# Supplementary material for: The Eruca sativa Genome and Transcriptome: A Targeted Analysis of Sulfur Metabolism and Glucosinolate Biosynthesis Pre and Postharvest
Source: Front Plant Sci. 2020 Oct 27;11:525102. doi: 10.3389/fpls.2020.525102 (PMC7652772; doi:10.3389/fpls.2020.525102)
Supplement: Supplementary Data File 1 — Analysis of Variance outputs with Tukey’s HSD pairwise comparisons between sample points and each respective rocket breeding line: Tab 1 – glucosinolate analysis; Tab 2 – GHP analysis; Tab 3 – sugar analysis. Highlighted values are significant at the following levels: p = < 0.05 (yellow), p = < 0.01 (orange), and p = < 0.001 (green). Tab 4 contains a Pearson’s correlation analysis matrix for sulfur and glucosinolate-related gene expression values and phytochemical observations. Values in bold are significant correlations at the p = < 0.001 threshold. [file Data_Sheet_1.XLSX]

## Sheet: Glucosinolate ANOVAs
ANOVA by Sample time point												P<0.001
Early Harvest - EH												P<0.01
												P<0.05
	Glucoraphanin	Glucoalyssin	Diglucothiobeinin	Glucosativin	4-hydroxyglucobrassicin	DMB	Glucoerucin	4-methoxyglucobrassicin	Neoglucobrassicin	Total
R²	0.735507	0.127064	0.154679	0.818438	0.754138	0.374766	0.67682	0.614344	0.224076	0.92109
F	20.8562	1.0917	1.37237	33.8081	23.005	4.4955	15.7069	11.9474	2.1659	87.545
Pr > F	< 0.0001	0.360883	0.283571	< 0.0001	< 0.0001	0.0295339	0.00020933	0.00078796	0.149156	< 0.0001
Summary (Means) - Sample code:
	Glucoraphanin	Glucoalyssin	Diglucothiobeinin	Glucosativin	4-hydroxyglucobrassicin	DMB	Glucoerucin	4-methoxyglucobrassicin	Neoglucobrassicin	Total
A	2.756 b	0.015 a	0.084 a	13.134 b	0.071 a	1.644 ab	5.394 b	0.256 b	0.160 a	23.514 c
C	1.760 a	0.000 a	0.113 a	8.554 a	0.116 a	2.444 b	4.159 b	0.041 a	0.127 a	17.315 b
B	1.625 a	0.008 a	0.074 a	8.747 a	0.261 b	1.099 a	2.731 a	0.222 b	0.059 a	14.827 a
Pr > F	4.65696e-05	0.360883	0.283571	2.77136e-06	2.69266e-05	0.0295339	0.00020933	0.00078796	0.149156	5.35167e-09
Significant	Yes	No	No	Yes	Yes	Yes	Yes	Yes	No	Yes
Harvest - H
	Glucoraphanin	Glucoalyssin	Diglucothiobeinin	Glucosativin	4-hydroxyglucobrassicin	DMB	Glucoerucin	4-methoxyglucobrassicin	Neoglucobrassicin	Total
R²	0.977193	0.278512	0.411831	0.497281	0.556582	0.419105	0.784786	0.816002	0.491328	0.715703
F	321.342	2.89519	5.25143	7.41888	9.41407	5.41111	27.3491	33.2613	7.24428	18.8808
Pr > F	< 0.0001	0.0864406	0.0186753	0.00575358	0.0022444	0.0170111	< 0.0001	< 0.0001	0.00628467	< 0.0001
Summary (Means) - Sample code:
	Glucoraphanin	Glucoalyssin	Diglucothiobeinin	Glucosativin	4-hydroxyglucobrassicin	DMB	Glucoerucin	4-methoxyglucobrassicin	Neoglucobrassicin	Total
A	2.373 b	0.023 a	0.107 b	14.947 b	0.073 a	1.361 b	4.364 b	0.590 b	0.050 b	23.887 b
B	1.465 a	0.030 a	0.090 ab	11.214 a	0.218 b	0.755 a	2.095 a	0.779 b	0.020 a	16.666 a
C	1.453 a	0.000 a	0.075 a	13.888 b	0.098 a	1.248 ab	2.780 a	0.104 a	0.039 ab	19.685 a
Pr > F	4.84789e-13	0.0864406	0.0186753	0.00575358	0.0022444	0.0170111	9.92027e-06	3.06268e-06	0.00628467	8.00376e-05
Significant	Yes	No	Yes	Yes	Yes	Yes	Yes	Yes	Yes	Yes
Pre Wash - PW
	Glucoraphanin	Glucoalyssin	Diglucothiobeinin	Glucosativin	4-hydroxyglucobrassicin	DMB	Glucoerucin	4-methoxyglucobrassicin	Neoglucobrassicin	Total
R²	0.607588	0.334741	0.146838	0.0842591	0.469102	0.504703	0.407443	0.640494	0.533666	0.327939
F	11.6126	3.77381	1.29083	0.69009	6.62702	7.64243	5.15701	13.362	8.5829	3.65971
Pr > F	0.000897571	0.0470358	0.303904	0.516767	0.00866126	0.00514627	0.0197458	0.000465368	0.00327511	0.0507649
Summary (Means) - Sample code:
	Glucoraphanin	Glucoalyssin	Diglucothiobeinin	Glucosativin	4-hydroxyglucobrassicin	DMB	Glucoerucin	4-methoxyglucobrassicin	Neoglucobrassicin	Total
A	3.772 b	0.032 a	0.115 a	16.174 a	0.088 a	1.428 b	5.239 b	0.638 b	0.066 b	27.553 b
C	2.016 a	0.000 a	0.082 a	15.963 a	0.104 a	1.436 b	2.235 ab	0.153 a	0.033 a	22.021 ab
B	1.913 a	0.032 a	0.074 a	14.071 a	0.251 b	0.748 a	1.760 a	0.738 b	0.020 a	19.605 a
Pr > F	0.000897571	0.0470358	0.303904	0.516767	0.00866126	0.00514627	0.0197458	0.000465368	0.00327511	0.0507649
Significant	Yes	Yes	No	No	Yes	Yes	Yes	Yes	Yes	No
Day 0 shelf life - D0
	Glucoraphanin	Glucoalyssin	Diglucothiobeinin	Glucosativin	4-hydroxyglucobrassicin	DMB	Glucoerucin	4-methoxyglucobrassicin	Neoglucobrassicin	Total
R²	0.860363	0.140828	0.00712869	0.68029	0.594202	0.562337	0.876199	0.694584	0.51749	0.838688
F	40.0492	1.06543	0.0466692	13.8309	9.51783	8.35162	46.0038	14.7825	6.97122	33.7945
Pr > F	< 0.0001	0.372838	0.954562	0.000603835	0.00284455	0.0046495	< 0.0001	0.000448532	0.00876582	< 0.0001
Summary (Means) - Sample code:
	Glucoraphanin	Glucoalyssin	Diglucothiobeinin	Glucosativin	4-hydroxyglucobrassicin	DMB	Glucoerucin	4-methoxyglucobrassicin	Neoglucobrassicin	Total
A	3.270 b	0.011 a	0.129 a	16.281 b	0.078 a	1.536 b	4.554 b	0.624 b	0.118 b	26.603 b
C	3.364 b	0.060 a	0.124 a	18.620 b	0.105 a	1.430 b	3.972 b	0.192 a	0.048 a	27.917 b
B	1.265 a	0.008 a	0.115 a	12.301 a	0.196 b	0.720 a	1.134 a	0.467 b	0.057 a	16.265 a
Pr > F	2.77018e-06	0.372838	0.954562	0.000603835	0.00284455	0.0046495	1.26677e-06	0.000448532	0.00876582	7.07688e-06
Significant	Yes	No	No	Yes	Yes	Yes	Yes	Yes	Yes	Yes
Day 7 shelf life - D7
	Glucoraphanin	Glucoalyssin	Diglucothiobeinin	Glucosativin	4-hydroxyglucobrassicin	DMB	Glucoerucin	4-methoxyglucobrassicin	Neoglucobrassicin	Total
R²	0.755288	0.4	0.612448	0.44589	0.961109	0.390245	0.131066	0.576049	0.387914	0.788742
F	13.889	3	7.11135	3.62113	111.207	2.88001	0.67876	6.11444	2.8519	16.801
Pr > F	0.00177398	0.100388	0.0140438	0.0701751	< 0.0001	0.107944	0.531423	0.0210339	0.109814	0.000915497
Summary (Means) - Sample code:
	Glucoraphanin	Glucoalyssin	Diglucothiobeinin	Glucosativin	4-hydroxyglucobrassicin	DMB	Glucoerucin	4-methoxyglucobrassicin	Neoglucobrassicin	Total
C	3.049 b	0.019 a	0.254 b	12.214 a	0.007 a	3.711 a	1.238 a	0.257 a	0.046 a	20.797 b
A	2.336 ab	0.000 a	0.065 ab	5.831 a	0.000 a	1.401 a	1.947 a	0.401 ab	0.131 a	12.113 a
B	1.486 a	0.000 a	0.039 a	6.255 a	0.276 b	0.693 a	1.397 a	0.839 b	0.078 a	11.062 a
Pr > F	0.00177398	0.100388	0.0140438	0.0701751	4.51164e-07	0.107944	0.531423	0.0210339	0.109814	0.000915497
Significant	Yes	No	Yes	No	Yes	No	No	Yes	No	Yes
Second Cut - SC
	Glucoraphanin	Glucoalyssin	Diglucothiobeinin	Glucosativin	4-hydroxyglucobrassicin	DMB	Glucoerucin	4-methoxyglucobrassicin	Neoglucobrassicin	Total
R²	0.566448	0.360242	0.35729	0.30773	0.572296	0.0223695	0.28574	0.718074	0.429715	0.215908
F	9.79894	4.22318	4.16933	3.33392	10.0355	0.17161	3.00037	19.1027	5.65132	2.0652
Pr > F	0.00189589	0.0350849	0.0363173	0.0633967	0.00171229	0.843938	0.0801537	< 0.0001	0.0148146	0.161344
Summary (Means) - Sample code:
	Glucoraphanin	Glucoalyssin	Diglucothiobeinin	Glucosativin	4-hydroxyglucobrassicin	DMB	Glucoerucin	4-methoxyglucobrassicin	Neoglucobrassicin	Total
A	2.783 a	0.031 b	0.138 ab	21.487 a	0.072 a	1.348 a	3.280 a	0.490 b	0.158 b	29.787 a
C	2.546 a	0.000 a	0.151 b	24.620 a	0.064 a	1.472 a	4.203 a	0.186 a	0.087 ab	33.328 a
B	3.778 b	0.011 ab	0.100 a	18.054 a	0.172 b	1.581 a	3.000 a	0.902 c	0.069 a	27.668 a
Pr > F	0.00189589	0.0350849	0.0363173	0.0633967	0.00171229	0.843938	0.0801537	7.51654e-05	0.0148146	0.161344
Significant	Yes	Yes	Yes	No	Yes	No	No	Yes	Yes	No
ANOVA by Breeding line
Line A
	Glucoraphanin	Glucoalyssin	Diglucothiobeinin	Glucosativin	4-hydroxyglucobrassicin	DMB	Glucoerucin	4-methoxyglucobrassicin	Neoglucobrassicin	Total
R²	0.581358	0.185735	0.42639	0.790747	0.117784	0.123171	0.346338	0.491676	0.388469	0.685987
F	7.22112	1.18613	3.8654	19.6503	0.694247	0.730462	2.75518	5.0297	3.30325	11.3598
Pr > F	0.000234718	0.342988	0.0094292	< 0.0001	0.63244	0.60706	0.0398186	0.00235145	0.0192849	< 0.0001
Summary (Means) - Time point/extract:
	Glucoraphanin	Glucoalyssin	Diglucothiobeinin	Glucosativin	4-hydroxyglucobrassicin	DMB	Glucoerucin	4-methoxyglucobrassicin	Neoglucobrassicin	Total
PW	3.772 b	0.032 a	0.115 ab	16.174 b	0.088 a	1.428 a	5.239 a	0.638 b	0.066 ab	27.553 bc
D0	3.270 ab	0.011 a	0.129 ab	16.281 b	0.078 a	1.536 a	4.554 a	0.624 b	0.118 ab	26.603 bc
SC	2.783 a	0.031 a	0.138 b	21.487 c	0.072 a	1.348 a	3.280 a	0.490 ab	0.158 ab	29.787 c
EH	2.756 a	0.015 a	0.084 a	13.134 b	0.071 a	1.644 a	5.394 a	0.256 a	0.160 b	23.514 b
H	2.373 a	0.023 a	0.107 ab	14.947 b	0.073 a	1.361 a	4.364 a	0.590 b	0.050 a	23.887 b
D7	2.336 a	0.000 a	0.065 a	5.831 a	0.000 a	1.401 a	1.947 a	0.401 ab	0.131 ab	12.113 a
Pr > F	0.000234718	0.342988	0.0094292	4.3148e-08	0.63244	0.60706	0.0398186	0.00235145	0.0192849	6.96324e-06
Significant	Yes	No	Yes	Yes	No	No	Yes	Yes	Yes	Yes
Line B
	Glucoraphanin	Glucoalyssin	Diglucothiobeinin	Glucosativin	4-hydroxyglucobrassicin	DMB	Glucoerucin	4-methoxyglucobrassicin	Neoglucobrassicin	Total
R²	0.820964	0.237363	0.152038	0.728246	0.317653	0.311943	0.443594	0.529424	0.563518	0.761984
F	27.5128	1.86743	1.07579	16.0788	2.79317	2.72021	4.78349	6.75032	7.74626	19.2084
Pr > F	< 0.0001	0.12986	0.393489	< 0.0001	0.0346378	0.0383861	0.00247619	0.000253096	< 0.0001	< 0.0001
Summary (Means) - Time point/extract:
	Glucoraphanin	Glucoalyssin	Diglucothiobeinin	Glucosativin	4-hydroxyglucobrassicin	DMB	Glucoerucin	4-methoxyglucobrassicin	Neoglucobrassicin	Total
SC	3.778 b	0.011 a	0.100 a	18.054 d	0.172 a	1.581 a	3.000 c	0.902 c	0.069 b	27.668 c
PW	1.913 a	0.032 a	0.074 a	14.071 cd	0.251 ab	0.748 a	1.760 abc	0.738 bc	0.020 a	19.605 b
H	1.465 a	0.030 a	0.090 a	11.214 bc	0.218 ab	0.755 a	2.095 abc	0.779 bc	0.020 a	16.666 b
EH	1.625 a	0.008 a	0.074 a	8.747 ab	0.261 ab	1.099 a	2.731 bc	0.222 a	0.059 b	14.827 ab
D7	1.486 a	0.000 a	0.039 a	6.255 a	0.276 b	0.693 a	1.397 ab	0.839 bc	0.078 b	11.062 a
D0	1.265 a	0.008 a	0.115 a	12.301 bc	0.196 ab	0.720 a	1.134 a	0.467 ab	0.057 ab	16.265 ab
Pr > F	2.32786e-10	0.12986	0.393489	1.03198e-07	0.0346378	0.0383861	0.00247619	0.000253096	8.90179e-05	1.50375e-08
Significant	Yes	No	No	Yes	Yes	Yes	Yes	Yes	Yes	Yes
Line C
	Glucoraphanin	Glucoalyssin	Diglucothiobeinin	Glucosativin	4-hydroxyglucobrassicin	DMB	Glucoerucin	4-methoxyglucobrassicin	Neoglucobrassicin	Total
R²	0.652932	0.221905	0.490113	0.693072	0.309185	0.312645	0.620782	0.640146	0.362311	0.691239
F	9.78266	1.48299	4.99833	11.7421	2.32734	2.36523	8.51244	9.25028	2.95445	11.6415
Pr > F	< 0.0001	0.229406	0.00243717	< 0.0001	0.0712847	0.0676687	< 0.0001	< 0.0001	0.030501	< 0.0001
Summary (Means) - Time point/extract:
	Glucoraphanin	Glucoalyssin	Diglucothiobeinin	Glucosativin	4-hydroxyglucobrassicin	DMB	Glucoerucin	4-methoxyglucobrassicin	Neoglucobrassicin	Total
D0	3.364 d	0.060 a	0.124 ab	18.620 bc	0.105 a	1.430 a	3.972 bc	0.192 bc	0.048 ab	27.917 bc
SC	2.546 bcd	0.000 a	0.151 ab	24.620 c	0.064 a	1.472 a	4.203 c	0.186 bc	0.087 ab	33.328 c
D7	3.049 cd	0.019 a	0.254 b	12.214 ab	0.007 a	3.711 a	1.238 a	0.257 c	0.046 ab	20.797 ab
EH	1.760 ab	0.000 a	0.113 a	8.554 a	0.116 a	2.444 a	4.159 c	0.041 a	0.127 b	17.315 a
PW	2.016 abc	0.000 a	0.082 a	15.963 b	0.104 a	1.436 a	2.235 ab	0.153 bc	0.033 a	22.021 ab
H	1.453 a	0.000 a	0.075 a	13.888 ab	0.098 a	1.248 a	2.780 abc	0.104 ab	0.039 ab	19.685 ab
Pr > F	2.39371e-05	0.229406	0.00243717	5.24785e-06	0.0712847	0.0676687	7.07855e-05	3.73114e-05	0.030501	5.65008e-06
Significant	Yes	No	Yes	Yes	No	No	Yes	Yes	Yes	Yes

## Sheet: Hydrolysis product ANOVAs
ANOVA by Sample time point						P<0.001
Early Harvest - EH						P<0.01
						P<0.05
	Sativin	Erucin	Sulforaphane	Total ITCs
R²	0.268656	0.658567	0.684354	0.306858
F	2.75509	14.4663	16.2608	3.32029
Pr > F	0.0957003	0.000316073	0.00017539	0.0639981
Summary (Means) - Vareity:
	Sativin	Erucin	Sulforaphane	Total ITCs
A	1.314 a	0.027 b	0.111 b	1.457 a
C	0.547 a	0.007 a	0.040 a	0.595 a
B	0.479 a	0.006 a	0.025 a	0.512 a
Pr > F	0.0957003	0.000316073	0.00017539	0.0639981
Significant	No	Yes	Yes	No
Harvest - H
	Sativin	Erucin	Sulforaphane	Total ITCs
R²	0.256809	0.71902	0.342758	0.267338
F	2.30365	17.0598	3.47673	2.43257
Pr > F	0.107888	< 0.0001	0.035232	0.0949426
Summary (Means) - Sample code:
	Sativin	Erucin	Sulforaphane	Total ITCs
A	2.647 a	0.024 b	0.098 b	2.776 a
B	1.957 a	0.009 a	0.085 ab	2.051 a
C	1.140 a	0.000 a	0.023 a	1.166 a
Pr > F	0.107888	9.79196e-06	0.035232	0.0949426
Significant	No	Yes	Yes	No
Pre Wash - PW
	Sativin	Erucin	Sulforaphane	Total ITCs
R²	0.136172	0.841327	0.520276	0.159619
F	1.18228	39.7669	8.134	1.42452
Pr > F	0.333584	< 0.0001	0.00404981	0.271377
Summary (Means) - Vareity:
	Sativin	Erucin	Sulforaphane	Total ITCs
A	1.901 a	0.027 b	0.108 b	2.044 a
B	1.411 a	0.005 a	0.031 a	1.447 a
C	1.277 a	0.000 a	0.079 ab	1.361 a
Pr > F	0.333584	1.00874e-06	0.00404981	0.271377
Significant	No	Yes	Yes	No
Day 0 shelf life - D0
	Sativin	Erucin	Sulforaphane	Total ITCs
R²	0.316216	0.371157	0.459777	0.351836
F	3.00592	3.83644	5.53206	3.52832
Pr > F	0.0845228	0.0490373	0.0182695	0.0596971
Summary (Means) - Vareity:
	Sativin	Erucin	Sulforaphane	Total ITCs
C	2.678 a	0.020 a	0.172 b	2.892 a
A	2.118 a	0.015 a	0.100 ab	2.238 a
B	1.097 a	0.001 a	0.013 a	1.111 a
Pr > F	0.0845228	0.0490373	0.0182695	0.0596971
Significant	No	Yes	Yes	No
Day 7 shelf life - D7
	Sativin	Erucin	Sulforaphane	Total ITCs
R²	0.527904	0.154485	0.667331	0.630095
F	5.03196	0.822198	9.02696	7.66528
Pr > F	0.0341301	0.469945	0.00706407	0.0113869
Summary (Means) - Vareity:
	Sativin	Erucin	Sulforaphane	Total ITCs
C	1.058 b	0.003 a	0.112 b	1.184 b
A	0.302 ab	0.000 a	0.009 a	0.311 ab
B	0.143 a	0.001 a	0.012 a	0.157 a
Pr > F	0.0341301	0.469945	0.00706407	0.0113869
Significant	Yes	No	Yes	Yes
Second Cut - SC
	Sativin	Erucin	Sulforaphane	Total ITCs
R²	0.224975	0.189838	0.152694	0.219759
F	2.1771	1.75741	1.35158	2.11242
Pr > F	0.147867	0.2062	0.288604	0.155494
Summary (Means) - Vareity:
	Sativin	Erucin	Sulforaphane	Total ITCs
A	2.980 a	0.015 a	0.139 a	3.147 a
C	2.078 a	0.015 a	0.076 a	2.174 a
B	1.365 a	0.007 a	0.103 a	1.483 a
Pr > F	0.147867	0.2062	0.288604	0.155494
Significant	No	No	No	No
ANOVA by Breeding line
Line A
	Sativin	Erucin	Sulforaphane	Total ITCs
R²	0.25671	0.385147	0.234837	0.252896
F	2.21036	4.00899	1.96423	2.16642
Pr > F	0.0775438	0.00616214	0.111039	0.0826756
Summary (Means) - Time point/extract:
	Sativin	Erucin	Sulforaphane	Total ITCs
SC	2.980 a	0.015 ab	0.139 a	3.147 a
PW	1.901 a	0.027 b	0.108 a	2.044 a
EH	1.314 a	0.027 b	0.111 a	1.457 a
H	2.544 a	0.027 b	0.090 a	2.666 a
D0	2.118 a	0.015 ab	0.100 a	2.238 a
D7	0.302 a	0.000 a	0.009 a	0.311 a
Pr > F	0.0775438	0.00616214	0.111039	0.0826756
Significant	No	Yes	No	No
Line B
	Sativin	Erucin	Sulforaphane	Total ITCs
R²	0.5131	0.24022	0.602389	0.518062
F	6.32285	1.89703	9.09012	6.44972
Pr > F	0.000404945	0.124456	< 0.0001	0.000351726
Summary (Means) - Time point/extract:
	Sativin	Erucin	Sulforaphane	Total ITCs
SC	1.365 c	0.007 a	0.103 b	1.483 c
PW	1.411 c	0.005 a	0.031 a	1.447 c
EH	0.479 ab	0.006 a	0.025 a	0.512 ab
H	1.140 bc	0.000 a	0.023 a	1.166 bc
D0	1.097 bc	0.001 a	0.013 a	1.111 bc
D7	0.143 a	0.001 a	0.012 a	0.157 a
Pr > F	0.000404945	0.124456	2.40307e-05	0.000351726
Significant	Yes	No	Yes	Yes
Line C
	Sativin	Erucin	Sulforaphane	Total ITCs
R²	0.387245	0.494278	0.298731	0.395708
F	3.28626	5.08233	2.21513	3.4051
Pr > F	0.0197153	0.00221475	0.0832023	0.0169033
Summary (Means) - Time point/extract:
	Sativin	Erucin	Sulforaphane	Total ITCs
D0	2.678 b	0.020 c	0.172 b	2.892 b
SC	2.078 ab	0.015 bc	0.076 ab	2.174 ab
H	1.957 ab	0.009 abc	0.085 ab	2.051 ab
D7	1.058 ab	0.003 ab	0.112 ab	1.184 ab
PW	1.277 ab	0.000 a	0.079 ab	1.361 ab
EH	0.547 a	0.007 abc	0.040 a	0.595 a
Pr > F	0.0197153	0.00221475	0.0832023	0.0169033
Significant	Yes	Yes	No	Yes

## Sheet: Sugar ANOVAs
ANOVA by Sample time point						P<0.001
Early Harvest - EH						P<0.01
						P<0.05
	Glucose	Galactose	Fructose	Total Monosaccharides
R²	0.424937	0.234677	0.22546	0.286668
F	5.54204	2.29978	2.18316	3.01404
Pr > F	0.0157713	0.134536	0.147174	0.0793755
Summary (Means) - Line:
	Glucose	Galactose	Fructose	Total Monosaccharides
C	35.828 b	58.113 a	44.213 a	138.155 a
A	33.250 b	43.155 a	32.892 a	109.297 a
B	18.719 a	40.598 a	23.774 a	83.091 a
Pr > F	0.0157713	0.134536	0.147174	0.0793755
Significant	Yes	No	No	No
Harvest - H
	Glucose	Galactose	Fructose	Total Monosaccharides
R²	0.571072	0.549405	0.502607	0.506496
F	9.98545	9.14467	7.57863	7.69744
Pr > F	0.00174938	0.0025316	0.00531185	0.0050082
Summary (Means) - Line:
	Glucose	Galactose	Fructose	Total Monosaccharides
B	22.276 a	48.529 b	23.899 a	94.704 a
C	44.987 b	48.547 b	23.573 a	117.108 b
A	34.481 ab	38.609 a	28.493 b	101.583 a
Pr > F	0.00174938	0.0025316	0.00531185	0.0050082
Significant	Yes	Yes	Yes	Yes
Pre Wash - PW
	Glucose	Galactose	Fructose	Total Monosaccharides
R²	0.305869	0.0065869	0.565526	0.252345
F	3.30488	0.0497293	9.76225	2.53137
Pr > F	0.0646859	0.951643	0.00192632	0.112917
Summary (Means) - Line:
	Glucose	Galactose	Fructose	Total Monosaccharides
B	21.921 a	35.747 a	20.669 a	78.337 a
A	46.998 a	35.018 a	32.713 b	114.729 a
C	48.539 a	34.064 a	29.303 b	111.906 a
Pr > F	0.0646859	0.951643	0.00192632	0.112917
Significant	No	No	Yes	No
Day 0 shelf life - D0
	Glucose	Galactose	Fructose	Total Monosaccharides
R²	0.817947	0.853984	0.75251	0.827694
F	29.2039	38.0157	19.7637	31.2236
Pr > F	< 0.0001	< 0.0001	0.00011432	< 0.0001
Summary (Means) - Line:
	Glucose	Galactose	Fructose	Total Monosaccharides
C	90.219 b	43.378 b	30.950 b	164.547 b
B	16.839 a	23.381 a	17.177 a	57.397 a
A	30.919 a	21.460 a	22.172 a	74.551 a
Pr > F	1.55341e-05	3.70342e-06	0.00011432	1.08631e-05
Significant	Yes	Yes	Yes	Yes
Day 7 shelf life - D7
	Glucose	Galactose	Fructose	Total Monosaccharides
R²	0.966788	0.943284	0.656883	0.952352
F	130.995	74.842	8.61507	89.943
Pr > F	< 0.0001	< 0.0001	0.00811875	< 0.0001
Summary (Means) - Line:
	Glucose	Galactose	Fructose	Total Monosaccharides
C	66.472 b	48.337 c	25.095 b	139.904 b
B	12.306 a	24.368 b	19.730 b	56.404 a
A	10.651 a	13.848 a	9.740 a	34.238 a
Pr > F	2.21721e-07	2.46429e-06	0.00811875	1.1251e-06
Significant	Yes	Yes	Yes	Yes
Second Cut - SC
	Glucose	Galactose	Fructose	Total Monosaccharides
R²	0.581598	0.420076	0.0648378	0.107553
F	10.4253	5.43273	0.519999	0.903864
Pr > F	0.00145196	0.016799	0.604856	0.425958
Summary (Means) - Line:
	Glucose	Galactose	Fructose	Total Monosaccharides
B	43.802 a	23.872 b	17.801 a	85.475 a
A	38.941 a	18.719 ab	20.560 a	78.220 a
C	53.179 b	15.627 a	18.314 a	87.120 a
Pr > F	0.00145196	0.016799	0.604856	0.425958
Significant	Yes	Yes	No	No
ANOVA by Breeding line
Line A
	Glucose	Galactose	Fructose	Total Monosaccharides
R²	0.640601	0.770119	0.641533	0.690435
F	11.4075	21.4405	11.4538	14.2742
Pr > F	< 0.0001	< 0.0001	< 0.0001	< 0.0001
Summary (Means) - Time point:
	Glucose	Galactose	Fructose	Total Monosaccharides
EH	33.250 b	43.155 b	32.892 d	109.297 d
PW	46.998 c	35.018 b	32.713 d	114.729 d
H	35.877 b	36.093 b	28.436 cd	100.406 cd
D0	30.919 b	21.460 a	22.172 bc	74.551 b
D7	10.651 a	13.848 a	9.740 a	34.238 a
SC	38.941 bc	18.719 a	20.560 ab	78.220 bc
Pr > F	2.24826e-06	2.27355e-09	2.16105e-06	2.2866e-07
Significant	Yes	Yes	Yes	Yes
Line B
	Glucose	Galactose	Fructose	Total Monosaccharides
R²	0.810604	0.44124	0.151785	0.321077
F	25.6796	4.73806	1.07368	2.83753
Pr > F	< 0.0001	0.00261992	0.394591	0.0325459
Summary (Means) - Time point:
	Glucose	Galactose	Fructose	Total Monosaccharides
H	22.276 b	48.529 b	23.899 a	94.704 a
D7	12.306 a	24.368 a	19.730 a	56.404 a
EH	18.719 ab	40.598 ab	23.774 a	83.091 a
PW	21.921 b	35.747 ab	20.669 a	78.337 a
D0	16.839 ab	23.381 a	17.177 a	57.397 a
SC	43.802 c	23.872 a	17.801 a	85.475 a
Pr > F	5.31822e-10	0.00261992	0.394591	0.0325459
Significant	Yes	Yes	No	Yes
Line C
	Glucose	Galactose	Fructose	Total Monosaccharides
R²	0.446006	0.888743	0.393106	0.39348
F	4.18638	41.5386	3.36821	3.3735
Pr > F	0.00635029	< 0.0001	0.017728	0.0176073
Summary (Means) - Time point:
	Glucose	Galactose	Fructose	Total Monosaccharides
EH	35.828 a	58.113 d	44.213 b	138.155 ab
D7	66.472 ab	48.337 cd	25.095 ab	139.904 ab
D0	90.219 b	43.378 bc	30.950 ab	164.547 b
H	44.987 a	48.547 cd	23.573 ab	117.108 ab
PW	48.539 a	34.064 b	29.303 ab	111.906 ab
SC	53.179 ab	15.627 a	18.314 a	87.120 a
Pr > F	0.00635029	1.37454e-11	0.017728	0.0176073
Significant	Yes	Yes	Yes	Yes

## Sheet: Correlation analysis
Variables	APK	APK3	APK4	APR1a	APR1b	APR2a	APR2b	APRL4	APRL5a	APRL5b	APRL5c	APRL7a	APRL7a	ASA1a	ASA1a	BCAT3-1a	BCAT3-1b	BCAT4	BCAT4a	CYP79B2a	CYP79B2b	CYP79B2c*	CYP79B3	CYP79F1	CYP81F2a	CYP81F2b	CYP83A1	CYP83A1a	CYP83B1	DHAR1a	DHAR1b	DHAR2a	DHAR2b	DHAR3	ESM1a	ESM1b	ESM1c	ESM1d	ESM1e	FMO GS-OX1	FMO GS-OX2	FMO GS-OX4a	FMO GS-OX4b	FMO GS-OX4c	FMO GS-OX5	FMO GS-OX8a	FMO GS-OX8b	FMO GS-OX9a	FMO GS-OX9b
APK	1	-0.447689	-0.03967	0.0639139	0.245727	-0.203948	-0.42252	0.389693	0.0191018	0.622401	-0.144354	0.424329	-0.02196	0.571091	0.665114	0.3647	-0.465396	0.0652594	0.110248	0.734215	0.471134	-0.121064	0.369745	-0.0479761	0.160571	0.604702	-0.121011	0.053249	0.657977	-0.128308	-0.168198	0.000704848	0.164158	-0.533448	-0.564006	-0.0486118	-0.186849	-0.0391123	-0.100508	0.186172	0.460875	0.103009	-0.0307306	0.121262	0.252528	-0.360001	-0.284389	-0.362104	-0.348906
APK3	-0.447689	1	0.114419	-0.146936	-0.273695	0.206893	0.615327	0.0640178	-0.398039	-0.671252	-0.0133693	-0.432232	-0.209877	-0.581865	-0.202438	-0.588602	0.701786	0.188579	0.241927	-0.501431	-0.357923	0.0983992	-0.176307	0.497522	0.327732	-0.794048	0.333329	-0.151726	-0.409485	0.242398	0.0193374	-0.354623	-0.305956	0.899396	0.696786	-0.0269126	0.341591	0.00476747	0.256329	-0.159891	-0.191209	-0.348865	0.257407	0.376408	-0.0587511	0.35397	0.361799	0.259085	0.227259
APK4	-0.03967	0.114419	1	0.378965	0.409434	0.0996237	-0.144549	-0.136074	-0.336696	-0.247528	0.790268	0.00935161	0.725048	-0.335486	0.0511889	-0.303527	-0.260527	0.445445	0.322868	0.0250872	0.135733	0.826914	0.276455	0.545781	0.253952	-0.152605	0.459473	0.0176743	0.359589	0.505777	0.598744	-0.0223109	0.274374	0.028576	0.0141086	0.77344	0.380752	0.858159	0.300556	-0.169005	-0.274586	-0.363148	0.46742	0.14622	0.347734	0.376603	0.383773	-0.126505	0.222068
APR1a	0.0639139	-0.146936	0.378965	1	0.759885	0.739602	0.282683	0.16324	-0.43062	0.0480515	0.261801	0.394427	0.44056	-0.230284	-0.191483	-0.297363	-0.227592	0.692606	0.300009	0.0918705	0.230682	0.392167	0.284834	0.342956	0.0142113	0.140131	0.63036	-0.0422464	0.373925	0.574215	0.00928639	0.130712	0.20173	-0.200207	-0.0909813	0.250845	0.435531	0.193491	-0.0204884	0.278664	0.280828	-0.234436	0.0901711	-0.53426	0.692432	-0.00135189	0.119607	-0.0454232	0.181696
APR1b	0.245727	-0.273695	0.409434	0.759885	1	0.303011	-0.0751626	0.129505	-0.440938	0.211835	0.360281	0.167268	0.666873	-0.123664	0.334242	-0.136341	-0.501733	0.401307	0.117576	0.18969	0.0911918	0.236379	0.336664	0.244046	-0.180254	0.24257	0.240239	-0.0824853	0.695588	0.224895	0.148969	0.18094	0.119262	-0.410315	-0.313934	0.342541	0.142695	0.297168	-0.0305899	-0.0683686	0.0416177	-0.221732	0.141656	-0.133366	0.683745	-0.169372	-0.118921	-0.283433	-0.0271731
APR2a	-0.203948	0.206893	0.0996237	0.739602	0.303011	1	0.771277	0.148652	-0.36192	-0.23215	0.0374141	0.233546	0.0205976	-0.32026	-0.478744	-0.421845	0.324055	0.497943	0.189579	-0.227402	0.0156452	0.306733	-0.0158142	0.203053	0.13601	-0.171347	0.713691	-0.0688261	-0.0787726	0.695249	-0.130397	-0.0226022	0.0855225	0.281683	0.427781	-0.027915	0.594705	-0.050184	-0.0851047	0.347913	0.29939	-0.207486	-0.165748	-0.527108	0.416175	0.290791	0.432275	0.175625	0.350007
APR2b	-0.42252	0.615327	-0.144549	0.282683	-0.0751626	0.771277	1	0.00152229	-0.347782	-0.493684	-0.139126	-0.157354	-0.288501	-0.438615	-0.462469	-0.470624	0.766348	0.270022	0.0540552	-0.500205	-0.301099	0.0431543	-0.248738	0.19384	0.278521	-0.5808	0.567261	-0.0927539	-0.448441	0.464571	-0.182289	-0.213298	-0.219475	0.706824	0.765631	-0.27805	0.472494	-0.264091	-0.0826863	0.064563	0.0653553	-0.176804	-0.211057	-0.175256	0.0446766	0.421212	0.438205	0.347255	0.347408
APRL4	0.389693	0.0640178	-0.136074	0.16324	0.129505	0.148652	0.00152229	1	-0.16295	0.470593	-0.442906	0.477597	-0.334758	0.13028	0.0735503	0.0136684	-0.236536	0.259056	0.433205	0.381156	0.279739	-0.154411	-0.00649142	0.224309	-0.00276316	0.286612	0.086667	-0.0763331	0.321511	0.141907	-0.526177	-0.131542	0.256751	-0.102709	-0.291515	-0.288153	0.122044	-0.284553	0.214281	0.449263	0.633864	0.0626084	0.262314	-0.00235029	0.431105	-0.486452	-0.0845181	-0.103015	-0.309079
APRL5a	0.0191018	-0.398039	-0.336696	-0.43062	-0.440938	-0.36192	-0.347782	-0.16295	1	0.320889	-0.159947	0.196244	-0.248433	0.622145	-0.133709	0.453006	-0.178446	-0.543068	-0.466511	0.0914571	0.238421	-0.211423	-0.174703	-0.620376	-0.224484	0.481229	-0.510805	0.437648	-0.263255	-0.383816	-0.114209	0.224089	-0.00699535	-0.337666	-0.233962	-0.178411	-0.459534	-0.173147	-0.333047	0.0241649	-0.0826643	0.403943	-0.430516	-0.139288	-0.514514	-0.155621	-0.292414	-0.206736	-0.247432
APRL5b	0.622401	-0.671252	-0.247528	0.0480515	0.211835	-0.23215	-0.493684	0.470593	0.320889	1	-0.395758	0.493652	-0.162717	0.615419	0.331191	0.635854	-0.65684	-0.136708	-0.0180218	0.513827	0.303269	-0.213187	0.117327	-0.327719	-0.195575	0.726436	-0.361322	0.0546484	0.420185	-0.316709	-0.459753	0.0713136	0.237606	-0.750123	-0.749011	-0.182376	-0.3662	-0.21915	-0.12492	0.187278	0.359257	0.44107	-0.128838	-0.115365	0.178658	-0.626933	-0.493924	-0.438472	-0.565139
APRL5c	-0.144354	-0.0133693	0.790268	0.261801	0.360281	0.0374141	-0.139126	-0.442906	-0.159947	-0.395758	1	-0.0982729	0.81875	-0.320331	0.0370788	-0.325565	-0.157313	0.252457	0.054734	-0.0676839	0.0187962	0.617697	0.162559	0.281417	0.089982	-0.137941	0.318861	0.115039	0.282496	0.369444	0.849836	0.187451	0.167529	0.0116171	0.173626	0.682701	0.275787	0.753537	0.0282928	-0.324535	-0.464418	-0.392818	0.287049	0.0672305	0.138777	0.591896	0.363127	0.0182385	0.491135
APRL7a	0.424329	-0.432232	0.00935161	0.394427	0.167268	0.233546	-0.157354	0.477597	0.196244	0.493652	-0.0982729	1	-0.0504993	0.437747	-0.191993	0.125268	-0.453238	0.35944	0.149104	0.523896	0.628444	0.0202167	-0.0205647	-0.0223018	0.092743	0.702593	0.249304	0.269155	0.342528	0.278422	-0.200757	0.150691	0.458006	-0.466818	-0.438571	-0.176349	0.180397	-0.125421	-0.0937174	0.57022	0.558128	0.174988	-0.0392369	-0.455596	0.252332	-0.224639	-0.000843741	-0.0913273	0.0279036
APRL7a	-0.02196	-0.209877	0.725048	0.44056	0.666873	0.0205976	-0.288501	-0.334758	-0.248433	-0.162717	0.81875	-0.0504993	1	-0.303807	0.197302	-0.256988	-0.407883	0.260692	0.0365135	0.0691086	0.0505913	0.471904	0.283936	0.247469	-0.105539	0.0505899	0.190306	-0.00531728	0.521776	0.219382	0.662785	0.449581	0.0829034	-0.270181	-0.163898	0.634609	0.115841	0.670586	0.0136999	-0.306296	-0.39902	-0.365073	0.281862	-0.00878642	0.3123	0.224908	0.0670557	-0.194975	0.15662
ASA1a	0.571091	-0.581865	-0.335486	-0.230284	-0.123664	-0.32026	-0.438615	0.13028	0.622145	0.615419	-0.320331	0.437747	-0.303807	1	0.240621	0.679881	-0.480529	-0.334528	-0.264171	0.385903	0.431703	-0.290181	0.0502482	-0.462793	-0.0622958	0.738165	-0.406525	0.465178	0.114612	-0.302755	-0.298134	0.108228	0.335774	-0.577007	-0.498968	-0.269596	-0.325103	-0.261528	-0.209709	0.245111	0.33428	0.504668	-0.334396	-0.0493365	-0.144758	-0.385758	-0.288284	-0.384642	-0.356366
ASA1a	0.665114	-0.202438	0.0511889	-0.191483	0.334242	-0.478744	-0.462469	0.0735503	-0.133709	0.331191	0.0370788	-0.191993	0.197302	0.240621	1	0.235781	-0.339181	-0.198259	-0.101853	0.322034	-0.0472911	-0.116515	0.299913	-0.0400454	-0.0433933	0.2137	-0.352932	-0.174636	0.594632	-0.335634	0.0975974	-0.0826265	-0.111237	-0.308937	-0.392474	0.140624	-0.32462	0.129863	-0.0626411	-0.29889	-0.042956	-0.0821612	-0.0056688	0.566849	0.124768	-0.255581	-0.289985	-0.345207	-0.348845
BCAT3-1a	0.3647	-0.588602	-0.303527	-0.297363	-0.136341	-0.421845	-0.470624	0.0136684	0.453006	0.635854	-0.325565	0.125268	-0.256988	0.679881	0.235781	1	-0.446126	-0.350652	-0.111645	0.197187	-0.0192217	-0.206745	0.0437921	-0.401263	0.0688945	0.446265	-0.41635	-0.0135843	0.0277965	-0.342182	-0.270814	-0.0286918	0.335533	-0.550335	-0.4923	-0.157438	-0.319571	-0.169299	-0.181042	-0.0911662	0.068694	0.860278	-0.279252	0.0976841	-0.0927293	-0.381239	-0.264691	-0.41339	-0.435914
BCAT3-1b	-0.465396	0.701786	-0.260527	-0.227592	-0.501733	0.324055	0.766348	-0.236536	-0.178446	-0.65684	-0.157313	-0.453238	-0.407883	-0.480529	-0.339181	-0.446126	1	0.025079	-0.0178583	-0.536668	-0.44386	-0.100381	-0.33863	0.129882	0.265699	-0.758678	0.307959	-0.160629	-0.653422	0.164355	-0.0166271	-0.295169	-0.408933	0.864138	0.842226	-0.327841	0.25375	-0.297834	-0.0302312	-0.128399	-0.172749	-0.219113	-0.14321	0.116695	-0.365007	0.511731	0.37161	0.47385	0.35355
BCAT4	0.0652594	0.188579	0.445445	0.692606	0.401307	0.497943	0.270022	0.259056	-0.543068	-0.136708	0.252457	0.35944	0.260692	-0.334528	-0.198259	-0.350652	0.025079	1	0.71547	0.0508321	0.0792912	0.411909	0.0666364	0.789648	0.342883	-0.189456	0.861524	-0.0329347	0.171739	0.687166	0.104791	-0.115176	0.338416	0.158111	0.0712224	0.103615	0.703941	0.138541	0.227868	0.177466	0.261084	-0.229495	0.426248	-0.236205	0.557406	0.155623	0.398664	0.147985	0.291789
BCAT4a	0.110248	0.241927	0.322868	0.300009	0.117576	0.189579	0.0540552	0.433205	-0.466511	-0.0180218	0.054734	0.149104	0.0365135	-0.264171	-0.101853	-0.111645	-0.0178583	0.71547	1	0.026932	-0.0327469	0.360165	0.150951	0.828317	0.194696	-0.238041	0.560472	-0.0766359	0.0446136	0.491176	-0.0773419	-0.167195	0.479728	0.220427	0.0183546	0.156873	0.547221	0.129977	0.429638	0.0568209	0.223958	-0.0712246	0.620372	0.0444003	0.551767	-0.015472	0.375972	-0.00226502	-0.0045023
CYP79B2a	0.734215	-0.501431	0.0250872	0.0918705	0.18969	-0.227402	-0.500205	0.381156	0.0914571	0.513827	-0.0676839	0.523896	0.0691086	0.385903	0.322034	0.197187	-0.536668	0.0508321	0.026932	1	0.75192	-0.125751	0.370342	-0.146449	0.145647	0.657571	-0.166321	0.200421	0.717286	-0.140768	-0.139696	0.14661	0.129963	-0.634262	-0.655577	0.000739239	-0.235766	0.0482377	-0.0814763	0.2881	0.423482	0.0732159	0.0861634	-0.142383	0.192445	-0.435694	-0.344617	-0.186994	-0.264228
CYP79B2b	0.471134	-0.357923	0.135733	0.230682	0.0911918	0.0156452	-0.301099	0.279739	0.238421	0.303269	0.0187962	0.628444	0.0505913	0.431703	-0.0472911	-0.0192217	-0.44386	0.0792912	-0.0327469	0.75192	1	0.0301364	0.464866	-0.112056	0.117576	0.645298	-0.0269721	0.486069	0.443727	0.0418426	-0.14728	0.258839	0.195279	-0.480953	-0.449568	0.11469	-0.122316	0.139764	-0.064334	0.48184	0.409339	-0.0639367	0.0702971	-0.341725	0.17155	-0.30209	-0.219952	-0.206724	-0.14868
CYP79B2c*	-0.121064	0.0983992	0.826914	0.392167	0.236379	0.306733	0.0431543	-0.154411	-0.211423	-0.213187	0.617697	0.0202167	0.471904	-0.290181	-0.116515	-0.206745	-0.100381	0.411909	0.360165	-0.125751	0.0301364	1	0.230134	0.422858	0.207531	-0.187207	0.56461	0.0333485	0.116642	0.675753	0.440903	-0.112303	0.359951	0.13477	0.126523	0.728627	0.526762	0.762481	0.188343	-0.0710179	-0.181279	-0.238924	0.188005	-0.0267104	0.337409	0.430929	0.585428	-0.0923022	0.188707
CYP79B3	0.369745	-0.176307	0.276455	0.284834	0.336664	-0.0158142	-0.248738	-0.00649142	-0.174703	0.117327	0.162559	-0.0205647	0.283936	0.0502482	0.299913	0.0437921	-0.33863	0.0666364	0.150951	0.370342	0.464866	0.230134	1	0.109592	0.0436611	0.161286	-0.00646825	0.0124643	0.445828	0.0689886	-0.0102212	0.0754356	0.0923672	-0.278415	-0.2781	0.538085	-0.0204678	0.423177	-0.0190207	-0.0756803	-0.0164589	-0.0801069	0.15195	-0.00290489	0.574132	-0.177455	-0.103015	-0.329093	-0.231
CYP79F1	-0.0479761	0.497522	0.545781	0.342956	0.244046	0.203053	0.19384	0.224309	-0.620376	-0.327719	0.281417	-0.0223018	0.247469	-0.462793	-0.0400454	-0.401263	0.129882	0.789648	0.828317	-0.146449	-0.112056	0.422858	0.109592	1	0.290844	-0.463924	0.667375	-0.0849592	0.0323901	0.51455	0.181121	-0.200265	0.231738	0.41844	0.21132	0.253488	0.599274	0.279863	0.479818	-0.0839943	0.0245841	-0.32137	0.656047	0.205995	0.471682	0.167695	0.418724	0.0353089	0.157645
CYP81F2a	0.160571	0.327732	0.253952	0.0142113	-0.180254	0.13601	0.278521	-0.00276316	-0.224484	-0.195575	0.089982	0.092743	-0.105539	-0.0622958	-0.0433933	0.0688945	0.265699	0.342883	0.194696	0.145647	0.117576	0.207531	0.0436611	0.290844	1	-0.275128	0.474924	-0.0669235	0.0364225	0.342052	0.104642	-0.285841	0.124773	0.264051	0.229542	0.0206277	0.32529	0.163937	-0.0270773	-0.0447544	0.018818	0.236645	0.0678456	0.254407	-0.0191954	0.303305	0.330954	-0.0170763	0.181587
CYP81F2b	0.604702	-0.794048	-0.152605	0.140131	0.24257	-0.171347	-0.5808	0.286612	0.481229	0.726436	-0.137941	0.702593	0.0505899	0.738165	0.2137	0.446265	-0.758678	-0.189456	-0.238041	0.657571	0.645298	-0.187207	0.161286	-0.463924	-0.275128	1	-0.373822	0.30362	0.503928	-0.237315	-0.223268	0.340634	0.276602	-0.858383	-0.755405	-0.0736717	-0.36388	-0.0884529	-0.227386	0.406283	0.421706	0.2579	-0.224412	-0.327434	0.077932	-0.520243	-0.447027	-0.342588	-0.317354
CYP83A1	-0.121011	0.333329	0.459473	0.63036	0.240239	0.713691	0.567261	0.086667	-0.510805	-0.361322	0.318861	0.249304	0.190306	-0.406525	-0.352932	-0.41635	0.307959	0.861524	0.560472	-0.166321	-0.0269721	0.56461	-0.00646825	0.667375	0.474924	-0.373822	1	-0.00283454	-0.0219097	0.886375	0.201452	-0.155373	0.334246	0.412017	0.407653	0.136227	0.861541	0.200043	0.110578	0.128046	0.13049	-0.213996	0.200326	-0.221145	0.449707	0.471677	0.701418	0.21442	0.434451
CYP83A1a	0.053249	-0.151726	0.0176743	-0.0422464	-0.0824853	-0.0688261	-0.0927539	-0.0763331	0.437648	0.0546484	0.115039	0.269155	-0.00531728	0.465178	-0.174636	-0.0135843	-0.160629	-0.0329347	-0.0766359	0.200421	0.486069	0.0333485	0.0124643	-0.0849592	-0.0669235	0.30362	-0.00283454	1	-0.0425382	0.0805273	-0.00589962	0.263993	0.260117	-0.115501	-0.0932476	-0.0236921	0.0369658	-0.00114845	-0.0470514	0.0191705	0.00441174	-0.0454294	-0.0276658	-0.19991	-0.101532	-0.0207761	0.0687352	-0.126682	-0.0836442
CYP83B1	0.657977	-0.409485	0.359589	0.373925	0.695588	-0.0787726	-0.448441	0.321511	-0.263255	0.420185	0.282496	0.342528	0.521776	0.114612	0.594632	0.0277965	-0.653422	0.171739	0.0446136	0.717286	0.443727	0.116642	0.445828	0.0323901	0.0364225	0.503928	-0.0219097	-0.0425382	1	0.0360799	0.161615	0.131209	0.151741	-0.583927	-0.564966	0.300332	-0.099399	0.326708	-0.0735624	0.0667605	0.19726	-0.13665	0.186754	0.0632114	0.520799	-0.249697	-0.237444	-0.339019	-0.186393
DHAR1a	-0.128308	0.242398	0.505777	0.574215	0.224895	0.695249	0.464571	0.141907	-0.383816	-0.316709	0.369444	0.278422	0.219382	-0.302755	-0.335634	-0.342182	0.164355	0.687166	0.491176	-0.140768	0.0418426	0.675753	0.0689886	0.51455	0.342052	-0.237315	0.886375	0.0805273	0.0360799	1	0.198116	-0.093602	0.508928	0.34532	0.312551	0.255182	0.90072	0.312665	0.083215	0.137711	0.0931128	-0.173231	0.127776	-0.21242	0.504687	0.4626	0.831275	0.155285	0.382834
DHAR1b	-0.168198	0.0193374	0.598744	0.00928639	0.148969	-0.130397	-0.182289	-0.526177	-0.114209	-0.459753	0.849836	-0.200757	0.662785	-0.298134	0.0975974	-0.270814	-0.0166271	0.104791	-0.0773419	-0.139696	-0.14728	0.440903	-0.0102212	0.181121	0.104642	-0.223268	0.201452	-0.00589962	0.161615	0.198116	1	0.0423421	0.0542592	0.0918512	0.214614	0.541021	0.158403	0.588198	0.0139129	-0.289128	-0.468716	-0.310318	0.219979	0.228012	-0.101706	0.620697	0.306819	0.113908	0.514684
DHAR2a	0.000704848	-0.354623	-0.0223109	0.130712	0.18094	-0.0226022	-0.213298	-0.131542	0.224089	0.0713136	0.187451	0.150691	0.449581	0.108228	-0.0826265	-0.0286918	-0.295169	-0.115176	-0.167195	0.14661	0.258839	-0.112303	0.0754356	-0.200265	-0.285841	0.340634	-0.155373	0.263993	0.131209	-0.093602	0.0423421	1	0.01814	-0.367479	-0.275738	0.0359987	-0.159708	0.055047	-0.135646	-0.0308265	-0.121654	-0.07233	-0.0515573	-0.273554	-0.0393946	-0.191456	-0.180358	-0.219267	-0.149655
DHAR2b	0.164158	-0.305956	0.274374	0.20173	0.119262	0.0855225	-0.219475	0.256751	-0.00699535	0.237606	0.167529	0.458006	0.0829034	0.335774	-0.111237	0.335533	-0.408933	0.338416	0.479728	0.129963	0.195279	0.359951	0.0923672	0.231738	0.124773	0.276602	0.334246	0.260117	0.151741	0.508928	0.0542592	0.01814	1	-0.20831	-0.203086	0.151672	0.495139	0.174441	0.21799	0.191526	0.188505	0.382045	0.290646	-0.0493388	0.424955	0.0432306	0.486586	-0.0575578	0.0834039
DHAR3	-0.533448	0.899396	0.028576	-0.200207	-0.410315	0.281683	0.706824	-0.102709	-0.337666	-0.750123	0.0116171	-0.466818	-0.270181	-0.577007	-0.308937	-0.550335	0.864138	0.158111	0.220427	-0.634262	-0.480953	0.13477	-0.278415	0.41844	0.264051	-0.858383	0.412017	-0.115501	-0.583927	0.34532	0.0918512	-0.367479	-0.20831	1	0.856268	-0.0937551	0.439977	-0.059594	0.236119	-0.171113	-0.212995	-0.308962	0.14745	0.288853	-0.15828	0.572688	0.554055	0.410232	0.329796
ESM1a	-0.564006	0.696786	0.0141086	-0.0909813	-0.313934	0.427781	0.765631	-0.291515	-0.233962	-0.749011	0.173626	-0.438571	-0.163898	-0.498968	-0.392474	-0.4923	0.842226	0.0712224	0.0183546	-0.655577	-0.449568	0.126523	-0.2781	0.21132	0.229542	-0.755405	0.407653	-0.0932476	-0.564966	0.312551	0.214614	-0.275738	-0.203086	0.856268	1	-0.0600905	0.383528	-0.0266549	0.0481622	-0.142427	-0.226079	-0.253135	-0.0363723	0.0956845	-0.186873	0.728693	0.518394	0.41355	0.518087
ESM1b	-0.0486118	-0.0269126	0.77344	0.250845	0.342541	-0.027915	-0.27805	-0.288153	-0.178411	-0.182376	0.682701	-0.176349	0.634609	-0.269596	0.140624	-0.157438	-0.327841	0.103615	0.156873	0.000739239	0.11469	0.728627	0.538085	0.253488	0.0206277	-0.0736717	0.136227	-0.0236921	0.300332	0.255182	0.541021	0.0359987	0.151672	-0.0937551	-0.0600905	1	0.132	0.943581	0.211772	-0.269109	-0.38056	-0.294012	0.307119	0.119674	0.315137	0.217262	0.193808	-0.228934	0.0939835
ESM1c	-0.186849	0.341591	0.380752	0.435531	0.142695	0.594705	0.472494	0.122044	-0.459534	-0.3662	0.275787	0.180397	0.115841	-0.325103	-0.32462	-0.319571	0.25375	0.703941	0.547221	-0.235766	-0.122316	0.526762	-0.0204678	0.599274	0.32529	-0.36388	0.861541	0.0369658	-0.099399	0.90072	0.158403	-0.159708	0.495139	0.439977	0.383528	0.132	1	0.185819	0.170493	0.0310473	0.0283393	-0.132304	0.186044	-0.154793	0.457414	0.416959	0.870893	0.266516	0.453672
ESM1d	-0.0391123	0.00476747	0.858159	0.193491	0.297168	-0.050184	-0.264091	-0.284553	-0.173147	-0.21915	0.753537	-0.125421	0.670586	-0.261528	0.129863	-0.169299	-0.297834	0.138541	0.129977	0.0482377	0.139764	0.762481	0.423177	0.279863	0.163937	-0.0884529	0.200043	-0.00114845	0.326708	0.312665	0.588198	0.055047	0.174441	-0.059594	-0.0266549	0.943581	0.185819	1	0.174747	-0.259202	-0.389901	-0.27925	0.298492	0.171573	0.221941	0.327711	0.290283	-0.214454	0.14183
ESM1e	-0.100508	0.256329	0.300556	-0.0204884	-0.0305899	-0.0851047	-0.0826863	0.214281	-0.333047	-0.12492	0.0282928	-0.0937174	0.0136999	-0.209709	-0.0626411	-0.181042	-0.0302312	0.227868	0.429638	-0.0814763	-0.064334	0.188343	-0.0190207	0.479818	-0.0270773	-0.227386	0.110578	-0.0470514	-0.0735624	0.083215	0.0139129	-0.135646	0.21799	0.236119	0.0481622	0.211772	0.170493	0.174747	1	-0.0189775	0.0590477	-0.181317	0.634488	0.173335	0.169968	-0.054936	0.107605	0.128558	0.0135492
FMO GS-OX1	0.186172	-0.159891	-0.169005	0.278664	-0.0683686	0.347913	0.064563	0.449263	0.0241649	0.187278	-0.324535	0.57022	-0.306296	0.245111	-0.29889	-0.0911662	-0.128399	0.177466	0.0568209	0.2881	0.48184	-0.0710179	-0.0756803	-0.0839943	-0.0447544	0.406283	0.128046	0.0191705	0.0667605	0.137711	-0.289128	-0.0308265	0.191526	-0.171113	-0.142427	-0.269109	0.0310473	-0.259202	-0.0189775	1	0.825561	0.00654122	-0.0643934	-0.472742	0.0899598	-0.152671	-0.0686722	0.0959643	0.00233699
FMO GS-OX2	0.460875	-0.191209	-0.274586	0.280828	0.0416177	0.29939	0.0653553	0.633864	-0.0826643	0.359257	-0.464418	0.558128	-0.39902	0.33428	-0.042956	0.068694	-0.172749	0.261084	0.223958	0.423482	0.409339	-0.181279	-0.0164589	0.0245841	0.018818	0.421706	0.13049	0.00441174	0.19726	0.0931128	-0.468716	-0.121654	0.188505	-0.212995	-0.226079	-0.38056	0.0283393	-0.389901	0.0590477	0.825561	1	0.0813257	-0.100037	-0.409245	0.243634	-0.311895	-0.136671	-0.0149117	-0.136193
FMO GS-OX4a	0.103009	-0.348865	-0.363148	-0.234436	-0.221732	-0.207486	-0.176804	0.0626084	0.403943	0.44107	-0.392818	0.174988	-0.365073	0.504668	-0.0821612	0.860278	-0.219113	-0.229495	-0.0712246	0.0732159	-0.0639367	-0.238924	-0.0801069	-0.32137	0.236645	0.2579	-0.213996	-0.0454294	-0.13665	-0.173231	-0.310318	-0.07233	0.382045	-0.308962	-0.253135	-0.294012	-0.132304	-0.27925	-0.181317	0.00654122	0.0813257	1	-0.247373	0.04929	-0.0663604	-0.240959	-0.101771	-0.261137	-0.289066
FMO GS-OX4b	-0.0307306	0.257407	0.46742	0.0901711	0.141656	-0.165748	-0.211057	0.262314	-0.430516	-0.128838	0.287049	-0.0392369	0.281862	-0.334396	-0.0056688	-0.279252	-0.14321	0.426248	0.620372	0.0861634	0.0702971	0.188005	0.15195	0.656047	0.0678456	-0.224412	0.200326	-0.0276658	0.186754	0.127776	0.219979	-0.0515573	0.290646	0.14745	-0.0363723	0.307119	0.186044	0.298492	0.634488	-0.0643934	-0.100037	-0.247373	1	0.312121	0.320523	-0.0237429	0.0702156	0.120823	0.0517071
FMO GS-OX4c	0.121262	0.376408	0.14622	-0.53426	-0.133366	-0.527108	-0.175256	-0.00235029	-0.139288	-0.115365	0.0672305	-0.455596	-0.00878642	-0.0493365	0.566849	0.0976841	0.116695	-0.236205	0.0444003	-0.142383	-0.341725	-0.0267104	-0.00290489	0.205995	0.254407	-0.327434	-0.221145	-0.19991	0.0632114	-0.21242	0.228012	-0.273554	-0.0493388	0.288853	0.0956845	0.119674	-0.154793	0.171573	0.173335	-0.472742	-0.409245	0.04929	0.312121	1	-0.152464	0.0882878	0.042664	-0.167792	-0.176271
FMO GS-OX5	0.252528	-0.0587511	0.347734	0.692432	0.683745	0.416175	0.0446766	0.431105	-0.514514	0.178658	0.138777	0.252332	0.3123	-0.144758	0.124768	-0.0927293	-0.365007	0.557406	0.551767	0.192445	0.17155	0.337409	0.574132	0.471682	-0.0191954	0.077932	0.449707	-0.101532	0.520799	0.504687	-0.101706	-0.0393946	0.424955	-0.15828	-0.186873	0.315137	0.457414	0.221941	0.169968	0.0899598	0.243634	-0.0663604	0.320523	-0.152464	1	-0.155403	0.198968	-0.23189	-0.0722934
FMO GS-OX8a	-0.360001	0.35397	0.376603	-0.00135189	-0.169372	0.290791	0.421212	-0.486452	-0.155621	-0.626933	0.591896	-0.224639	0.224908	-0.385758	-0.255581	-0.381239	0.511731	0.155623	-0.015472	-0.435694	-0.30209	0.430929	-0.177455	0.167695	0.303305	-0.520243	0.471677	-0.0207761	-0.249697	0.4626	0.620697	-0.191456	0.0432306	0.572688	0.728693	0.217262	0.416959	0.327711	-0.054936	-0.152671	-0.311895	-0.240959	-0.0237429	0.0882878	-0.155403	1	0.644109	0.326381	0.619502
FMO GS-OX8b	-0.284389	0.361799	0.383773	0.119607	-0.118921	0.432275	0.438205	-0.0845181	-0.292414	-0.493924	0.363127	-0.000843741	0.0670557	-0.288284	-0.289985	-0.264691	0.37161	0.398664	0.375972	-0.344617	-0.219952	0.585428	-0.103015	0.418724	0.330954	-0.447027	0.701418	0.0687352	-0.237444	0.831275	0.306819	-0.180358	0.486586	0.554055	0.518394	0.193808	0.870893	0.290283	0.107605	-0.0686722	-0.136671	-0.101771	0.0702156	0.042664	0.198968	0.644109	1	0.277182	0.503198
FMO GS-OX9a	-0.362104	0.259085	-0.126505	-0.0454232	-0.283433	0.175625	0.347255	-0.103015	-0.206736	-0.438472	0.0182385	-0.0913273	-0.194975	-0.384642	-0.345207	-0.41339	0.47385	0.147985	-0.00226502	-0.186994	-0.206724	-0.0923022	-0.329093	0.0353089	-0.0170763	-0.342588	0.21442	-0.126682	-0.339019	0.155285	0.113908	-0.219267	-0.0575578	0.410232	0.41355	-0.228934	0.266516	-0.214454	0.128558	0.0959643	-0.0149117	-0.261137	0.120823	-0.167792	-0.23189	0.326381	0.277182	1	0.563806
FMO GS-OX9b	-0.348906	0.227259	0.222068	0.181696	-0.0271731	0.350007	0.347408	-0.309079	-0.247432	-0.565139	0.491135	0.0279036	0.15662	-0.356366	-0.348845	-0.435914	0.35355	0.291789	-0.0045023	-0.264228	-0.14868	0.188707	-0.231	0.157645	0.181587	-0.317354	0.434451	-0.0836442	-0.186393	0.382834	0.514684	-0.149655	0.0834039	0.329796	0.518087	0.0939835	0.453672	0.14183	0.0135492	0.00233699	-0.136193	-0.289066	0.0517071	-0.176271	-0.0722934	0.619502	0.503198	0.563806	1
GCL2	-0.279372	0.629485	-0.0125113	0.220995	-0.177148	0.594176	0.709444	0.36424	-0.394708	-0.34457	-0.178067	0.0131278	-0.36255	-0.370676	-0.474924	-0.377452	0.558137	0.5002	0.620083	-0.363178	-0.160028	0.144891	-0.129267	0.565144	0.278797	-0.52578	0.641146	-0.026721	-0.398631	0.562679	-0.258289	-0.266376	0.213161	0.687043	0.606547	-0.174862	0.617878	-0.192404	0.317375	0.172604	0.233394	-0.10165	0.252864	-0.0840542	0.29504	0.259314	0.520214	0.28909	0.22669
GPX1	-0.515617	0.659179	-0.156765	-0.404343	-0.327393	-0.191258	0.2991	-0.287983	-0.12802	-0.514789	-0.19784	-0.723661	-0.21357	-0.410677	0.0099017	-0.321939	0.561956	-0.256641	-0.197389	-0.553275	-0.503948	-0.137497	-0.145314	0.0451477	-0.0456514	-0.665207	-0.182191	-0.212302	-0.506122	-0.26234	-0.0409508	-0.231085	-0.544877	0.610056	0.412934	-0.0466929	-0.132866	-0.0804883	0.0939744	-0.338534	-0.40293	-0.240629	-0.00926381	0.375813	-0.36913	0.0824335	-0.0314143	0.293352	-0.0570928
GPX2a	0.231612	0.232932	-0.452286	-0.163815	-0.350788	0.0891549	0.212831	0.602253	-0.0304463	0.223264	-0.699764	0.224695	-0.692262	0.143519	-0.0203689	-0.0982683	0.221424	-0.0222667	0.110898	0.0708708	0.107275	-0.364544	-0.199966	0.0192295	-0.0632382	0.0752146	-0.0781538	-0.118149	-0.206229	-0.107566	-0.615269	-0.215281	-0.15383	0.201667	-0.00442404	-0.491208	-0.0494758	-0.523644	0.241897	0.505857	0.580155	-0.0858939	-0.00832475	-0.0240129	-0.071198	-0.33055	-0.132473	0.166887	-0.239432
GPX2b	-0.0154076	0.197567	0.561376	-0.0788737	0.162941	-0.434716	-0.373	-0.225794	-0.281508	-0.287589	0.47404	-0.300569	0.5041	-0.306848	0.279267	-0.165375	-0.160142	0.192389	0.309558	0.0612649	0.0103289	0.291933	0.390411	0.528614	0.131756	-0.261214	0.0254746	-0.0454029	0.250817	-0.0317194	0.4662	-0.0367928	0.00892431	0.0805535	-0.0522924	0.495973	-0.0264834	0.517676	0.273831	-0.326017	-0.326364	-0.206682	0.49683	0.441137	0.171258	0.15066	-0.00158006	-0.189655	-0.0681513
GPX3	0.121551	0.299052	0.629931	0.450498	0.251123	0.377882	0.171585	0.337575	-0.434877	-0.163097	0.345667	0.268627	0.228811	-0.232706	-0.0985085	-0.268686	-0.0919654	0.589036	0.47095	0.211656	0.36537	0.556254	0.374721	0.560673	0.581304	-0.135443	0.636686	0.0293088	0.346205	0.691122	0.181417	-0.158082	0.367849	0.152843	0.0715017	0.44007	0.590876	0.492484	0.213704	0.144865	0.122233	-0.150062	0.428142	0.0566548	0.563232	0.160485	0.452452	-0.0735473	0.177461
GPX5a	0.276063	-0.154513	0.353937	-0.067239	0.423494	-0.406468	-0.521626	-0.010896	-0.166676	0.141451	0.342492	-0.285961	0.46587	-0.0221717	0.668959	0.134056	-0.44398	-0.157347	0.0990122	0.0586933	-0.200118	0.164599	0.203741	0.129838	-0.253477	0.108658	-0.325801	-0.237093	0.470999	-0.259978	0.335163	-0.0231465	0.000472247	-0.257251	-0.270198	0.498111	-0.297311	0.451267	0.224441	-0.371665	-0.218245	-0.154638	0.295618	0.512368	0.165147	-0.117281	-0.242782	-0.367214	-0.199959
GPX5b	-0.0229228	-0.0337708	0.389823	-0.199359	0.181999	-0.397358	-0.38646	-0.377415	-0.152311	-0.228291	0.472602	-0.395437	0.47411	-0.145331	0.417483	0.0382874	-0.187485	-0.17442	-0.0529312	-0.087234	-0.237106	0.199305	0.0876961	0.102399	-0.0931053	-0.11316	-0.217867	-0.17019	0.242738	-0.170502	0.550378	-0.0477754	-0.0376032	-0.037776	-0.00721781	0.477653	-0.202986	0.489831	0.20671	-0.388155	-0.37486	-0.100782	0.236857	0.453254	-0.0340821	0.211958	-0.0361607	-0.181417	0.0641094
GPX6a	0.5156	-0.502242	-0.230009	-0.0710352	-0.0463639	-0.19645	-0.417509	0.397139	0.492765	0.652537	-0.325479	0.651114	-0.249482	0.7646	0.0739102	0.459026	-0.499797	-0.187474	-0.0478177	0.428614	0.536496	-0.218417	0.064471	-0.261206	-0.183863	0.783767	-0.308043	0.333872	0.185135	-0.191433	-0.355309	0.146591	0.289125	-0.540023	-0.542493	-0.226989	-0.271334	-0.231694	-0.0891824	0.384828	0.420925	0.310973	-0.166184	-0.126633	0.00606573	-0.446512	-0.301932	-0.467	-0.379404
GPX6b	0.156371	0.396001	0.51766	0.109329	0.0389401	-0.0370489	-0.083615	0.283529	-0.510517	-0.214901	0.27657	0.0287589	0.245629	-0.443036	0.0923247	-0.394317	0.0254479	0.565564	0.743102	0.151678	0.0688824	0.358718	0.210008	0.779207	0.281132	-0.307447	0.406022	-0.155475	0.235829	0.3421	0.224224	-0.132879	0.122781	0.307202	0.0343574	0.317233	0.335367	0.345742	0.484071	-0.00875517	0.0794877	-0.396321	0.697658	0.255543	0.346083	0.157914	0.25486	0.0258837	0.0395379
GPX7a	-0.343768	0.318168	0.56265	-0.0484361	0.0573071	-0.112577	0.0268366	-0.538956	-0.24223	-0.632723	0.708249	-0.36455	0.596308	-0.483647	0.0140168	-0.451597	0.261249	0.214227	0.0104549	-0.335152	-0.307006	0.322394	-0.1462	0.374252	0.136563	-0.491992	0.262828	-0.0777165	-0.0508593	0.174248	0.776944	0.021577	-0.119384	0.379955	0.390609	0.319714	0.183988	0.443765	0.0742201	-0.34836	-0.51803	-0.415192	0.32503	0.321414	-0.205364	0.661449	0.313174	0.212556	0.436291
GPX7b	-0.0224186	0.112676	0.428212	-0.101227	-0.0929792	-0.157179	-0.167558	0.0715237	0.00292814	-0.168333	0.292755	0.140116	0.163558	0.102368	-0.111335	-0.0843476	-0.129205	0.15963	0.168992	0.184323	0.369254	0.181348	0.0422632	0.286531	0.302243	0.019948	0.131006	0.430768	0.0854306	0.222388	0.137575	0.0917609	0.389867	0.0768229	0.00462622	0.209073	0.202889	0.34514	0.498198	-0.0410255	-0.0739872	-0.0514079	0.477713	0.172902	0.0115087	0.0827629	0.242465	-0.0644959	0.0738301
GPX8	-0.399835	0.373271	0.544694	0.253663	0.230505	0.341082	0.381018	-0.339434	-0.344003	-0.671628	0.695431	-0.312776	0.502317	-0.522862	-0.141445	-0.483567	0.272803	0.253695	-0.0352767	-0.305674	-0.16227	0.390149	0.0910487	0.284383	0.27054	-0.487831	0.429783	-0.0805894	0.0181045	0.454512	0.527821	0.000127863	-0.064672	0.390658	0.559493	0.401017	0.420604	0.497953	0.0132237	-0.307924	-0.387285	-0.37831	0.136221	0.0445597	0.149245	0.623649	0.483897	0.194585	0.580491
GRa	-0.175551	-0.126204	0.742958	0.617515	0.605764	0.37394	0.00105162	-0.36405	-0.244301	-0.261819	0.809558	-0.0456844	0.834779	-0.371203	-0.0516057	-0.320903	-0.243634	0.302885	0.0794299	-0.109027	0.0357442	0.705837	0.330696	0.218814	-0.0639928	-0.0480468	0.385335	-0.00449997	0.317502	0.465753	0.597002	0.255102	0.148452	-0.120701	0.0665303	0.763897	0.301459	0.72405	0.0252245	-0.210469	-0.336886	-0.381611	0.141227	-0.208079	0.404978	0.36771	0.273123	-0.0916472	0.328842
GRb	-0.41696	0.312818	0.453991	-0.128578	-0.0476748	-0.0928775	0.0822614	-0.616701	-0.183105	-0.69088	0.698452	-0.481742	0.442104	-0.50017	0.00799439	-0.465711	0.358548	0.0158681	-0.181577	-0.357539	-0.309532	0.312707	-0.100051	0.145953	0.104811	-0.521526	0.1527	-0.128537	-0.103819	0.104749	0.808277	-0.143082	-0.196884	0.411298	0.529716	0.386553	0.083165	0.460104	0.0357466	-0.321555	-0.525145	-0.43374	0.191953	0.290444	-0.283253	0.736615	0.290359	0.368972	0.580417
GR1a	0.647163	-0.662288	0.0737322	0.100807	0.364133	-0.319752	-0.657779	0.380538	0.219184	0.759773	-0.0617043	0.500324	0.125829	0.690974	0.402419	0.655608	-0.859693	-0.0398631	0.0840958	0.566141	0.439204	-0.0537533	0.315403	-0.124131	-0.0460307	0.751642	-0.264981	0.214953	0.596379	-0.147621	-0.157857	0.15053	0.557332	-0.773753	-0.753795	0.0893686	-0.213455	0.0796103	0.0451943	0.129099	0.289847	0.482572	0.11557	0.0624096	0.373016	-0.513427	-0.305449	-0.536379	-0.423099
GR1b	0.502896	-0.613996	-0.397825	-0.349756	-0.155126	-0.471506	-0.494794	0.0856271	0.373698	0.686549	-0.401074	0.105914	-0.309097	0.650528	0.363675	0.932781	-0.400039	-0.341919	-0.100136	0.326258	-0.00766677	-0.326502	0.053427	-0.402196	0.0134321	0.439396	-0.451861	-0.0458145	0.105984	-0.412051	-0.315363	-0.0411246	0.210694	-0.561027	-0.542531	-0.260707	-0.357242	-0.265506	-0.202451	-0.0829874	0.140792	0.728704	-0.282008	0.105615	-0.103192	-0.436007	-0.314183	-0.340507	-0.457333
GSH1a	0.778545	-0.503867	0.0893616	-0.137665	0.216626	-0.461538	-0.652142	0.215267	0.11083	0.595354	-0.0514702	0.152461	0.0953902	0.62561	0.722505	0.622674	-0.645024	-0.179507	0.0300675	0.498664	0.271898	-0.0580737	0.416698	-0.0949117	0.0614679	0.537291	-0.358524	-0.0233494	0.538152	-0.282827	-0.0722848	0.0261218	0.280952	-0.611003	-0.608651	0.176237	-0.296901	0.176421	0.0588723	-0.0640895	0.190393	0.292901	0.0305704	0.324742	0.198276	-0.426746	-0.296118	-0.531247	-0.418064
GSH1b	0.29509	-0.325727	-0.52942	-0.476149	-0.364606	-0.467615	-0.358126	0.281619	0.322792	0.553197	-0.609248	0.0382153	-0.554086	0.45461	0.161446	0.637291	-0.183518	-0.356435	0.0187376	0.246883	0.00468544	-0.46976	-0.0514551	-0.268432	-0.148848	0.251316	-0.490756	-0.00139893	-0.0969878	-0.494588	-0.505413	-0.150803	0.0159123	-0.292783	-0.39813	-0.415271	-0.384539	-0.446836	-0.00636853	0.032984	0.227031	0.505989	-0.128627	0.0894683	-0.141473	-0.50462	-0.348788	-0.240344	-0.530909
GSH1c	0.367518	-0.216157	-0.434149	-0.495995	-0.286111	-0.566186	-0.408805	0.247933	0.2137	0.491113	-0.500014	-0.126258	-0.442957	0.429813	0.332965	0.682539	-0.212337	-0.288392	0.197991	0.195764	-0.120947	-0.416973	0.020592	-0.0859149	-0.0603489	0.141584	-0.481313	-0.0435739	-0.0535652	-0.521415	-0.415559	-0.141271	0.0573475	-0.247577	-0.367438	-0.295079	-0.393865	-0.338624	0.049901	-0.127922	0.194317	0.504367	0.00128014	0.248378	-0.0821932	-0.502288	-0.368942	-0.299948	-0.519627
GSH2a	0.605937	-0.090846	-0.181405	-0.463987	-0.0738931	-0.612348	-0.461578	0.229497	-0.0439631	0.400305	-0.321829	-0.224837	-0.214354	0.338783	0.783819	0.461124	-0.203344	-0.238519	0.110127	0.238188	-0.1459	-0.301714	0.157727	0.0292521	0.0352224	0.10054	-0.432485	-0.233075	0.237979	-0.451798	-0.161666	-0.255954	-0.0406685	-0.176162	-0.378286	-0.109036	-0.330381	-0.148062	0.159708	-0.23678	0.0592353	0.182636	0.102362	0.617131	-0.0287937	-0.399431	-0.304895	-0.286217	-0.454645
GSH2b	-0.097848	0.082807	0.467176	0.435362	0.124619	0.589572	0.339692	0.0202387	-0.09215	-0.221412	0.413632	0.427819	0.249488	-0.17557	-0.383686	-0.405089	0.133661	0.355618	0.0743741	-0.0265174	0.280156	0.567327	-0.0241344	0.167241	0.214737	0.0183497	0.605927	0.0746528	0.0930604	0.648229	0.284228	0.0434131	0.241685	0.172394	0.328731	0.228824	0.45805	0.35813	-0.0906631	0.356732	0.131739	-0.248041	-0.0377385	-0.275734	0.173056	0.533629	0.50948	0.0608405	0.411298
GSH2c	0.664738	-0.390118	-0.0936956	-0.341674	-0.256063	-0.312246	-0.385047	0.0779631	0.398893	0.425474	-0.116283	0.340557	-0.2058	0.675148	0.405461	0.464435	-0.221639	-0.298532	-0.218504	0.350729	0.280162	-0.0744301	0.020636	-0.321046	0.132188	0.521755	-0.261026	0.0317219	0.179362	-0.181677	-0.00928899	-0.0769443	0.130213	-0.326153	-0.292579	-0.127049	-0.239216	-0.0392411	-0.196675	0.211199	0.262732	0.226959	-0.311502	0.195554	-0.271974	-0.0179966	-0.0772798	-0.264455	-0.159491
GSTF10a	0.378254	-0.0276267	0.718106	0.290535	0.522139	-0.125868	-0.331034	0.0555861	-0.415204	-0.000623572	0.611112	0.0735747	0.698714	-0.222093	0.427798	-0.228338	-0.340303	0.421198	0.263579	0.413485	0.256748	0.353935	0.378181	0.462828	0.291791	0.0290377	0.249756	-0.0994361	0.719095	0.202104	0.513687	0.0275385	0.0830723	-0.188734	-0.229542	0.475434	0.139875	0.56323	0.10145	-0.174763	-0.152323	-0.344013	0.52391	0.285033	0.367649	0.122207	0.0256183	-0.203573	0.0586072
GSTF10b	0.276633	0.261223	0.369628	0.514535	0.464312	0.268719	0.0945289	0.496538	-0.575347	-0.0124591	0.148283	0.317649	0.205473	-0.298389	0.152857	-0.420975	-0.0984388	0.778263	0.596466	0.296196	0.167752	0.241092	0.113332	0.671636	0.271178	-0.0873969	0.569931	-0.0743739	0.497728	0.426637	0.0638869	-0.212492	0.174451	0.095125	-0.072096	0.0802177	0.40251	0.102394	0.26493	0.211156	0.344648	-0.325592	0.497956	0.0525145	0.590751	-0.0184499	0.140047	0.00507472	0.111589
GSTF10c	0.784549	-0.172468	0.148135	0.330265	0.229398	0.174078	-0.0760789	0.474748	-0.238997	0.358377	-0.0491366	0.541282	-0.0297788	0.225968	0.346151	0.0363476	-0.215916	0.480974	0.295411	0.682686	0.492489	0.0960867	0.274053	0.201694	0.484098	0.330218	0.353683	-0.0638017	0.599163	0.26786	-0.112678	-0.166498	0.190898	-0.26618	-0.301159	-0.0466372	0.191215	0.0210338	-0.0459744	0.353849	0.563395	-0.0412277	0.0722433	-0.0596049	0.360481	-0.126221	0.014898	-0.0843008	-0.0144761
GSTF11	-0.127004	0.231514	0.220805	0.382147	-0.0178749	0.519572	0.474611	-0.00639872	0.0382302	-0.24837	0.184239	0.286435	-0.0193937	-0.0286927	-0.502421	-0.354405	0.301316	0.460027	0.29003	-0.0806049	0.324133	0.34134	0.0109099	0.341175	0.264559	-0.117651	0.628646	0.584795	-0.211438	0.55302	0.0331531	0.0142762	0.197895	0.3194	0.373468	0.0302523	0.43066	0.0552263	0.0052267	0.140985	0.103236	-0.204515	0.0530236	-0.317439	0.11423	0.344797	0.367774	0.0580101	0.191968
GSTU20	-0.432621	0.7993	0.249043	-0.378942	-0.340809	-0.179247	0.256573	-0.186854	-0.339282	-0.690966	0.210075	-0.631573	0.0101321	-0.622368	-0.0298395	-0.527654	0.600359	0.0681783	0.233115	-0.438882	-0.42309	0.128602	-0.152804	0.496335	0.191308	-0.81495	0.142018	-0.182876	-0.352023	0.0307105	0.342353	-0.28983	-0.300143	0.781121	0.588929	0.144056	0.142017	0.189853	0.318219	-0.33957	-0.41655	-0.416647	0.443609	0.54552	-0.23733	0.427649	0.281109	0.320959	0.210244
GTR1a	-0.478498	0.839015	0.0559814	-0.295485	-0.346621	0.011613	0.433988	-0.00591816	-0.365955	-0.664115	-0.0103273	-0.553647	-0.22065	-0.525543	-0.129161	-0.477917	0.646309	0.116084	0.327121	-0.567626	-0.481707	0.0479296	-0.211052	0.506773	0.123715	-0.799208	0.21049	-0.142717	-0.491371	0.160275	0.101349	-0.360865	-0.136506	0.865015	0.63018	-0.00600542	0.289811	0.00227564	0.38401	-0.224164	-0.228764	-0.31466	0.385643	0.463237	-0.12741	0.339677	0.397158	0.395901	0.217782
GTR1b	-0.35563	0.798341	0.109123	-0.0524508	-0.262976	0.371386	0.639291	0.162828	-0.473014	-0.603009	-0.0557979	-0.237674	-0.267553	-0.445112	-0.251879	-0.474729	0.642856	0.30478	0.44815	-0.501123	-0.342796	0.232587	-0.174616	0.570397	0.265927	-0.685971	0.530369	-0.0788166	-0.43178	0.516973	-0.02243	-0.322205	0.106462	0.873508	0.699959	-0.0257924	0.627279	-0.00441869	0.391208	-0.00789487	0.0280892	-0.256054	0.236286	0.248424	0.1109	0.392025	0.675659	0.31408	0.258185
GTR1c	-0.463182	0.813303	-0.0937216	-0.227017	-0.355735	0.24515	0.712245	-0.133307	-0.243951	-0.624281	-0.138151	-0.526959	-0.355302	-0.41506	-0.17248	-0.410832	0.81216	-0.0254834	-0.00518817	-0.634851	-0.498187	0.0135675	-0.243479	0.227219	0.246949	-0.77119	0.245817	-0.142644	-0.583636	0.186133	-0.0355383	-0.374165	-0.29303	0.882472	0.767321	-0.119703	0.278453	-0.104954	0.11813	-0.202743	-0.210778	-0.193047	-0.0320653	0.358999	-0.213263	0.441601	0.410293	0.342044	0.19056
GTR1d	-0.426543	0.625203	-0.151007	-0.0320476	-0.255514	0.459094	0.753235	-0.0649396	-0.284186	-0.513779	-0.187779	-0.322397	-0.359948	-0.352705	-0.265611	-0.389767	0.741073	0.0621911	0.0271448	-0.581882	-0.417446	0.0953352	-0.251968	0.153103	0.170777	-0.619344	0.390499	-0.139005	-0.537826	0.349072	-0.0660581	-0.256998	-0.0917181	0.739991	0.696517	-0.163719	0.449818	-0.179934	0.0344079	-0.0113059	-0.0648508	-0.161999	-0.183262	0.106197	-0.104761	0.362095	0.529708	0.422312	0.313528
GTR2a	-0.187557	0.55499	0.585312	0.0976713	-0.0704628	0.239138	0.271038	-0.0422581	-0.444623	-0.524567	0.425098	-0.129293	0.205601	-0.45747	-0.117148	-0.423263	0.338491	0.465648	0.546371	-0.277297	-0.151403	0.656092	0.104494	0.648444	0.385606	-0.548115	0.653466	-0.0215821	-0.0691985	0.706454	0.412153	-0.264776	0.330064	0.62603	0.456855	0.401862	0.694112	0.455779	0.244919	-0.0887943	-0.199034	-0.29954	0.404608	0.29666	0.258395	0.60845	0.774696	0.13769	0.264816
GTR2b	-0.512929	0.765151	0.0772595	-0.421723	-0.410416	-0.141119	0.326079	-0.260209	-0.215844	-0.68752	0.0655272	-0.632128	-0.137774	-0.509493	-0.0579837	-0.483608	0.665225	-0.0870428	0.0127876	-0.54272	-0.467184	0.0825555	-0.218212	0.265272	0.11648	-0.770285	0.0799621	-0.136975	-0.477284	0.0173885	0.269532	-0.315096	-0.301758	0.792157	0.586571	0.0631846	0.128649	0.0804923	0.188539	-0.291791	-0.439708	-0.348928	0.220989	0.512227	-0.344232	0.392399	0.312506	0.391434	0.203391
GTR2c	0.0713505	0.455801	-0.140562	-0.0217167	0.0261308	0.135178	0.266459	0.465294	-0.39692	-0.104797	-0.300214	-0.166724	-0.294663	-0.157868	0.135314	-0.232546	0.262855	0.0980317	0.455723	-0.140063	-0.105828	-0.143506	0.164917	0.399097	-0.10358	-0.252635	0.0929627	-0.0816403	-0.0471551	0.122007	-0.323102	-0.257302	0.0718955	0.424931	0.216109	-0.0771751	0.213294	-0.160507	0.299184	0.00207571	0.14502	-0.185506	0.345984	0.307788	0.343366	-0.13202	0.148726	0.0222506	-0.155748
GTR2d	-0.136538	0.159026	0.28243	0.362673	-0.0124938	0.647147	0.442926	0.0853401	-0.189344	-0.216854	0.162601	0.339234	-0.00296861	-0.115479	-0.424788	-0.274439	0.239379	0.352983	0.274967	-0.188541	0.127362	0.547807	0.0165983	0.240288	0.191636	-0.0995417	0.669117	0.102277	-0.118028	0.762612	0.0962943	-0.073856	0.439331	0.319741	0.385929	0.117164	0.687555	0.142237	-0.00879918	0.340543	0.174416	-0.115049	-0.0748553	-0.263819	0.285996	0.450235	0.715166	0.0741661	0.306419
IGMT5	-0.590054	0.561796	-0.26143	-0.297242	-0.35423	0.114566	0.573054	-0.310862	-0.0571205	-0.556537	-0.130483	-0.592959	-0.3016	-0.358773	-0.210009	-0.354897	0.678878	-0.257232	-0.362189	-0.589157	-0.471003	-0.17282	-0.269162	-0.138167	-0.0101851	-0.624406	-0.0436837	-0.140266	-0.578039	-0.079423	-0.00287578	-0.255105	-0.460964	0.635258	0.665001	-0.183223	0.0351661	-0.176957	-0.0612561	-0.18688	-0.294546	-0.192202	-0.230081	0.118917	-0.39247	0.356958	0.16583	0.50612	0.237772
IGMT1a	0.507093	-0.34445	0.46295	0.380379	0.612907	-0.0658978	-0.425765	0.263877	-0.246782	0.278445	0.354854	0.34802	0.569509	0.0330553	0.41387	-0.0416475	-0.62216	0.223124	0.0371086	0.73358	0.570623	0.165021	0.490175	0.0924253	0.160825	0.446895	0.0373422	-0.00420748	0.912847	0.102008	0.179565	0.236926	0.133705	-0.55492	-0.544419	0.372736	-0.0249714	0.444999	-0.0480247	0.0571724	0.106052	-0.15645	0.251849	-0.00200871	0.458112	-0.261662	-0.174439	-0.289097	-0.10925
IGMT1b	0.728319	-0.579954	-0.429946	-0.0493585	0.192607	-0.2708	-0.429792	0.419252	0.259262	0.754559	-0.484582	0.446235	-0.247509	0.631885	0.501472	0.470856	-0.513685	-0.265627	-0.241355	0.674553	0.387367	-0.446675	0.0880727	-0.433683	-0.184964	0.769965	-0.473	0.0283441	0.502906	-0.435401	-0.445983	0.04764	-0.0247102	-0.685966	-0.708519	-0.327644	-0.470739	-0.342884	-0.258768	0.289561	0.477787	0.289094	-0.307166	-0.0428683	0.0445911	-0.663953	-0.56023	-0.33386	-0.483991
IGMT4a	0.761207	-0.588684	-0.125375	-0.158199	0.120746	-0.465719	-0.619763	0.19203	0.169019	0.599992	-0.152894	0.194641	0.0357568	0.432758	0.586116	0.482728	-0.492308	-0.171147	-0.0342005	0.805506	0.367902	-0.21858	0.30988	-0.22712	0.00267358	0.557766	-0.391836	-0.00991255	0.57148	-0.367934	-0.147029	0.134227	-0.00676483	-0.657208	-0.70078	-0.0381755	-0.380143	-0.0137794	-0.149814	-0.0251002	0.200958	0.226924	-0.0762602	0.0808364	0.0471752	-0.494663	-0.409957	-0.338655	-0.436638
IGMT4b	0.300582	-0.629157	-0.420602	-0.28311	-0.16558	-0.444726	-0.487233	0.0533334	0.540449	0.622684	-0.38538	0.264223	-0.285201	0.672426	0.0472983	0.862089	-0.460847	-0.32663	-0.14409	0.410194	0.208835	-0.361269	0.00117417	-0.458666	0.00236614	0.535746	-0.452117	0.248951	0.062179	-0.401503	-0.330045	0.109034	0.296396	-0.609765	-0.56821	-0.284368	-0.383259	-0.287156	-0.22283	0.0204989	0.142979	0.825636	-0.242335	-0.108821	-0.132977	-0.472831	-0.373909	-0.318213	-0.43554
IGMT4c	0.613787	-0.436876	-0.371553	-0.360057	-0.140483	-0.419431	-0.381368	0.0872668	0.17393	0.506405	-0.362964	-0.0488443	-0.289583	0.434806	0.591491	0.574431	-0.174283	-0.291673	-0.10149	0.377512	-0.0320202	-0.312304	0.0815395	-0.290685	-0.0817511	0.307581	-0.399171	-0.115175	0.176913	-0.394628	-0.268866	-0.118821	-0.109073	-0.369376	-0.423274	-0.253093	-0.319352	-0.263067	-0.169007	-0.102244	0.17929	0.252124	-0.308024	0.146659	-0.142888	-0.364284	-0.271483	-0.18066	-0.39217
IQD1	0.125019	-0.32538	-0.0245252	-0.207988	-0.0799918	-0.346553	-0.349726	-0.0469843	0.210308	0.357617	-0.0153038	0.0674965	-0.0247387	0.319395	0.107386	0.6861	-0.291047	-0.119488	0.00945699	0.036817	-0.127358	-0.0179591	-0.000952552	-0.15364	0.264597	0.144455	-0.144298	-0.0986267	0.0205641	-0.127432	0.0560424	-0.00484922	0.430252	-0.299595	-0.266559	0.0192515	-0.104465	0.0688977	-0.0985409	-0.174208	-0.197816	0.703495	0.0757805	0.337917	-0.0813221	-0.0638936	-0.0273666	-0.192818	-0.146304
MAM1a	0.0168811	0.27171	-0.0381765	0.459569	0.0275642	0.571364	0.479198	0.420103	-0.400858	-0.0759554	-0.216314	0.365598	-0.240904	-0.254437	-0.337317	-0.307225	0.294626	0.765741	0.677045	0.0130256	0.0494714	0.130563	-0.0880084	0.544444	0.284643	-0.206801	0.725672	-0.0310583	-0.0957181	0.550959	-0.297163	-0.142162	0.272131	0.309394	0.210982	-0.251332	0.576424	-0.246429	0.14803	0.371652	0.465479	-0.0962583	0.237359	-0.300206	0.390905	0.0443343	0.357174	0.290434	0.176617
MAM1b	0.0147426	0.189137	0.769146	0.557201	0.399986	0.267903	0.0474568	-0.0229709	-0.464458	-0.257133	0.596289	0.182088	0.559708	-0.386175	-0.0903578	-0.341784	-0.0898157	0.836018	0.568645	0.0162226	0.0645202	0.639483	0.155265	0.768646	0.397203	-0.23224	0.73963	-0.026317	0.243028	0.623597	0.49273	-0.0846	0.253706	0.124642	0.0414335	0.472129	0.59473	0.521445	0.237134	-0.0461407	-0.0516935	-0.308064	0.465102	-0.0406853	0.407236	0.328904	0.397169	-0.00503807	0.303313
MAM1c	0.0815179	-0.0260869	0.744644	0.670696	0.609378	0.227912	-0.0858803	0.00640848	-0.476981	-0.0890241	0.563276	0.223046	0.635587	-0.287825	0.00845559	-0.249641	-0.303062	0.814618	0.516035	0.102025	0.137824	0.575707	0.316801	0.707001	0.184153	-0.0717012	0.634552	-0.0263497	0.372058	0.53757	0.37463	-0.00574242	0.316013	-0.108929	-0.149952	0.471466	0.529444	0.502227	0.216524	-0.0384012	-0.0177196	-0.272534	0.449932	-0.139518	0.585364	0.13711	0.275632	-0.0463793	0.232219
MYB122-1a	0.172783	-0.420473	-0.180792	-0.132343	-0.133249	-0.224009	-0.324556	0.0441105	0.620736	0.37364	-0.134821	0.413408	-0.170285	0.765271	-0.159396	0.397302	-0.417752	-0.234654	-0.185902	0.297149	0.557715	-0.171436	0.032526	-0.319196	-0.11933	0.586823	-0.276956	0.830875	-0.013602	-0.163471	-0.200396	0.245058	0.380372	-0.417641	-0.355477	-0.158513	-0.20954	-0.15219	-0.100022	0.230223	0.178831	0.371454	-0.118018	-0.216781	-0.123197	-0.272537	-0.186959	-0.310954	-0.283291
MYB122-1b	0.327338	-0.258615	0.32831	0.0747887	0.217199	-0.208882	-0.379272	0.134178	0.103095	0.156852	0.281855	0.297821	0.378952	0.170642	0.137631	-0.0488883	-0.440984	0.0155313	-0.0391936	0.690209	0.732649	0.0609005	0.419126	0.0229075	0.148365	0.406166	-0.0793853	0.406671	0.537511	0.0014096	0.112894	0.425916	0.0904878	-0.41918	-0.428686	0.261993	-0.0834252	0.343265	-0.061639	-0.0280587	-0.0296938	-0.11348	0.189308	-0.0297826	0.130496	-0.255552	-0.131234	-0.283187	-0.180549
MYB28a	-0.361369	0.54839	0.50719	0.312506	0.0124946	0.500908	0.556393	-0.138135	-0.504021	-0.658794	0.478739	-0.0671343	0.241337	-0.58607	-0.393486	-0.610264	0.476063	0.61736	0.383464	-0.353484	-0.193882	0.449673	-0.149638	0.635868	0.41966	-0.618988	0.775468	-0.0755349	-0.200156	0.640535	0.443609	-0.157058	0.106154	0.632204	0.66998	0.194392	0.671862	0.282276	0.302431	0.00963801	-0.0614392	-0.389968	0.34439	-0.033393	0.147727	0.724513	0.65334	0.421126	0.625983
MYB28b	-0.311266	0.212769	0.742692	0.294837	0.307944	0.0823187	-0.0196033	-0.413171	-0.451655	-0.534791	0.797128	-0.276782	0.7303	-0.615295	-0.028227	-0.492131	0.0417306	0.451972	0.356566	-0.274499	-0.236804	0.60652	0.167467	0.579448	0.0159556	-0.457513	0.456853	-0.117172	0.0941496	0.410436	0.740794	0.0479916	0.119403	0.254373	0.256954	0.621167	0.408312	0.627916	0.232544	-0.309823	-0.437281	-0.49744	0.464359	0.0925156	0.261014	0.555852	0.431835	0.197637	0.446068
MYB28c	-0.40695	0.769745	0.113849	-0.336763	-0.338122	-0.118059	0.249155	0.0312287	-0.295805	-0.576037	0.0304682	-0.480331	-0.135568	-0.447596	-0.106568	-0.429	0.484967	0.0855561	0.389479	-0.508952	-0.41247	0.0613782	-0.16006	0.526552	0.0146825	-0.679354	0.112467	-0.0996301	-0.423031	0.0481101	0.126616	-0.267322	-0.0746418	0.770194	0.550687	0.0557944	0.175287	0.0391369	0.519435	-0.197146	-0.191083	-0.303426	0.515565	0.470571	-0.0971603	0.278163	0.268516	0.304454	0.127845
MYB29	0.021918	0.0467889	0.488149	0.494675	0.381769	0.142469	-0.0187444	0.0572971	-0.422774	-0.111874	0.356204	0.238754	0.393375	-0.252647	-0.0978287	-0.247907	-0.123237	0.844617	0.550129	0.0181758	-0.0129452	0.306732	-0.0214135	0.726851	0.149212	-0.142739	0.598054	-0.0262107	0.139027	0.401392	0.263746	-0.0662035	0.264024	0.0238385	-0.0733016	0.103936	0.485681	0.169937	0.309812	0.0463342	0.109683	-0.219023	0.471091	-0.146535	0.350604	0.14573	0.230095	0.17479	0.294244
MYB34a	0.239468	-0.378903	-0.218752	-0.188202	-0.125418	-0.220253	-0.250703	0.0407684	0.576637	0.424313	-0.154857	0.297852	-0.202213	0.734916	0.019931	0.430619	-0.324859	-0.26952	-0.242664	0.210464	0.386271	-0.19821	0.0189631	-0.335219	-0.0398724	0.486465	-0.278429	0.654113	-0.0217553	-0.195353	-0.194206	0.194825	0.317788	-0.353792	-0.27141	-0.187398	-0.207396	-0.173706	-0.135893	0.131187	0.10523	0.408679	-0.169999	-0.00367793	-0.179392	-0.219069	-0.153637	-0.251747	-0.270847
MYB34b	-0.168705	-0.142364	-0.138926	-0.0271852	-0.172073	-0.0491377	-0.0316378	-0.0727383	0.172289	0.0134785	0.0275798	0.0750545	-0.12321	0.0423371	-0.186961	0.0817688	-0.00346142	0.0312122	-0.135809	-0.0802221	-0.0225252	-0.0760149	-0.122331	-0.204906	-0.0192587	0.0473298	-0.0343439	-0.0484419	-0.194759	-0.0733308	0.0993134	-0.0599895	0.125691	-0.0859348	0.0194202	-0.0815493	-0.0650554	-0.0821023	-0.0678531	0.172686	0.0864454	0.144456	-0.0347983	-0.166407	-0.220926	0.120116	-0.028185	0.429503	0.358359
MYB34c	0.450472	-0.398117	-0.268658	-0.2738	-0.0932119	-0.337566	-0.318061	0.0782497	0.303496	0.525027	-0.225118	0.0717714	-0.203817	0.575626	0.416158	0.756884	-0.285892	-0.264342	-0.114984	0.120823	-0.0921228	-0.221679	0.0184273	-0.300728	0.146087	0.318066	-0.30163	-0.0935975	0.0523829	-0.278555	-0.178141	0.0355658	0.264609	-0.376053	-0.321747	-0.17648	-0.231257	-0.159439	-0.162834	-0.0963265	0.0961723	0.599065	-0.238091	0.252652	-0.129617	-0.250387	-0.170019	-0.264863	-0.285024
MYB51	-0.133856	0.126759	0.666883	0.276008	0.450777	0.175457	0.0904604	-0.221124	-0.330056	-0.275287	0.743629	-0.130076	0.596991	-0.353124	0.152669	-0.317926	-0.0716884	0.202646	0.0115229	-0.150429	-0.178317	0.579307	0.0665833	0.220996	0.0991525	-0.237609	0.352483	-0.0222765	0.359754	0.423241	0.612132	-0.128403	0.175604	0.152671	0.267065	0.491515	0.314241	0.570351	0.0217623	-0.271768	-0.325693	-0.299207	0.148207	0.187054	0.316464	0.633219	0.43076	0.00459783	0.375297
MYB51a	0.626796	-0.238975	0.364689	0.110863	0.294919	-0.181662	-0.366383	0.289341	-0.167228	0.299853	0.204438	0.259055	0.314154	0.097045	0.402607	0.0527351	-0.409734	0.151201	0.142747	0.785876	0.510609	0.12615	0.307187	0.158138	0.325572	0.331414	0.0183837	0.0734181	0.719492	-0.0210415	0.136107	0.132573	0.0420234	-0.395805	-0.438431	0.216528	-0.12675	0.320248	0.0731508	0.0750787	0.252781	-0.0574816	0.226056	0.124127	0.211588	-0.167915	-0.172013	-0.32141	-0.213229
MYB51b	0.469643	-0.579692	-0.0163124	0.396719	0.476761	0.100104	-0.345202	0.418484	0.124222	0.541214	-0.0242822	0.723623	0.215495	0.332737	0.118273	0.0133846	-0.636047	0.020515	-0.168349	0.665143	0.626507	-0.122964	0.115349	-0.292554	-0.277915	0.822685	-0.149504	0.146764	0.686322	-0.0534017	-0.122516	0.319611	0.140016	-0.688812	-0.60436	-0.0348635	-0.215411	-0.0271619	-0.194721	0.507926	0.471617	-0.0501488	-0.0776801	-0.400694	0.268186	-0.390648	-0.366482	-0.197262	-0.132733
MYC2a	-0.129929	0.162125	0.0131136	0.440625	-0.000778789	0.756791	0.570142	0.221146	-0.332512	-0.189719	-0.0766249	0.358753	-0.177335	-0.181733	-0.46431	-0.273021	0.329061	0.495484	0.387874	-0.134461	0.0363117	0.272093	-0.10181	0.255985	0.232445	-0.13728	0.718719	0.0111489	-0.151748	0.734481	-0.128326	-0.124855	0.418517	0.326915	0.375406	-0.141771	0.754047	-0.148212	0.00525728	0.387256	0.332331	-0.0646644	-0.0466493	-0.404635	0.322213	0.28943	0.649414	0.310579	0.354358
MYC2b	0.010982	0.0902708	0.483666	-0.324799	-0.0170366	-0.534103	-0.441527	-0.22002	-0.129926	-0.1555	0.429134	-0.41585	0.413712	-0.255605	0.372945	-0.0715231	-0.126156	-0.0517284	0.23344	-0.0256705	-0.21228	0.331397	0.134089	0.352687	-0.116922	-0.27241	-0.132352	-0.11516	0.117714	-0.149621	0.468496	0.0510824	-0.0314456	0.0714923	-0.0594033	0.493762	-0.116938	0.541142	0.353382	-0.408387	-0.390705	-0.244484	0.442214	0.497667	-0.0220643	0.134961	0.0635436	-0.118377	-0.0918979
MYC2c	-0.130085	0.36631	0.2716	0.388001	-0.0134498	0.661434	0.550573	0.23127	-0.472595	-0.319293	0.11399	0.191169	-0.0222682	-0.419508	-0.384494	-0.425318	0.404819	0.647557	0.667737	-0.192753	-0.098715	0.467015	-0.0889806	0.595624	0.260836	-0.382333	0.830032	-0.0551643	-0.151936	0.813882	0.0292177	-0.14101	0.363734	0.524229	0.459081	0.0381007	0.810813	0.0675114	0.236957	0.196314	0.213787	-0.249121	0.227595	-0.196285	0.37635	0.434823	0.749705	0.298628	0.323066
NIT2a	0.589951	-0.490252	-0.177005	0.16412	0.129826	-0.0497862	-0.350488	0.400256	-0.0184948	0.607191	-0.379914	0.26542	-0.143222	0.301819	0.237415	0.460121	-0.442415	0.0921293	0.338845	0.525618	0.28598	-0.100411	0.360456	-0.00319506	-0.091591	0.449562	-0.14547	-0.1556	0.311831	-0.148956	-0.488135	0.0915776	0.122035	-0.528033	-0.57671	-0.0312313	-0.161309	-0.124361	0.124491	0.221566	0.492996	0.240023	0.0138537	-0.260116	0.338797	-0.606695	-0.339196	-0.306821	-0.479312
NIT2b	-0.301108	0.715506	-0.016769	-0.184981	-0.307675	0.1218	0.458917	0.218702	-0.2342	-0.405121	-0.260317	-0.276125	-0.312815	-0.291421	-0.172346	-0.285448	0.480729	0.0904323	0.183622	-0.305226	-0.182698	-0.0677374	-0.12419	0.320622	0.320541	-0.520076	0.182968	-0.044173	-0.340485	0.223961	-0.227095	-0.243617	-0.088279	0.660436	0.395289	-0.151451	0.273571	-0.136913	0.389842	-0.114341	-0.0792048	-0.0866492	0.244959	0.314902	-0.0414698	0.0588736	0.265252	0.199337	-0.0820898
NIT2c	-0.169026	-0.284123	-0.186977	-0.329513	-0.2067	-0.371591	-0.256528	-0.323191	0.395055	0.136185	-0.0872892	-0.103727	-0.0658607	0.337386	-0.0878414	0.677575	-0.180379	-0.34126	-0.242147	-0.115888	-0.157623	-0.197904	-0.107237	-0.331595	0.134762	0.102181	-0.31736	0.064605	-0.204529	-0.298725	0.0319866	0.0742374	0.265987	-0.230044	-0.122632	-0.087674	-0.268759	-0.0682455	-0.103629	-0.222193	-0.259462	0.804095	-0.103012	0.151212	-0.255131	-0.0556636	-0.152767	-0.148986	-0.152085
NSP5	0.290551	-0.746764	-0.135889	-0.0339038	0.0655839	-0.334043	-0.586577	-0.0708028	0.546131	0.64886	-0.159783	0.212263	0.0153588	0.673954	0.0928829	0.807748	-0.663601	-0.299432	-0.129851	0.289281	0.272157	-0.0610277	0.239339	-0.412051	-0.199868	0.636052	-0.438134	0.265305	0.108819	-0.32085	-0.262546	0.290878	0.30469	-0.753894	-0.664645	0.0653634	-0.374247	-0.00848624	-0.132416	-0.0392604	0.0265572	0.586971	-0.225112	-0.220536	0.00401158	-0.519124	-0.404184	-0.488872	-0.506585
OASA1a	0.258884	-0.289332	-0.429814	-0.319207	-0.319614	-0.304773	-0.239944	0.207603	0.488063	0.513505	-0.542145	0.215871	-0.555032	0.76114	-0.0408773	0.772547	-0.263682	-0.279591	0.0141719	0.159481	0.207958	-0.310898	0.0386868	-0.261263	0.100911	0.370348	-0.331167	0.35381	-0.191351	-0.286196	-0.511018	-0.0826701	0.376255	-0.293091	-0.313037	-0.320792	-0.244804	-0.352059	-0.0128682	0.121983	0.24633	0.766066	-0.141539	0.0448831	-0.0842879	-0.425225	-0.233937	-0.36226	-0.481811
OASA1b	0.155506	-0.474953	-0.259263	-0.24338	-0.060091	-0.48696	-0.51442	-0.0529969	0.373992	0.50957	-0.309941	-0.0279259	-0.149985	0.501894	0.139851	0.848562	-0.471871	-0.371784	-0.0887006	0.138726	0.0163087	-0.208828	0.228189	-0.340253	-0.0422046	0.342181	-0.504801	-0.0250844	0.00384414	-0.442608	-0.261564	0.0447945	0.248116	-0.52455	-0.518828	-0.00997525	-0.433385	-0.0816724	-0.118644	-0.124154	-0.0826816	0.77105	-0.0912121	0.133757	-0.0199884	-0.482543	-0.418597	-0.432371	-0.527832
OASBa	-0.632611	0.629256	-0.269821	-0.302049	-0.412478	0.147556	0.622323	-0.386448	-0.102398	-0.658686	-0.0861774	-0.657159	-0.296022	-0.485402	-0.259167	-0.421983	0.827086	-0.221028	-0.322306	-0.619	-0.522926	-0.201628	-0.315712	-0.0988703	0.0557961	-0.735307	-0.0008612	-0.221503	-0.628098	-0.104635	0.0458407	-0.255201	-0.553953	0.719939	0.75666	-0.208038	0.00412567	-0.196929	-0.053251	-0.228363	-0.325623	-0.235993	-0.187601	0.123973	-0.453408	0.437601	0.149313	0.516031	0.362219
OASBb	-0.488053	0.726643	-0.105142	0.0669645	-0.295835	0.611052	0.900733	-0.0909772	-0.250543	-0.634651	-0.0420998	-0.254145	-0.30066	-0.50531	-0.469955	-0.550827	0.860977	0.186162	-0.00488073	-0.516791	-0.320029	0.0595777	-0.269848	0.15501	0.325155	-0.678259	0.488451	-0.13573	-0.517144	0.401711	-0.0416803	-0.263786	-0.294949	0.81935	0.857054	-0.209336	0.450294	-0.16598	-0.0428632	0.00176701	-0.0527319	-0.257117	-0.156012	-0.0943311	-0.119486	0.567288	0.482022	0.46289	0.47825
PEN2a	0.689811	-0.342485	-0.372092	-0.121404	0.240958	-0.324279	-0.336716	0.343271	0.053356	0.607076	-0.392851	0.222942	-0.18206	0.434929	0.680541	0.402331	-0.335544	-0.171991	-0.160668	0.507322	0.0670234	-0.424394	-0.0449202	-0.255832	-0.0096353	0.478658	-0.36801	-0.127615	0.516368	-0.403574	-0.277256	-0.0858833	-0.0870648	-0.459493	-0.539624	-0.327628	-0.388077	-0.311148	-0.243969	0.0586758	0.296848	0.271724	-0.20597	0.274801	0.0208656	-0.491934	-0.457546	-0.302019	-0.395069
PEN2b	0.42762	-0.42876	-0.363428	-0.0367007	-0.145286	-0.0554497	-0.224591	0.392786	0.282014	0.584054	-0.484135	0.483652	-0.389227	0.390218	0.0764897	0.363041	-0.240544	-0.149761	-0.138091	0.464627	0.292413	-0.242841	-0.13642	-0.405873	-0.0386651	0.565142	-0.223231	-0.0701633	0.172662	-0.22653	-0.400918	-0.0790009	0.0583897	-0.432296	-0.449599	-0.326871	-0.290713	-0.324777	-0.193912	0.522244	0.551024	0.301865	-0.244843	-0.247163	-0.123373	-0.406358	-0.328327	0.01048	-0.3014
SAL1a	0.245199	-0.0923689	0.646833	0.615652	0.75471	0.246824	-0.126791	0.182934	-0.438572	-0.00194041	0.579488	0.345061	0.732077	-0.225441	0.224206	-0.391644	-0.416748	0.479618	0.145327	0.351274	0.336849	0.368879	0.268079	0.325063	0.112216	0.20872	0.371167	-0.0239678	0.79137	0.383607	0.414619	0.162686	0.187367	-0.245154	-0.191591	0.41466	0.242315	0.484188	0.0334211	0.106362	0.0641807	-0.397475	0.341883	-0.0395483	0.536203	0.120023	0.0734241	-0.14699	0.186916
SAL1b	0.305281	-0.225138	0.283958	0.681193	0.364285	0.535517	0.0662461	0.353172	-0.148278	0.196705	0.161272	0.768834	0.192305	0.0432807	-0.20888	-0.26687	-0.253961	0.570211	0.218418	0.418776	0.57468	0.326275	0.127107	0.137654	0.162142	0.413304	0.526662	0.105877	0.46064	0.513697	0.038619	0.0529969	0.321537	-0.25518	-0.17899	0.082854	0.324485	0.113687	-0.0951592	0.636087	0.529537	-0.191415	0.0591372	-0.508126	0.415746	0.0709054	0.125544	0.00506301	0.208219
SAL1c*	0.180952	-0.0112721	0.547677	0.534312	0.264646	0.344224	0.0381035	0.0829497	-0.175849	-0.0703234	0.381739	0.438539	0.304579	-0.0785528	-0.153021	-0.276404	-0.21605	0.493386	0.226189	0.376708	0.661499	0.485251	0.581889	0.284369	0.415152	0.130461	0.504269	0.232728	0.379308	0.527091	0.16359	0.00840296	0.26516	-0.109112	-0.0845546	0.480371	0.371208	0.497589	0.0101017	0.195212	0.117277	-0.21334	0.213608	-0.288634	0.479151	0.145346	0.239603	-0.0255185	0.212224
SDIa	0.0623834	-0.111246	0.382513	0.837528	0.834256	0.464458	0.132783	0.167177	-0.50949	0.0406291	0.320304	0.282033	0.550537	-0.253108	0.0193761	-0.279053	-0.273377	0.749827	0.361517	0.0583104	0.0115026	0.246492	0.10739	0.49158	-0.0658053	0.0511317	0.562467	-0.0470453	0.439715	0.471827	0.121506	0.118589	0.247291	-0.179109	-0.151576	0.106487	0.449284	0.0945583	0.0538175	0.0595966	0.135288	-0.234824	0.259373	-0.28953	0.669141	-0.0267285	0.120707	-0.00491482	0.176484
SDIb	-0.220684	0.407112	-0.0221786	0.44247	0.14485	0.664592	0.704624	0.255168	-0.441534	-0.329002	-0.0653059	0.108811	-0.131718	-0.345343	-0.301207	-0.419932	0.439558	0.611866	0.374401	-0.256393	-0.200966	0.108531	-0.227791	0.414488	0.194327	-0.36958	0.693531	-0.0328203	-0.151504	0.66313	-0.117968	-0.213187	0.193013	0.4986	0.419137	-0.268919	0.654551	-0.239781	0.0738621	0.176994	0.221284	-0.163726	0.0980845	-0.154399	0.308726	0.263595	0.524561	0.423127	0.320926
SDIc	-0.0666037	-0.060737	0.38713	0.80555	0.649577	0.530673	0.179825	-0.0791039	-0.358324	-0.108324	0.349997	0.0491139	0.508959	-0.307196	-0.0814938	-0.24827	-0.172208	0.551964	0.333494	-0.100399	0.0568088	0.436204	0.515003	0.366547	-0.097892	-0.0484024	0.474431	-0.0537384	0.223102	0.502836	0.0837788	0.153043	0.166464	-0.0886791	-0.0376779	0.459862	0.388437	0.327145	0.0291777	-0.0627874	-0.051781	-0.24812	0.150439	-0.349653	0.694971	0.0270795	0.160764	-0.103907	0.113416
SIRa	-0.137943	0.0910578	0.86848	0.308999	0.375218	0.080837	-0.0995867	-0.380714	-0.335156	-0.448576	0.911549	-0.0864246	0.834333	-0.436889	0.0529696	-0.407327	-0.110227	0.356771	0.110251	-0.0320155	0.05176	0.646212	0.225106	0.401753	0.240334	-0.224713	0.417523	-0.0434419	0.339256	0.42363	0.840191	0.127379	0.12879	0.0678591	0.154991	0.701479	0.32344	0.789746	0.0915796	-0.240148	-0.414093	-0.419045	0.376919	0.143158	0.188455	0.547968	0.375104	0.0111788	0.450959
SIRb	-0.272008	0.584869	0.335381	-0.0539287	0.00873873	-0.138223	0.0513695	-0.0185255	-0.454068	-0.526791	0.183402	-0.379784	0.1642	-0.563059	0.0826803	-0.538079	0.218937	0.280766	0.39128	-0.231677	-0.219495	0.192989	0.0683292	0.632559	0.0289639	-0.544519	0.171477	-0.176429	-0.0664641	0.0425635	0.250511	-0.217628	-0.183664	0.477308	0.274011	0.284602	0.121641	0.259745	0.432425	-0.128901	-0.0851488	-0.483769	0.438923	0.319586	0.0963296	0.136108	0.113477	0.193577	0.119391
SLIM1a	0.521054	-0.596538	0.286595	0.434365	0.587473	-0.0428174	-0.534992	0.338997	0.0105727	0.500071	0.2447	0.668915	0.473265	0.249432	0.288208	0.0431647	-0.762353	0.198265	0.0121388	0.633707	0.54298	0.0928106	0.247076	-0.0408491	-0.207186	0.751989	-0.0400014	0.0321884	0.77862	0.0473294	0.1176	0.31482	0.27539	-0.721816	-0.676317	0.199728	-0.0945547	0.214507	-0.0489566	0.311055	0.31939	-0.110388	0.119398	-0.233406	0.392718	-0.32308	-0.252382	-0.23105	-0.0486992
SLIM1b	-0.0034665	0.300159	0.575449	0.626595	0.611831	0.55769	0.336061	0.342146	-0.671329	-0.188578	0.404697	0.0757238	0.400565	-0.443901	0.00841226	-0.459036	-0.085937	0.524698	0.414959	-0.021848	0.016203	0.492493	0.223181	0.526267	0.1643	-0.212786	0.569567	-0.132494	0.424369	0.608004	0.165917	-0.0933374	0.235805	0.194955	0.211448	0.429203	0.524691	0.430543	0.331913	0.0222397	0.11491	-0.374647	0.37935	-0.00362586	0.715825	0.208988	0.381365	-0.0155627	0.249635
SLIM1c	-0.241017	0.070977	0.698307	0.424684	0.209935	0.351762	0.0905836	-0.276724	-0.234632	-0.478329	0.781111	0.191931	0.61839	-0.422551	-0.292424	-0.476716	0.0121657	0.488428	0.215626	-0.0624532	0.0897565	0.633345	0.0222109	0.35835	0.198689	-0.156201	0.603142	0.0366533	0.138571	0.66043	0.687282	0.144189	0.292181	0.143294	0.236346	0.514502	0.537064	0.578557	0.0719766	0.00837289	-0.201302	-0.387214	0.266212	-0.185095	0.188157	0.597776	0.571665	0.2636	0.658571
SOT16	0.729117	-0.404207	0.228025	0.237436	0.60346	-0.112658	-0.416568	0.351071	-0.173499	0.446547	0.198485	0.35491	0.397192	0.22672	0.673933	0.0560531	-0.578472	0.0453425	-0.0753383	0.69203	0.387453	0.00760048	0.284451	-0.084796	0.00672492	0.554387	-0.105646	-0.0465001	0.950736	-0.0404608	0.142412	0.0953401	0.102547	-0.546267	-0.514409	0.173502	-0.159452	0.225758	-0.12656	0.104598	0.248737	-0.123122	0.0618369	0.14114	0.358559	-0.2185	-0.241504	-0.299747	-0.173733
SOT17a	0.734886	-0.381992	0.138288	0.499488	0.464336	0.18806	-0.211873	0.519422	-0.20073	0.458023	-0.0164889	0.657367	0.123971	0.268431	0.313351	-0.019556	-0.465341	0.446968	0.190831	0.760899	0.6202	0.0477595	0.302531	0.093292	0.162927	0.558215	0.236768	0.0270359	0.748729	0.194169	-0.106718	0.0112394	0.250712	-0.49872	-0.488201	-0.0121484	0.0737528	0.0178524	-0.0587743	0.529731	0.656452	-0.0898802	0.0960492	-0.244633	0.471863	-0.273842	-0.151759	-0.100216	-0.0551357
SOT18	-0.243239	0.370289	0.431322	-0.319642	-0.195984	-0.294297	-0.0376128	-0.543669	-0.175344	-0.566082	0.550455	-0.520649	0.303286	-0.405364	0.16259	-0.289223	0.347201	-0.022763	-0.0128621	-0.277192	-0.310005	0.324819	-0.0647177	0.255676	0.227366	-0.54203	0.0817257	-0.130991	-0.115169	-0.0138972	0.692898	-0.21781	-0.215198	0.422949	0.426582	0.357422	-0.0208649	0.426874	0.0913107	-0.376879	-0.455495	-0.324111	0.198604	0.47523	-0.32624	0.612596	0.222615	0.134812	0.32109
SOT18a	-0.340186	0.164251	-0.130204	-0.304005	-0.20685	-0.189404	0.0689217	-0.415736	0.0780801	-0.358663	0.123714	-0.408683	-0.0232605	-0.150477	0.0525054	-0.224406	0.327869	-0.32084	-0.44257	-0.338894	-0.279985	-0.15641	-0.16532	-0.276087	-0.205342	-0.255394	-0.245584	-0.102246	-0.274722	-0.239965	0.249793	-0.107243	-0.310529	0.260459	0.297627	-0.0322798	-0.216805	-0.027039	-0.132713	-0.194662	-0.36416	-0.217003	-0.00311995	0.256927	-0.433037	0.286559	-0.0327324	0.322065	0.28758
SOT18b	0.543449	-0.219423	-0.154571	-0.161703	0.0135677	-0.18398	-0.19075	0.0166777	0.133713	0.328782	-0.181799	0.0166428	-0.145774	0.487801	0.498354	0.314765	-0.114699	-0.14702	-0.121014	0.136715	-0.0163228	-0.11869	0.101593	-0.168699	0.0472601	0.218151	-0.18198	-0.0579244	0.134945	-0.17447	-0.111454	-0.0671871	-6.3184e-05	-0.213025	-0.19529	-0.0967313	-0.140155	-0.101972	-0.0925658	-0.117295	0.0402293	0.105923	-0.213652	0.305147	-0.0536894	-0.150615	-0.112639	-0.173302	-0.136314
SOT18c	-0.231788	0.544083	-0.116814	0.0193878	0.112051	0.00283088	0.268173	0.176819	-0.49619	-0.196849	-0.271267	-0.381328	-0.116008	-0.506563	0.112937	-0.403709	0.307807	0.187078	0.333654	-0.315134	-0.393391	-0.124818	-0.0338808	0.425045	-0.129883	-0.510803	0.0684163	-0.239756	-0.107557	-0.0631405	-0.208227	-0.210894	-0.258082	0.447583	0.183992	-0.096175	0.0365237	-0.193623	0.25423	-0.154095	-0.0737149	-0.305835	0.292253	0.275618	0.194105	-0.140034	-0.0799139	0.140797	-0.202576
SOT18d	-0.22099	0.746169	0.155736	-0.132191	-0.247483	0.136821	0.450564	-0.0333833	-0.316298	-0.518724	0.0389561	-0.279744	-0.102781	-0.398657	-0.104751	-0.38489	0.537041	0.19576	0.319405	-0.363415	-0.267013	0.178218	-0.0835681	0.465846	0.372297	-0.596101	0.347844	-0.0781545	-0.282973	0.274992	0.0764991	-0.261473	-0.140258	0.725375	0.544656	-0.0105845	0.314907	0.0293818	0.0428837	-0.112693	-0.0959408	-0.21232	0.119347	0.352937	-0.0627391	0.434999	0.383848	0.0360256	0.0821917
SOT18e	0.0467493	0.0283041	0.260871	-0.18058	0.172017	-0.415853	-0.343129	-0.224201	-0.115277	-0.170542	0.413205	-0.362683	0.421502	-0.176707	0.457835	-0.0845644	-0.109691	-0.0084304	0.0656405	-0.104986	-0.315108	0.0523417	0.0217871	0.218172	-0.13752	-0.182674	-0.126642	-0.140235	0.196015	-0.189206	0.558545	-0.0486712	-0.130431	-0.00222656	-0.0152666	0.260386	-0.124528	0.255005	-0.0391322	-0.3797	-0.288781	-0.259966	0.165726	0.389459	-0.0677787	0.159575	-0.0508838	-0.0445966	0.114921
SOT18f	-0.0778106	0.0877283	0.410498	0.236475	-0.0996918	0.362071	0.200839	-0.16061	0.00710517	-0.29343	0.452517	0.418429	0.175344	-0.0645181	-0.422662	-0.351434	0.158751	0.306081	0.0376714	0.0049943	0.329202	0.47706	-0.0449553	0.129872	0.315463	0.00366512	0.529493	0.240861	-0.00767635	0.530528	0.460021	-0.0482189	0.235651	0.203079	0.323833	0.192026	0.403755	0.287356	-0.081359	0.336108	0.0688988	-0.22319	0.00942945	-0.25639	-0.0314194	0.638902	0.470783	0.134751	0.491863
SPDS1a	0.380543	-0.68922	-0.0821979	0.379467	0.301469	0.0394711	-0.411665	0.212249	0.0963347	0.58619	-0.105095	0.452419	0.186831	0.151768	0.0301574	0.269248	-0.547275	0.164752	0.197024	0.500869	0.324917	-0.037549	0.257945	-0.132755	-0.315156	0.574692	-0.09277	-0.0631967	0.374649	-0.0558641	-0.268653	0.382536	0.131507	-0.686158	-0.666241	0.042652	-0.127707	-0.0428835	-0.0861192	0.174521	0.289358	0.0815216	-0.0273629	-0.560223	0.308528	-0.494641	-0.334274	-0.143232	-0.24735
SPDS1b	0.341945	-0.6988	-0.387017	-0.323784	-0.128266	-0.500626	-0.594692	0.0269021	0.444781	0.650038	-0.341797	0.0777472	-0.147028	0.517765	0.275912	0.816273	-0.467013	-0.427098	-0.159436	0.30303	0.0210489	-0.357443	0.0652639	-0.468365	-0.238654	0.498792	-0.574864	-0.060801	0.0795919	-0.499551	-0.295672	0.243136	0.124259	-0.646971	-0.634759	-0.182738	-0.463442	-0.217114	-0.17294	-0.104188	0.0239661	0.590503	-0.236235	-0.00425874	-0.168315	-0.537757	-0.415154	-0.287054	-0.47246
SPDS1c	-0.0527852	-0.318234	-0.477913	-0.434157	-0.258962	-0.460189	-0.305427	-0.212757	0.373093	0.333988	-0.455745	-0.357388	-0.254715	0.229734	0.184129	0.585363	-0.0768632	-0.532182	-0.280116	-0.131388	-0.311658	-0.370674	-0.0409664	-0.455819	-0.310044	0.0685053	-0.594981	-0.159604	-0.274564	-0.544866	-0.350129	0.103067	-0.214145	-0.268095	-0.35415	-0.211132	-0.474801	-0.283857	-0.221737	-0.326554	-0.277979	0.414852	-0.347848	0.0959426	-0.340931	-0.458963	-0.391159	-0.144842	-0.49127
SPDS3a	0.295493	-0.138247	0.447719	0.408996	0.363415	0.0411165	-0.296066	0.410287	-0.452905	0.167271	0.185798	0.312624	0.330001	-0.201039	0.0803463	-0.0699599	-0.407192	0.640049	0.705931	0.442573	0.283503	0.304246	0.394495	0.599031	0.120194	0.0731171	0.38463	-0.0977424	0.48374	0.371321	0.0331069	0.0465239	0.428547	-0.215241	-0.378428	0.307338	0.395652	0.303078	0.412574	0.0818228	0.24448	-0.11396	0.593287	-0.127886	0.65174	-0.221633	0.159027	-0.0266132	-0.0277751
SPDS3b	-0.51863	0.761403	0.0752832	-0.281872	-0.420409	0.113998	0.495635	-0.173324	-0.193654	-0.733878	0.102287	-0.44283	-0.169978	-0.497647	-0.272003	-0.643766	0.686506	-0.0498127	-0.0707141	-0.487336	-0.281356	0.0352174	-0.214487	0.18364	0.11388	-0.691797	0.151175	-0.0873324	-0.470875	0.12213	0.197484	-0.266324	-0.346872	0.802937	0.724608	0.0114961	0.200434	0.0456462	0.216539	-0.0985566	-0.233054	-0.473246	0.119037	0.208826	-0.298559	0.528616	0.35549	0.517083	0.424474
SULTR1;2a	0.0248561	0.0286182	0.236681	0.739665	0.50072	0.60021	0.23536	0.372596	-0.467841	0.0624751	0.083061	0.325924	0.190227	-0.32848	-0.169498	-0.345207	-0.146302	0.63638	0.49375	0.0860864	0.0821683	0.356381	0.14998	0.345685	-0.0609796	0.0286807	0.530432	-0.142213	0.30388	0.509879	-0.079369	-0.0885408	0.259248	-0.0247103	-0.0479489	0.230978	0.425031	0.129415	0.151502	0.305344	0.339692	-0.261158	0.28312	-0.399326	0.621945	-0.0383879	0.165243	0.166119	0.158592
SULTR1;2b	0.477499	-0.640913	-0.399199	-0.334904	-0.191872	-0.43126	-0.498504	0.0595328	0.599701	0.65421	-0.388601	0.309614	-0.32647	0.884261	0.213272	0.901797	-0.465579	-0.396799	-0.234249	0.352284	0.227295	-0.336292	0.0155397	-0.4924	-0.00974287	0.635726	-0.472248	0.233603	0.0640125	-0.380409	-0.310463	0.0611232	0.319522	-0.601415	-0.539396	-0.295638	-0.367407	-0.285795	-0.226666	0.0965703	0.21397	0.768697	-0.340921	0.00410576	-0.170723	-0.41869	-0.310587	-0.392363	-0.414429
SULTR1;3	-0.138537	0.314278	0.104175	0.331408	0.265624	0.216166	0.251626	0.00430887	-0.411887	-0.210497	-0.0509531	-0.197413	0.0610801	-0.295269	-0.00262758	-0.278848	0.110124	0.276071	0.258568	-0.220437	-0.0210372	0.114055	0.545188	0.383182	-0.0259837	-0.313031	0.236696	-0.0758354	-0.0328615	0.188436	-0.185407	-0.0765937	-0.0313697	0.238013	0.101679	0.198704	0.227337	0.0788002	0.155641	-0.123506	-0.0550532	-0.205785	0.130304	-0.0187512	0.506173	-0.0791762	0.0792658	0.0198124	-0.047155
SULTR2;1a	-0.190256	0.267102	0.522085	0.467294	0.184156	0.554356	0.386126	0.0362476	-0.466416	-0.39147	0.399049	0.2003	0.244644	-0.365217	-0.287551	-0.356194	0.183906	0.718073	0.514427	-0.166686	-0.0644534	0.654366	-0.00875382	0.585689	0.370821	-0.3369	0.883797	0.0304209	-0.00754543	0.899674	0.281785	-0.110855	0.504082	0.361315	0.321712	0.265772	0.926899	0.349581	0.136762	0.0602352	0.00562774	-0.193573	0.209653	-0.143405	0.429405	0.450832	0.867677	0.248598	0.489104
SULTR2;1b	0.0491665	0.291489	0.48801	0.354513	0.298844	0.119314	-0.0275063	0.320975	-0.614104	-0.206603	0.263526	0.0593363	0.311039	-0.45851	0.0428946	-0.393953	-0.0670297	0.746274	0.843556	0.0565428	-0.0347859	0.376597	0.188492	0.875384	0.0885307	-0.29708	0.542585	-0.108821	0.221053	0.459317	0.175349	-0.0785855	0.312166	0.225398	-0.0094507	0.311601	0.532435	0.286547	0.552498	-0.0254287	0.115948	-0.363077	0.719687	0.0885407	0.582327	0.0128554	0.339926	0.124932	0.134636
SULTR3;1a	-0.417435	0.44016	-0.0617838	-0.292347	-0.268595	-0.0479693	0.225338	0.015655	-0.0712167	-0.278638	-0.054378	-0.425221	-0.172679	-0.269409	-0.15049	-0.219584	0.315436	-0.135414	-0.0853439	-0.373391	-0.329998	-0.115925	-0.20332	0.0276715	-0.078127	-0.443686	-0.0891084	-0.113763	-0.343386	-0.0509477	0.0062647	-0.169865	-0.11781	0.419476	0.362728	-0.0559374	0.117592	-0.052571	0.336128	-0.20895	-0.262345	-0.107203	0.184493	0.152121	-0.180601	0.138469	0.131757	0.463916	0.202786
SULTR3;1b	0.320842	0.0892738	0.45156	0.209667	0.560136	-0.074677	-0.205895	0.316376	-0.561589	0.0609895	0.288192	-0.0817255	0.429203	-0.159445	0.556231	-0.127748	-0.321294	0.345316	0.500405	0.0737344	-0.172522	0.270953	0.196498	0.560969	-0.0898761	-0.0656233	0.195276	-0.119538	0.518039	0.228327	0.201766	-0.0466849	0.309155	-0.00411046	-0.151421	0.348139	0.297567	0.317604	0.442568	-0.261155	-0.0123683	-0.283014	0.504559	0.39623	0.577375	-0.0805766	0.182284	-0.153116	-0.103901
SULTR3;2	-0.469858	0.506061	0.0196192	-0.305354	-0.223067	-0.112101	0.206596	-0.107417	-0.156488	-0.498766	0.0420148	-0.419549	-0.103516	-0.346263	-0.0509451	-0.39708	0.331471	-0.182462	-0.204226	-0.33925	-0.28114	-0.0292201	-0.208518	0.00427843	-0.0688163	-0.450692	-0.0840598	-0.0819162	-0.269455	-0.0262506	0.15951	-0.210986	-0.199131	0.460027	0.337227	0.0560383	0.0827876	0.0749896	0.236925	-0.187446	-0.299879	-0.307365	0.0860782	0.230356	-0.252102	0.161772	0.207429	0.552794	0.339088
SULTR3;4a	0.103151	0.0943003	0.578286	-0.0213753	0.146261	-0.222325	-0.253304	-0.0110025	-0.2439	-0.179892	0.539494	0.0321136	0.479701	-0.20752	0.240193	-0.262157	-0.200221	0.134927	-0.00982711	0.257763	0.171239	0.312187	0.0485989	0.209479	0.285672	-0.0330725	0.118711	-0.101554	0.454182	0.118079	0.598027	0.0330748	0.0671586	-0.0237039	-0.0943313	0.328356	0.0241159	0.465086	0.0913436	0.0318456	-0.134855	-0.25905	0.351796	0.343808	0.0108958	0.282994	0.129073	0.00836861	0.180412
SULTR3;4b	-0.222068	0.474161	0.164633	0.101596	0.168336	-0.0102361	0.153905	0.117265	-0.491842	-0.312085	0.0323222	-0.274311	0.107093	-0.402984	-0.0040444	-0.377155	0.159235	0.333261	0.345207	-0.295633	-0.252887	-0.0208546	0.0654107	0.5744	-0.125936	-0.445946	0.172611	-0.133034	-0.0938739	0.00904207	0.0413755	-0.174639	-0.127654	0.405281	0.232356	0.00339454	0.149824	-0.0408506	0.542165	-0.139659	-0.0180926	-0.302962	0.556922	0.195696	0.248773	0.0366721	-0.0151636	0.232771	0.0432007
SULTR3;4c	-0.233696	0.208599	0.227418	0.113766	0.0720824	0.24612	0.32762	-0.221599	-0.18381	-0.340793	0.395292	-0.194555	0.19427	-0.355013	-0.117707	-0.358547	0.290886	0.103684	0.0136707	-0.240586	-0.140953	0.216806	0.0448823	0.102493	0.0751172	-0.330926	0.255496	-0.0906389	-0.0132284	0.200831	0.335694	-0.123425	-0.0132956	0.311559	0.558353	0.271925	0.124893	0.288132	-0.109563	-0.0623734	-0.205815	-0.248637	0.16011	0.0495608	0.0821682	0.569953	0.250422	0.242323	0.358698
SULTR3;5a	0.0938181	-0.225664	-0.0265122	-0.283991	0.0320379	-0.283455	-0.163301	-0.460546	0.227882	-0.0645809	0.322639	-0.235187	0.177594	0.216185	0.377779	0.125811	0.0118114	-0.454476	-0.594162	-0.0530766	-0.144606	-0.0950263	-0.0612644	-0.47903	-0.0695237	0.0997626	-0.326872	0.00370585	0.14044	-0.295862	0.482093	-0.0916081	-0.130301	-0.114738	0.136184	0.0675981	-0.358411	0.108752	-0.312359	-0.254694	-0.308689	0.0034509	-0.299145	0.311415	-0.369966	0.384811	-0.10607	0.0434791	0.222366
SULTR3;5b	-0.408293	-0.00679273	-0.122629	-0.217052	-0.14299	-0.0934905	0.0832153	-0.50257	0.113139	-0.357895	0.24361	-0.431701	-0.00451692	-0.100816	-0.0674209	0.0332124	0.238724	-0.310789	-0.386016	-0.361097	-0.349163	-0.116927	-0.166847	-0.318391	-0.0950942	-0.236499	-0.196666	-0.104604	-0.291434	-0.170744	0.32298	-0.137363	-0.0689827	0.118038	0.369795	0.0344231	-0.139807	0.0246961	-0.109045	-0.224804	-0.343038	0.0763528	-0.177202	0.0871941	-0.335907	0.372394	0.0585283	0.38945	0.500279
SULTR4;1a	0.376908	-0.54299	0.223434	0.673294	0.598492	0.264785	-0.318121	0.372586	-0.100711	0.465415	0.0905222	0.635009	0.375315	0.155963	-0.0124665	0.0347706	-0.676266	0.400391	0.266347	0.54477	0.525271	0.189165	0.384776	0.0549814	-0.182656	0.596306	0.168857	0.0775486	0.628929	0.253323	-0.119585	0.299993	0.416166	-0.638544	-0.602712	0.196744	0.117311	0.139334	0.0406058	0.386267	0.408602	-0.0192353	0.170437	-0.510407	0.659615	-0.363614	-0.140412	-0.204207	-0.0974625
SULTR4;1b	-0.0588923	-0.00276506	0.764241	0.342978	0.629699	-0.0477631	-0.218514	-0.257286	-0.386668	-0.239307	0.766866	-0.180745	0.864898	-0.36369	0.298681	-0.294237	-0.28863	0.302752	0.0756167	0.00104229	-0.0677625	0.464439	0.209467	0.355653	0.0399309	-0.134342	0.230951	-0.0790081	0.513554	0.242506	0.643942	0.0975514	0.103599	-0.0917459	-0.0568387	0.540015	0.184042	0.596844	0.109153	-0.372535	-0.428646	-0.377875	0.36437	0.221112	0.318641	0.278612	0.143148	-0.0626835	0.204193
SULTR4;2	-0.0924389	0.108807	0.258848	0.726275	0.325875	0.66183	0.371078	0.124017	-0.430681	-0.167137	0.140408	0.260575	0.180036	-0.34026	-0.32015	-0.344492	0.0770164	0.789663	0.581153	-0.0629126	0.0611583	0.389303	0.259742	0.508526	0.133718	-0.169803	0.748665	-0.0346532	0.0423806	0.681841	-0.0463896	-0.0462302	0.337003	0.153995	0.139499	0.159957	0.660487	0.0918449	0.111476	0.188235	0.217034	-0.205563	0.247224	-0.442759	0.609695	0.159818	0.415626	0.266508	0.285489
SUR1	0.822124	-0.380749	0.355021	0.413403	0.480781	0.0397209	-0.350227	0.334175	-0.193586	0.40408	0.187337	0.552328	0.314473	0.285246	0.462247	0.0108284	-0.497871	0.4012	0.194126	0.753465	0.601376	0.200079	0.415838	0.19111	0.216765	0.526461	0.217832	0.0319804	0.794799	0.182655	0.11068	0.0300338	0.215635	-0.498117	-0.498032	0.18657	0.0720693	0.237712	-0.0357819	0.331355	0.446445	-0.152902	0.136949	-0.0561584	0.424278	-0.164894	-0.0998841	-0.250059	-0.0786628
TGG1a	-0.0117464	-0.145651	0.348925	0.243822	0.25875	0.00746641	-0.236282	-0.188591	-0.230609	-0.172848	0.479987	-0.0674719	0.595349	-0.390751	0.0702912	-0.249876	-0.111014	0.333047	0.441632	-0.00310813	-0.125374	0.252632	0.137186	0.362536	-0.207837	-0.0916999	0.20624	-0.144999	0.186104	0.190749	0.401499	0.367479	0.142686	-0.0589191	-0.0593565	0.370259	0.159589	0.333383	0.119147	-0.204057	-0.214441	-0.342842	0.383486	-0.0659928	0.219397	0.162926	0.133314	0.0979124	0.18224
TGG1j*	-0.52412	0.632264	-0.101092	-0.332546	-0.375026	-0.0376987	0.350842	-0.11443	-0.22478	-0.593279	-0.0555024	-0.54057	-0.228113	-0.456255	-0.193972	-0.42845	0.610863	-0.0294483	0.130712	-0.49737	-0.437803	-0.101628	-0.236671	0.22512	-0.0341878	-0.665622	0.0622993	-0.148552	-0.508718	0.000533725	0.078669	-0.246	-0.120826	0.686006	0.593181	-0.0826371	0.184241	-0.114694	0.277068	-0.183291	-0.29566	-0.268204	0.277739	0.272688	-0.229688	0.258094	0.276277	0.596505	0.298812
TGG1k*	-0.474331	0.398591	-0.247915	-0.113265	-0.231517	0.259817	0.570806	-0.140752	-0.00816616	-0.310557	-0.21754	-0.346059	-0.285067	-0.253491	-0.303631	-0.270711	0.49636	-0.191816	-0.357251	-0.436066	-0.309766	-0.1483	-0.206124	-0.199122	-0.0118408	-0.426079	0.0017435	-0.100437	-0.440926	-0.0217137	-0.176665	-0.16007	-0.389781	0.443252	0.513628	-0.204753	0.0650383	-0.198858	-0.0782556	-0.0573643	-0.107646	-0.101553	-0.345538	-0.142258	-0.226756	0.24188	0.102039	0.403519	0.105954
TGG1b	-0.566502	0.621955	0.143058	-0.252336	-0.264981	-0.0169862	0.302116	-0.258616	-0.264197	-0.737209	0.260643	-0.529406	0.0429416	-0.554062	-0.192282	-0.537466	0.558751	0.0509599	0.084335	-0.494407	-0.413693	0.068322	-0.227419	0.292191	0.0387479	-0.687573	0.167014	-0.142348	-0.404768	0.105144	0.385264	-0.165833	-0.1127	0.666249	0.638353	0.105479	0.279848	0.117718	0.273952	-0.255465	-0.427019	-0.381754	0.325818	0.274892	-0.221913	0.434427	0.381337	0.600079	0.501123
TGG1c	-0.108988	0.438904	0.350957	-0.205206	-0.11079	-0.222637	-0.0938487	0.175726	-0.346818	-0.288956	0.178727	-0.219684	0.0718713	-0.287428	0.0395816	-0.2453	0.0610461	0.189716	0.476123	-0.121469	-0.143766	0.181647	0.0102554	0.571135	0.0869747	-0.383918	0.127156	-0.0648425	-0.0553927	0.0975954	0.274012	-0.156073	0.225439	0.361091	0.175095	0.306093	0.256705	0.263465	0.716451	-0.180965	-0.162898	-0.212102	0.722175	0.441823	0.140151	0.037849	0.252809	0.173143	0.137011
TGG1d	-0.436503	0.590163	-0.20853	-0.420281	-0.350985	-0.245249	0.197396	-0.143855	-0.0587248	-0.421392	-0.251209	-0.588964	-0.251075	-0.358812	-0.016303	-0.330933	0.494689	-0.219742	-0.11752	-0.414343	-0.405557	-0.229217	-0.194725	0.0479197	-0.105376	-0.549812	-0.201796	-0.157376	-0.438303	-0.28103	-0.0594928	-0.201126	-0.447524	0.527705	0.313163	-0.106812	-0.134115	-0.158907	0.0956861	-0.229713	-0.328331	-0.238073	0.0662778	0.328582	-0.360765	-0.0191762	-0.0703201	0.340241	-0.0556192
TGG1e	-0.611417	0.538477	-0.270109	-0.111556	-0.351756	0.387159	0.721402	-0.251781	-0.12841	-0.612098	-0.126564	-0.379886	-0.355106	-0.397043	-0.425249	-0.440732	0.791678	-0.0705914	-0.207194	-0.566585	-0.377012	-0.101142	-0.312943	-0.0808149	0.0613071	-0.599399	0.221393	-0.101765	-0.610044	0.152277	-0.0490647	-0.244067	-0.265865	0.681558	0.793603	-0.268228	0.273394	-0.267524	-0.0880899	-0.0217496	-0.153549	-0.202212	-0.260391	-0.116122	-0.278912	0.441525	0.357547	0.625004	0.455534
TGG1f	-0.190298	0.444886	-0.210451	0.0174021	-0.253212	0.401491	0.49386	0.357797	-0.172287	-0.187528	-0.282527	0.073692	-0.412489	-0.163238	-0.379675	-0.184957	0.417909	0.270102	0.465554	-0.251018	-0.145596	0.0144451	-0.154467	0.284712	0.114634	-0.294655	0.390682	-0.0187464	-0.356172	0.399659	-0.360709	-0.158764	0.267416	0.491373	0.434379	-0.287427	0.582052	-0.305175	0.0353576	0.139081	0.159017	0.0358912	0.0570881	-0.128482	0.195922	0.0818724	0.489584	0.286675	0.164932
TGG1g	-0.482713	0.404907	-0.249488	-0.104531	-0.232068	0.264013	0.569569	-0.149686	-0.00666073	-0.329767	-0.236751	-0.347029	-0.294948	-0.259819	-0.306579	-0.278292	0.519015	-0.182506	-0.347048	-0.435977	-0.305628	-0.150537	-0.210259	-0.194721	0.000202206	-0.435714	0.0218314	-0.103674	-0.446672	-0.0254031	-0.18855	-0.165628	-0.384891	0.449346	0.52892	-0.208725	0.062878	-0.210685	-0.0859351	-0.0544925	-0.102953	-0.10393	-0.355835	-0.15282	-0.226518	0.22361	0.0977394	0.391886	0.110617
TGG1h*	-0.352464	0.385705	-0.165013	0.141385	-0.147502	0.638451	0.797805	0.0158537	-0.152018	-0.298027	-0.131483	-0.0954314	-0.298309	-0.23793	-0.444123	-0.249184	0.562852	0.091785	-0.039738	-0.398314	-0.238856	0.045796	-0.184818	0.00809975	0.186129	-0.400337	0.387227	-0.0413601	-0.403852	0.385323	-0.212386	-0.154663	-0.0762217	0.517034	0.656303	-0.240852	0.440924	-0.214145	-0.0758999	0.0503256	0.0757815	-0.0204912	-0.29663	-0.260383	0.047948	0.413635	0.453742	0.294814	0.272198
TGG1i*	-0.386401	0.362713	-0.236182	-0.151512	-0.215819	0.118022	0.381845	-0.0878038	0.0741257	-0.213245	-0.257328	-0.320502	-0.258041	-0.206669	-0.186548	-0.220831	0.386652	-0.179853	-0.302407	-0.342149	-0.265228	-0.156762	-0.185481	-0.169066	-0.043427	-0.347365	-0.0672042	-0.100231	-0.356409	-0.0903997	-0.188558	-0.148835	-0.380142	0.350657	0.343675	-0.176836	0.00810544	-0.181063	-0.0638882	-0.0921401	-0.106928	-0.0838647	-0.324332	-0.095495	-0.230284	0.10571	0.00419308	0.27667	-0.00291651
TGG2a*	-0.376859	0.301732	-0.200275	0.00390251	-0.168477	0.388182	0.624295	-0.121917	-0.0701367	-0.276263	-0.147704	-0.202221	-0.262219	-0.214688	-0.349882	-0.232849	0.46622	-0.108013	-0.273795	-0.353825	-0.222807	-0.106059	-0.177391	-0.154178	0.0826361	-0.355244	0.117548	-0.0830583	-0.375198	0.0556732	-0.166149	-0.135302	-0.297297	0.383225	0.576456	-0.193289	0.110104	-0.179722	-0.0962599	0.0379456	0.00570184	-0.0655406	-0.314841	-0.218977	-0.122487	0.311849	0.15148	0.330631	0.17933
TGG2b	-0.506801	0.578118	-0.0858854	-0.319467	-0.359275	-0.0507613	0.299279	-0.109944	-0.220504	-0.562921	-0.0764451	-0.494022	-0.22026	-0.42469	-0.180126	-0.400111	0.556987	-0.0264128	0.124951	-0.467961	-0.40927	-0.0652054	-0.225337	0.211272	-0.0415638	-0.620103	0.070384	-0.13846	-0.479371	0.0151463	0.0756997	-0.23477	-0.0695465	0.63739	0.531505	-0.0587304	0.204646	-0.0936927	0.301845	-0.153941	-0.268539	-0.250453	0.245388	0.245424	-0.208707	0.213484	0.291693	0.58462	0.268822
TGG2c	-0.383159	0.351979	-0.103504	0.195919	-0.162407	0.70311	0.793013	-0.0719664	-0.199803	-0.439372	0.0242417	-0.0120616	-0.234477	-0.285513	-0.51734	-0.335125	0.637915	0.192189	0.0167286	-0.394816	-0.185707	0.110231	-0.233958	0.0450986	0.230326	-0.399701	0.536679	-0.0256062	-0.408152	0.49917	-0.0433075	-0.140973	0.0430606	0.545335	0.771797	-0.227326	0.557789	-0.177353	-0.0915262	0.111561	0.0563718	-0.0870321	-0.242794	-0.318584	0.017718	0.553022	0.574642	0.436794	0.532856
TSB1	0.830786	-0.590334	-0.312908	-0.0002533	0.100083	-0.188216	-0.447147	0.385407	0.296106	0.690049	-0.355169	0.565972	-0.220495	0.726644	0.473023	0.366156	-0.493529	-0.121707	-0.160933	0.674289	0.504915	-0.310763	0.125536	-0.365846	-0.134839	0.802831	-0.320394	0.112277	0.471392	-0.282338	-0.322063	0.0485699	0.107244	-0.646272	-0.632439	-0.262569	-0.334552	-0.271944	-0.192177	0.450728	0.589603	0.135	-0.25021	-0.125579	0.0330484	-0.493198	-0.412034	-0.202513	-0.290891
UGT74B1a	0.37158	0.11246	0.697073	0.213931	0.469099	-0.120785	-0.231245	-0.013145	-0.481667	-0.113731	0.597279	-0.0430583	0.646912	-0.269688	0.514443	-0.260566	-0.174646	0.437647	0.344039	0.239268	0.0420631	0.422046	0.295838	0.566692	0.299311	-0.130634	0.338866	-0.130968	0.616679	0.251472	0.582485	-0.0762821	0.0787944	0.0172345	-0.0602729	0.459935	0.21487	0.537155	0.151499	-0.246328	-0.16838	-0.368907	0.462556	0.427788	0.339614	0.27763	0.157356	-0.185637	0.0572022
Glucoraphanin	0.111096	0.101082	0.185169	0.511923	0.302725	0.410064	0.122304	0.605664	-0.373823	0.0240379	-0.0120455	0.441685	0.0137106	-0.154499	-0.247297	-0.369424	-0.185571	0.497911	0.454036	0.285277	0.424353	0.129186	0.222995	0.388151	-0.00874718	0.125442	0.356251	0.0261236	0.308277	0.359209	-0.16267	-0.0286827	0.288359	-0.00502146	-0.0297787	0.0791292	0.308008	0.0171012	0.451927	0.499541	0.555216	-0.23846	0.422129	-0.331612	0.607476	-0.140304	0.0683483	0.0851074	0.151045
Glucoalyssin	0.181348	0.032625	-0.137196	0.237796	0.273654	0.230942	0.183627	0.323396	-0.320423	0.136775	-0.197267	0.164823	-0.0853988	-0.155296	0.152334	-0.183342	0.0110734	0.109978	0.0581446	0.295743	0.0933977	-0.107864	0.153989	0.00640596	-0.0399281	0.0534762	0.104464	-0.0865949	0.369501	0.099996	-0.277979	-0.128548	-0.0482324	-0.0108538	-0.0840095	-0.203948	0.0773792	-0.253867	0.0520667	0.0227525	0.148098	-0.103913	0.046321	-0.0364634	0.448703	-0.191509	-0.0206434	0.0932031	-0.056185
Diglucothiobeinin	0.160206	-0.0194437	0.30751	0.40572	0.328027	0.26044	-0.0087839	-0.00752345	-0.210427	-0.0987233	0.230767	0.111585	0.223004	-0.0984197	0.129797	-0.208695	-0.144527	0.181842	0.100167	0.116678	0.314525	0.326069	0.694063	0.166055	0.0154929	0.0779098	0.20809	-0.0604118	0.300548	0.32547	0.0882593	-0.0692351	0.108084	-0.0530534	-0.0354459	0.50952	0.236321	0.378678	0.0711619	0.00900652	0.00552104	-0.256725	0.0778988	-0.0711633	0.543713	-0.0147496	0.150354	-0.0908542	0.15587
Glucosativin	0.111466	0.273195	0.517932	0.373831	0.262093	0.354386	0.131329	0.388023	-0.511175	-0.180295	0.30094	0.270177	0.250831	-0.320011	-0.0230871	-0.392705	-0.0436171	0.595015	0.498934	0.103024	0.0383749	0.471889	-0.0714104	0.600373	0.243046	-0.138963	0.595443	-0.121995	0.295046	0.598637	0.261796	-0.106135	0.227421	0.202811	0.0723275	0.245596	0.597281	0.296137	0.395882	0.200454	0.272718	-0.366084	0.333313	0.00292929	0.424966	0.168415	0.466083	-0.0244942	0.256865
4-hydroxyglucobrassicin	0.100678	-0.0136372	-0.432853	-0.488337	-0.230197	-0.53486	-0.21927	0.0380078	0.0420113	0.185226	-0.48681	-0.322579	-0.344889	0.133476	0.281862	0.419389	0.0288197	-0.266012	-0.0536941	0.0385509	-0.317392	-0.443233	-0.126703	-0.121719	-0.0552053	-0.105303	-0.434787	-0.269588	-0.140139	-0.504426	-0.23833	-0.196795	-0.204286	-0.0454742	-0.23323	-0.328846	-0.357565	-0.328411	0.0144291	-0.178189	-0.014357	0.400793	-0.0722	0.335598	-0.269865	-0.352873	-0.330873	-0.051478	-0.345117
DMB	-0.0590714	0.0171621	0.19836	0.358938	0.251847	0.244567	0.0589151	-0.153499	-0.153656	-0.213798	0.309652	-0.0553338	0.266444	-0.182565	-0.0900773	-0.268897	-0.043486	0.146763	0.109311	-0.013701	0.245095	0.169969	0.660826	0.127983	-0.0969809	-0.0390526	0.142727	0.00642509	0.109103	0.183278	0.205041	0.0522116	0.086985	-0.0185739	0.120558	0.478495	0.156382	0.334527	-0.0293549	-0.0104668	-0.127726	-0.237018	0.18084	-0.197212	0.424821	0.135451	0.0900573	0.0567773	0.330491
Glucoerucin	-0.156461	0.274116	0.0868346	0.217917	-0.0125237	0.427561	0.399107	0.228056	-0.187156	-0.277134	0.118254	0.200231	-0.0748037	-0.258738	-0.401846	-0.473875	0.260004	0.221116	-0.02038	0.0463434	0.194987	0.0851277	-0.219111	0.064557	0.168242	-0.110877	0.306495	-0.0694356	-0.0116469	0.285865	0.150749	-0.117591	-0.0355986	0.246703	0.364469	-0.0522407	0.255789	-0.00368081	0.0775605	0.406607	0.288745	-0.252294	0.0574304	-0.281077	-0.019986	0.287429	0.191032	0.390694	0.530515
4-methoxyglucobrassicin	0.268501	-0.0144432	-0.428461	-0.171183	-0.268214	-0.129583	-0.090723	0.509271	-0.00830383	0.375858	-0.654642	0.19206	-0.581094	0.23244	-0.0644877	0.328813	-0.0156645	0.0269109	0.40075	0.285312	0.112648	-0.308496	-0.0282901	0.106424	0.0728469	0.127464	-0.123212	-0.0703907	-0.100234	-0.207242	-0.576013	-0.13792	0.145851	-0.0743489	-0.248519	-0.38314	-0.108665	-0.428139	0.254554	0.305196	0.455023	0.368243	0.15489	0.0388459	0.0847681	-0.491903	-0.204565	-0.193042	-0.38021
Neoglucobrassicin	-0.237376	0.180334	-0.0552842	0.00513004	-0.20993	0.300507	0.350344	0.0503708	0.136525	-0.251732	0.0263994	0.152213	-0.205283	0.09142	-0.352674	-0.06844	0.140958	-0.0252634	-0.127296	-0.181671	0.0543373	-0.00244564	-0.108443	-0.106621	0.146667	-0.0296864	0.143474	0.197586	-0.232907	0.298337	-0.0607436	-0.10421	0.169795	0.239371	0.341917	-0.160997	0.267803	-0.105021	-0.0367771	0.200634	0.130148	0.104041	-0.17	-0.154236	0.0153321	0.298934	0.347772	0.275273	0.285534
Total GSLs	0.0704192	0.299988	0.461553	0.459893	0.268415	0.467741	0.222496	0.448108	-0.524898	-0.220585	0.275264	0.321791	0.18955	-0.351934	-0.162822	-0.497397	-0.00301804	0.613217	0.485189	0.143512	0.174543	0.418978	0.0173521	0.56628	0.22228	-0.120836	0.607053	-0.115158	0.283789	0.608245	0.221529	-0.119916	0.22913	0.21495	0.147019	0.241664	0.594483	0.26169	0.401886	0.337121	0.365312	-0.397296	0.366739	-0.134826	0.481477	0.17844	0.428412	0.0875928	0.381975
Sativin	0.0742585	0.127603	0.257731	0.376848	0.221605	0.463869	0.254942	0.270296	-0.460338	-0.0242244	0.119275	0.315346	0.0868546	-0.232614	-0.0921079	-0.303438	0.0924726	0.475857	0.396486	-0.0164176	-0.00200401	0.346783	-0.0970784	0.385828	0.169206	-0.0668356	0.552188	-0.0942361	0.164229	0.545326	0.0829779	-0.134673	0.283535	0.18778	0.136276	0.118281	0.566183	0.153848	0.141601	0.211449	0.26458	-0.248575	0.0976164	-0.107322	0.29399	0.24375	0.467338	-0.0135	0.244514
Erucin	0.000127479	0.233916	0.11679	0.385129	0.0738978	0.596879	0.477476	0.268557	-0.363208	-0.119348	-0.00099528	0.299713	-0.104533	-0.233306	-0.314447	-0.37892	0.199831	0.317812	0.0976743	0.114721	0.180014	0.17127	-0.0337184	0.0858639	0.313246	-0.084177	0.454324	-0.0933171	0.13683	0.42317	-0.0448772	-0.198845	0.066779	0.217733	0.281495	-0.0245182	0.333815	0.0311763	0.0137425	0.475953	0.400693	-0.158938	0.00035613	-0.296267	0.221348	0.325409	0.280344	0.289961	0.359091
Sulforaphane	0.0199618	0.13598	0.324313	0.594356	0.44438	0.580048	0.289826	0.29912	-0.596307	-0.0937842	0.191729	0.265356	0.240834	-0.327822	-0.161339	-0.415831	-0.0164409	0.52894	0.409251	0.0300677	0.112686	0.307874	0.205606	0.417257	0.0780245	-0.0653321	0.541898	-0.112787	0.309068	0.555149	0.0442897	-0.071664	0.351469	0.151897	0.156243	0.19923	0.56303	0.186498	0.295743	0.268487	0.282394	-0.27083	0.318296	-0.216499	0.615205	0.238606	0.381207	0.0992998	0.276266
Total ITCs	0.072237	0.131235	0.264236	0.394191	0.235041	0.478939	0.263178	0.276453	-0.474205	-0.0289198	0.123816	0.318321	0.0941541	-0.241371	-0.0991487	-0.314968	0.0897663	0.485392	0.401363	-0.0132361	0.0052287	0.349389	-0.0834263	0.391419	0.169054	-0.0680992	0.560524	-0.096795	0.173947	0.554301	0.0813806	-0.134557	0.289867	0.189612	0.140983	0.123012	0.573883	0.157032	0.150455	0.220384	0.271361	-0.253224	0.109225	-0.116276	0.314196	0.248543	0.469658	-0.00545046	0.251425
Glucose	0.0778265	0.0816377	0.631456	0.684546	0.745516	0.351766	0.0662191	0.180033	-0.600889	-0.0952042	0.550506	0.154404	0.624934	-0.40625	0.132187	-0.431025	-0.269984	0.610448	0.374374	0.101943	0.0829589	0.44241	0.286275	0.518671	0.0450397	-0.0704416	0.50057	-0.11917	0.590277	0.478461	0.356351	-0.0318704	0.219513	-0.0322021	-0.00187668	0.424215	0.36718	0.398883	0.192207	-0.00253257	0.0281192	-0.405753	0.476015	-0.0324616	0.707458	0.195323	0.184552	-0.0272756	0.262959
Galactose	-0.268876	0.125002	-0.0434922	0.120892	0.186114	0.0784357	0.214291	-0.393477	-0.187816	-0.266495	0.173415	-0.449786	0.182782	-0.403872	0.0468888	-0.31465	0.28238	-0.0427582	-0.231748	-0.222932	-0.280936	-0.0515951	0.04068	-0.0963817	-0.173095	-0.331734	-0.0498595	-0.241304	-0.0367197	-0.193135	0.205932	-0.109799	-0.467588	0.158196	0.293485	0.068224	-0.227841	-0.00285098	-0.168095	-0.195928	-0.257063	-0.280971	0.00637593	-0.00945142	-0.0633113	0.263512	-0.208181	0.185962	0.156125
Fructose	-0.243538	0.0607638	-0.0379964	0.270697	0.192973	0.288263	0.301864	-0.223754	-0.19206	-0.286745	0.182543	-0.12653	0.147288	-0.304469	-0.156086	-0.292769	0.202376	0.119478	-0.175395	-0.135096	-0.125098	-0.0741526	-0.0727647	-0.0731539	-0.0388453	-0.185613	0.135409	-0.21987	-0.0131039	0.0452346	0.197194	0.0026324	-0.228431	0.0766726	0.287104	-0.0236497	0.00432543	-0.0520374	-0.162767	0.0444048	-0.0546467	-0.181688	-0.0133375	-0.228758	0.00933311	0.248276	-0.0132759	0.297172	0.484065
Total monosaccharides	-0.133102	0.115696	0.340462	0.526425	0.566186	0.319835	0.211877	-0.11815	-0.48211	-0.245612	0.444119	-0.128069	0.4813	-0.488027	0.0515085	-0.46304	0.0145053	0.373585	0.0747081	-0.0693583	-0.101063	0.216371	0.16289	0.243088	-0.054868	-0.228584	0.311074	-0.230265	0.326272	0.214341	0.348034	-0.0623073	-0.126418	0.0671725	0.199916	0.2687	0.123559	0.217002	-0.00234885	-0.0680618	-0.103265	-0.402829	0.276887	-0.0883089	0.390402	0.291884	0.0197686	0.144441	0.355469
Values in bold are different from 0 with a significance level alpha=0.001
[truncated: 146 more columns]
