# Supplementary material for: The Eruca sativa Genome and Transcriptome: A Targeted Analysis of Sulfur Metabolism and Glucosinolate Biosynthesis Pre and Postharvest
Source: Front Plant Sci. 2020 Oct 27;11:525102. doi: 10.3389/fpls.2020.525102 (PMC7652772; doi:10.3389/fpls.2020.525102)
Supplement: Supplementary Data File 2 — List of genes identified by CEMiTool (Co-Expression Module Analysis) and the associated enrichment analysis statistics for each Eruca sativa genotype. Contains RNAseq read counts, log2-fold changes, p-values, and q-values (padj) for all genes within modules M1 to M8 for each of the three rocket lines and the respective sample points. Significant up/down regulation is denoted by green/red highlighting, respectively. KEGG annotation numbers and UniProt gene descriptions for orthologous genes in A. thaliana are provided. [file Data_Sheet_2.XLSX]

## Sheet: modules
Gene	Module	KEGG AnnotInfo	KEGG url		Key:
evm.TU.scaffold1.13	M1	HEMC; Porphobilinogen deaminase; K01749 hydroxymethylbilane synthase [EC:2.5.1.61]	http://www.genome.jp/dbget-bin/www_bget?ath:AT5G08280		Red =	Module 'hub gene'
evm.TU.scaffold1.141	M1	histone H3; K11253 histone H3	http://www.genome.jp/dbget-bin/www_bget?ath:AT3G27360		Green =	Glucosinolate biosysnthesis / sulfur metabolism-related gene
evm.TU.scaffold1.171	M1	aspartyl protease family protein	http://www.genome.jp/dbget-bin/www_bget?ath:AT5G10770
evm.TU.scaffold1.245	M1	alpha/beta fold hydrolase family protein	http://www.genome.jp/dbget-bin/www_bget?ath:AT5G11650		Summary
evm.TU.scaffold1.290	M1	TUB6; beta-6 tubulin; K07375 tubulin beta	http://www.genome.jp/dbget-bin/www_bget?ath:AT5G12250		Module	Gene no.	% Total genes
evm.TU.scaffold1.78	M1	Cox19-like CHCH family protein	http://www.genome.jp/dbget-bin/www_bget?ath:AT5G09570		M1	583	1.3
evm.TU.scaffold10.146	M1	GSTU4; glutathione S-transferase tau 4; K00799 glutathione S-transferase [EC:2.5.1.18]	http://www.genome.jp/dbget-bin/www_bget?ath:AT2G29460		M2	184	0.4
evm.TU.scaffold10.150	M1	tropinone reductase-like protein; K08081 Tropinone reductase 1 [EC:1.1.1.206]	http://www.genome.jp/dbget-bin/www_bget?ath:AT2G29150		M3	112	0.2
evm.TU.scaffold10.193	M1	histone H4; K11254 histone H4	http://www.genome.jp/dbget-bin/www_bget?ath:AT3G53730		M4	107	0.2
evm.TU.scaffold10.85	M1	PSBW; photosystem II reaction center W protein; K02721 photosystem II PsbW protein	http://www.genome.jp/dbget-bin/www_bget?ath:AT2G30570		M5	72	0.2
evm.TU.scaffold101.36	M1	LGO; cyclin-dependent protein kinase inhibitor SMR1	http://www.genome.jp/dbget-bin/www_bget?ath:AT3G10525		M6	65	0.1
evm.TU.scaffold1017.5	M1	elongation factor EF-1 gamma subunit; K03233 elongation factor 1-gamma	http://www.genome.jp/dbget-bin/www_bget?ath:AT1G57720		M7	58	0.1
evm.TU.scaffold102.31	M1	PYD1; putative dihydropyrimidine dehydrogenase; K00207 dihydropyrimidine dehydrogenase (NADP+) [EC:1.3.1.2]	http://www.genome.jp/dbget-bin/www_bget?ath:AT3G17810		M8	38	0.1
evm.TU.scaffold102.32	M1	hypothetical protein	http://www.genome.jp/dbget-bin/www_bget?ath:AT3G17800		Total	1219	2.6
evm.TU.scaffold1023.7	M1	--	--
evm.TU.scaffold1024.12	M1	transketolase; K00615 transketolase [EC:2.2.1.1]	http://www.genome.jp/dbget-bin/www_bget?ath:AT3G60750
evm.TU.scaffold103.1	M1	alcohol dehydrogenase-like protein	http://www.genome.jp/dbget-bin/www_bget?ath:AT5G19440
evm.TU.scaffold1037.7	M1	ABI1; protein phosphatase 2C 56; K14497 protein phosphatase 2C [EC:3.1.3.16]	http://www.genome.jp/dbget-bin/www_bget?ath:AT4G26080
evm.TU.scaffold105.45	M1	heavy-metal-associated domain-containing protein	http://www.genome.jp/dbget-bin/www_bget?ath:AT3G07600
evm.TU.scaffold105.66	M1	AIR12; auxin-induced in root cultures protein 12	http://www.genome.jp/dbget-bin/www_bget?ath:AT3G07390
evm.TU.scaffold1055.31	M1	CARAB-AK-LYS; aspartokinase 2; K00928 aspartate kinase [EC:2.7.2.4]	http://www.genome.jp/dbget-bin/www_bget?ath:AT5G14060
evm.TU.scaffold1057.12	M1	kunitz family trypsin and protease inhibitor protein	http://www.genome.jp/dbget-bin/www_bget?ath:AT1G72290
evm.TU.scaffold106.109	M1	pentatricopeptide repeat-containing protein	http://www.genome.jp/dbget-bin/www_bget?ath:AT3G15200
evm.TU.scaffold106.62	M1	hypothetical protein	http://www.genome.jp/dbget-bin/www_bget?ath:AT3G14560
evm.TU.scaffold106.70	M1	CYP72A15; cytochrome P450, family 72, subfamily A, polypeptide 15	http://www.genome.jp/dbget-bin/www_bget?ath:AT3G14690
evm.TU.scaffold106.96	M1	protein DJ-1-like A; K03152 4-methyl-5(b-hydroxyethyl)-thiazole monophosphate biosynthesis	http://www.genome.jp/dbget-bin/www_bget?ath:AT3G14990
evm.TU.scaffold1066.6	M1	LHCA2; photosystem I light harvesting complex protein; K08908 light-harvesting complex I chlorophyll a/b binding protein 2	http://www.genome.jp/dbget-bin/www_bget?ath:AT3G61470
evm.TU.scaffold107.12	M1	O-acyltransferase (WSD1-like) family protein	http://www.genome.jp/dbget-bin/www_bget?ath:AT3G49210
evm.TU.scaffold107.19	M1	PRXCB; peroxidase 34; K00430 peroxidase [EC:1.11.1.7]	http://www.genome.jp/dbget-bin/www_bget?ath:AT3G49120
evm.TU.scaffold1072.28	M1	GDH2; glutamate dehydrogenase 2; K00261 glutamate dehydrogenase (NAD(P)+) [EC:1.4.1.3]	http://www.genome.jp/dbget-bin/www_bget?ath:AT5G07440
evm.TU.scaffold1077.5	M1	NAD(P)-binding Rossmann-fold-containing protein	http://www.genome.jp/dbget-bin/www_bget?ath:AT1G32220
evm.TU.scaffold1081.28	M1	RHL41; high light responsive zinc finger protein ZAT12	http://www.genome.jp/dbget-bin/www_bget?ath:AT5G59820
evm.TU.scaffold1094.24	M1	THI1; thiazole biosynthetic enzyme; K03146 thiamine thiazole synthase	http://www.genome.jp/dbget-bin/www_bget?ath:AT5G54770
evm.TU.scaffold1094.7	M1	hypothetical protein	http://www.genome.jp/dbget-bin/www_bget?ath:AT5G54585
evm.TU.scaffold1096.2	M1	Haloacid dehalogenase-like hydrolase (HAD) superfamily protein; K01091 phosphoglycolate phosphatase [EC:3.1.3.18]	http://www.genome.jp/dbget-bin/www_bget?ath:AT5G36790
evm.TU.scaffold1097.2	M1	PSAG; photosystem I subunit G; K08905 photosystem I subunit V	http://www.genome.jp/dbget-bin/www_bget?ath:AT1G55670
evm.TU.scaffold11.103	M1	CAB1; chlorophyll A/B binding protein 1; K08912 light-harvesting complex II chlorophyll a/b binding protein 1	http://www.genome.jp/dbget-bin/www_bget?ath:AT1G29930
evm.TU.scaffold11.231	M1	acid phosphatase/vanadium-dependent haloperoxidase-related protein; K09775 hypothetical protein	http://www.genome.jp/dbget-bin/www_bget?ath:AT1G67600
evm.TU.scaffold11.27	M1	thioesterase family protein	http://www.genome.jp/dbget-bin/www_bget?ath:AT5G48950
evm.TU.scaffold1105.8	M1	sugar transporter ERD6-like 7	http://www.genome.jp/dbget-bin/www_bget?ath:AT2G48020
evm.TU.scaffold1111.3	M1	GSTU16; glutathione S-transferase TAU 16; K00799 glutathione S-transferase [EC:2.5.1.18]	http://www.genome.jp/dbget-bin/www_bget?ath:AT1G59700
evm.TU.scaffold1129.1	M1	NIR1; Ferredoxin--nitrite reductase; K00366 ferredoxin-nitrite reductase [EC:1.7.7.1]	http://www.genome.jp/dbget-bin/www_bget?ath:AT2G15620
evm.TU.scaffold113.60	M1	Bifunctional inhibitor/lipid-transfer protein/seed storage 2S albumin superfamily protein	http://www.genome.jp/dbget-bin/www_bget?ath:AT3G18280
evm.TU.scaffold115.13	M1	NDL2; protein N-MYC downregulated-like 2	http://www.genome.jp/dbget-bin/www_bget?ath:AT5G11790
evm.TU.scaffold115.84	M1	CYP20-2; peptidyl-prolyl cis-trans isomerase CYP20-2; K03768 peptidyl-prolyl cis-trans isomerase B (cyclophilin B) [EC:5.2.1.8]	http://www.genome.jp/dbget-bin/www_bget?ath:AT5G13120
evm.TU.scaffold1159.19	M1	WRKY47; putative WRKY transcription factor 47	http://www.genome.jp/dbget-bin/www_bget?ath:AT4G01720
evm.TU.scaffold1160.31	M1	RABH1c; Ras-related protein RABH1c; K07976 Rab family, other	http://www.genome.jp/dbget-bin/www_bget?ath:AT4G39890
evm.TU.scaffold1164.27_evm.TU.scaffold1164.28	M1	phosphoglycerate mutase family protein	http://www.genome.jp/dbget-bin/www_bget?ath:AT3G60450
evm.TU.scaffold1169.16	M1	OTU-like cysteine protease family protein	http://www.genome.jp/dbget-bin/www_bget?ath:AT5G04250
evm.TU.scaffold1176.20	M1	FP6; farnesylated protein 6	http://www.genome.jp/dbget-bin/www_bget?ath:AT4G38580
evm.TU.scaffold1190.11	M1	tolB-related protein	http://www.genome.jp/dbget-bin/www_bget?ath:AT4G01870
evm.TU.scaffold12.160	M1	GLY3; persulfide dioxygenase ETHE1-like protein; K17725 sulfur dioxygenase [EC:1.13.11.18]	http://www.genome.jp/dbget-bin/www_bget?ath:AT1G53580
evm.TU.scaffold1203.2	M1	NAD(P)-linked oxidoreductase superfamily protein	http://www.genome.jp/dbget-bin/www_bget?ath:AT2G27680
evm.TU.scaffold1212.3	M1	NDPK3; nucleoside diphosphate kinase 3; K00940 nucleoside-diphosphate kinase [EC:2.7.4.6]	http://www.genome.jp/dbget-bin/www_bget?ath:AT4G11010
evm.TU.scaffold122.4	M1	gibberellin-regulated protein 9	http://www.genome.jp/dbget-bin/www_bget?ath:AT1G22690
evm.TU.scaffold123.6	M1	ACD1; pheophorbide A oxygenase; K13071 pheophorbide a oxygenase [EC:1.14.12.20]	http://www.genome.jp/dbget-bin/www_bget?ath:AT3G44880
evm.TU.scaffold1247.1	M1	BGLU27; beta glucosidase 27; K01188 beta-glucosidase [EC:3.2.1.21]	http://www.genome.jp/dbget-bin/www_bget?ath:AT3G60120
evm.TU.scaffold125.47	M1	RNA recognition motif-containing protein; K13126 polyadenylate-binding protein	http://www.genome.jp/dbget-bin/www_bget?ath:AT3G52150
evm.TU.scaffold1254.21	M1	SMAD/FHA domain-containing protein	http://www.genome.jp/dbget-bin/www_bget?ath:AT2G21530
evm.TU.scaffold1255.16	M1	LHCB2.3; photosystem II light harvesting complex protein 2.3; K08913 light-harvesting complex II chlorophyll a/b binding protein 2	http://www.genome.jp/dbget-bin/www_bget?ath:AT3G27690
evm.TU.scaffold1261.15	M1	TRXF1; thioredoxin F-type 1; K03671 thioredoxin 1	http://www.genome.jp/dbget-bin/www_bget?ath:AT3G02730
evm.TU.scaffold1267.9	M1	hypothetical protein	http://www.genome.jp/dbget-bin/www_bget?ath:AT5G42070
evm.TU.scaffold127.62	M1	ketol-acid reductoisomerase; K00053 ketol-acid reductoisomerase [EC:1.1.1.86]	http://www.genome.jp/dbget-bin/www_bget?ath:AT3G58610
evm.TU.scaffold1270.10	M1	AGT3; alanine:glyoxylate aminotransferase 3; K00827 alanine-glyoxylate transaminase / (R)-3-amino-2-methylpropionate-pyruvate transaminase [EC:2.6.1.44 2.6.1.40]	http://www.genome.jp/dbget-bin/www_bget?ath:AT2G38400
evm.TU.scaffold1270.18	M1	WRKY33; putative WRKY transcription factor 33; K13424 WRKY transcription factor 33	http://www.genome.jp/dbget-bin/www_bget?ath:AT2G38470
evm.TU.scaffold1289.4	M1	Haloacid dehalogenase-like hydrolase (HAD) superfamily protein	http://www.genome.jp/dbget-bin/www_bget?ath:AT3G48420
evm.TU.scaffold13.136	M1	PGIP1; polygalacturonase inhibitor 1	http://www.genome.jp/dbget-bin/www_bget?ath:AT5G06860
evm.TU.scaffold13.93	M1	proline-rich family protein	http://www.genome.jp/dbget-bin/www_bget?ath:AT5G07020
evm.TU.scaffold13.97	M1	hypothetical protein	http://www.genome.jp/dbget-bin/www_bget?ath:AT5G06980
evm.TU.scaffold130.32	M1	pentatricopeptide repeat-containing protein	http://www.genome.jp/dbget-bin/www_bget?ath:AT4G14050
evm.TU.scaffold1319.2	M1	hypothetical protein	http://www.genome.jp/dbget-bin/www_bget?ath:AT5G64850
evm.TU.scaffold132.5	M1	ATPC1; ATP synthase gamma chain 1; K02115 F-type H+-transporting ATPase subunit gamma	http://www.genome.jp/dbget-bin/www_bget?ath:AT4G04640
evm.TU.scaffold1337.1	M1	SAMDC; conserved peptide upstream open reading frame 9; K01611 S-adenosylmethionine decarboxylase [EC:4.1.1.50]	http://www.genome.jp/dbget-bin/www_bget?ath:AT3G02470
evm.TU.scaffold1337.2	M1	CPuORF9; conserved peptide upstream open reading frame 9	http://www.genome.jp/dbget-bin/www_bget?ath:AT3G02468
evm.TU.scaffold134.30	M1	alpha/beta-Hydrolases superfamily protein	http://www.genome.jp/dbget-bin/www_bget?ath:AT5G18640
evm.TU.scaffold1356.5	M1	serine protease inhibitor, Kazal-type family protein	http://www.genome.jp/dbget-bin/www_bget?ath:AT3G61980
evm.TU.scaffold1366.2	M1	hypothetical protein	http://www.genome.jp/dbget-bin/www_bget?ath:AT2G24100
evm.TU.scaffold137.70	M1	PGR5-LIKE_A; PGR5-like protein 1A	http://www.genome.jp/dbget-bin/www_bget?ath:AT4G22890
evm.TU.scaffold137.73	M1	NYE1; protein NON-YELLOWING 1	http://www.genome.jp/dbget-bin/www_bget?ath:AT4G22920
evm.TU.scaffold137.87	M1	CYP81D8; cytochrome P450, family 81, subfamily D, polypeptide 8; K00517 [EC:1.14.-.-]	http://www.genome.jp/dbget-bin/www_bget?ath:AT4G37370
evm.TU.scaffold1373.15	M1	PHT1;4; inorganic phosphate transporter 1-4; K08176 MFS transporter, PHS family, inorganic phosphate transporter	http://www.genome.jp/dbget-bin/www_bget?ath:AT2G38940
evm.TU.scaffold1376.5	M1	ENODL17; early nodulin-like protein 17	http://www.genome.jp/dbget-bin/www_bget?ath:AT5G15350
evm.TU.scaffold1387.2	M1	putative methyltransferase PMT18	http://www.genome.jp/dbget-bin/www_bget?ath:AT1G33170
evm.TU.scaffold139.162	M1	ACX1; peroxisomal acyl-coenzyme A oxidase 1; K00232 acyl-CoA oxidase [EC:1.3.3.6]	http://www.genome.jp/dbget-bin/www_bget?ath:AT4G16760
evm.TU.scaffold139.58	M1	photosystem II reaction center PsbP family protein	http://www.genome.jp/dbget-bin/www_bget?ath:AT4G15510
evm.TU.scaffold139.60	M1	PPDK; pyruvate, phosphate dikinase 1; K01006 pyruvate, orthophosphate dikinase [EC:2.7.9.1]	http://www.genome.jp/dbget-bin/www_bget?ath:AT4G15530
evm.TU.scaffold139.67	M1	hypothetical protein	http://www.genome.jp/dbget-bin/www_bget?ath:AT4G15563
evm.TU.scaffold139.91	M1	NUDT7; nudix hydrolase 7	http://www.genome.jp/dbget-bin/www_bget?ath:AT4G12720
evm.TU.scaffold139.98	M1	ARA1; arabinose kinase 1; K12446 L-arabinokinase [EC:2.7.1.46]	http://www.genome.jp/dbget-bin/www_bget?ath:AT4G16130
evm.TU.scaffold14.147	M1	PORB; light-dependent NADPH:protochlorophyllide oxidoreductase B; K00218 protochlorophyllide reductase [EC:1.3.1.33]	http://www.genome.jp/dbget-bin/www_bget?ath:AT4G27440
evm.TU.scaffold14.148	M1	aluminum induced protein with YGL and LRDR motifs	http://www.genome.jp/dbget-bin/www_bget?ath:AT4G27450
evm.TU.scaffold14.176	M1	rhodanese-like domain-containing protein	http://www.genome.jp/dbget-bin/www_bget?ath:AT4G27700
evm.TU.scaffold140.18	M1	ERF2; ethylene-responsive transcription factor 2; K14517 ethylene-responsive transcription factor 2	http://www.genome.jp/dbget-bin/www_bget?ath:AT5G47220
evm.TU.scaffold1407.1	M1	RRF; ribosome-recycling factor; K02838 ribosome recycling factor	http://www.genome.jp/dbget-bin/www_bget?ath:AT3G63190
evm.TU.scaffold1407.3	M1	Chalcone-flavanone isomerase family protein	http://www.genome.jp/dbget-bin/www_bget?ath:AT3G63170
evm.TU.scaffold1407.5	M1	CSP41A; chloroplast stem-loop binding protein-41	http://www.genome.jp/dbget-bin/www_bget?ath:AT3G63140
evm.TU.scaffold1415.17	M1	RNA-binding (RRM/RBD/RNP motifs) family protein	http://www.genome.jp/dbget-bin/www_bget?ath:AT1G01080
evm.TU.scaffold1417.11	M1	putative calcium-binding protein CML45	http://www.genome.jp/dbget-bin/www_bget?ath:AT5G39670
evm.TU.scaffold1423.13	M1	BZIP53; basic region/leucine zipper motif 53 protein	http://www.genome.jp/dbget-bin/www_bget?ath:AT3G62420
evm.TU.scaffold1428.6	M1	cupin domain-containing protein; K06995	http://www.genome.jp/dbget-bin/www_bget?ath:AT4G10300
evm.TU.scaffold1429.4	M1	HXXXD-type acyl-transferase family protein	http://www.genome.jp/dbget-bin/www_bget?ath:AT3G48720
evm.TU.scaffold144.52	M1	ENH1; protein ENHANCER OF SOS3-1	http://www.genome.jp/dbget-bin/www_bget?ath:AT5G17170
evm.TU.scaffold144.68	M1	emb1473; 50S ribosomal protein L13; K02871 large subunit ribosomal protein L13	http://www.genome.jp/dbget-bin/www_bget?ath:AT1G78630
evm.TU.scaffold1457.3	M1	ERD (early-responsive to dehydration stress) family protein	http://www.genome.jp/dbget-bin/www_bget?ath:AT4G15430
evm.TU.scaffold147.29	M1	adenine nucleotide alpha hydrolases-like protein	http://www.genome.jp/dbget-bin/www_bget?ath:AT2G47710
evm.TU.scaffold1482.2	M1	Rossmann-fold NAD(P)-binding domain-containing protein	http://www.genome.jp/dbget-bin/www_bget?ath:AT3G50560
evm.TU.scaffold1485.5	M1	PMDH2; peroxisomal NAD-malate dehydrogenase 2; K00026 malate dehydrogenase [EC:1.1.1.37]	http://www.genome.jp/dbget-bin/www_bget?ath:AT5G09660
evm.TU.scaffold1488.35	M1	hypothetical protein	http://www.genome.jp/dbget-bin/www_bget?ath:AT1G16080
evm.TU.scaffold15.112	M1	AIM1; fatty acid beta-oxidation multifunctional protein AIM1; K10527 enoyl-CoA hydratase/3-hydroxyacyl-CoA dehydrogenase [EC:4.2.1.17 1.1.1.35 1.1.1.211]	http://www.genome.jp/dbget-bin/www_bget?ath:AT4G29010
evm.TU.scaffold1505.5	M1	hypothetical protein	http://www.genome.jp/dbget-bin/www_bget?ath:AT3G56360
evm.TU.scaffold151.54	M1	hypothetical protein	http://www.genome.jp/dbget-bin/www_bget?ath:AT5G44005
evm.TU.scaffold1510.29	M1	2-Cys peroxiredoxin BAS1; K03386 peroxiredoxin (alkyl hydroperoxide reductase subunit C) [EC:1.11.1.15]	http://www.genome.jp/dbget-bin/www_bget?ath:AT3G11630
evm.TU.scaffold152.36	M1	50S ribosomal protein L5; K02931 large subunit ribosomal protein L5	http://www.genome.jp/dbget-bin/www_bget?ath:AT4G01310
evm.TU.scaffold1522.9	M1	50S ribosomal protein L5; K02931 large subunit ribosomal protein L5	http://www.genome.jp/dbget-bin/www_bget?ath:AT4G01310
evm.TU.scaffold1527.15	M1	Subtilase-like protein	http://www.genome.jp/dbget-bin/www_bget?ath:AT2G05920
evm.TU.scaffold1529.1	M1	AAE7; Acetate/butyrate--CoA ligase AAE7	http://www.genome.jp/dbget-bin/www_bget?ath:AT3G16910
evm.TU.scaffold1538.12	M1	MATE efflux family protein; K03327 multidrug resistance protein, MATE family	http://www.genome.jp/dbget-bin/www_bget?ath:AT5G65380
evm.TU.scaffold154.31	M1	putative FKBP-type peptidyl-prolyl cis-trans isomerase 7	http://www.genome.jp/dbget-bin/www_bget?ath:AT5G13410
evm.TU.scaffold1542.17	M1	putative methyltransferase PMT16	http://www.genome.jp/dbget-bin/www_bget?ath:AT2G45750
evm.TU.scaffold1543.16	M1	chaperone protein dnaJ 11	http://www.genome.jp/dbget-bin/www_bget?ath:AT4G36040
evm.TU.scaffold155.33	M1	NAC019; NAC domain-containing protein 19	http://www.genome.jp/dbget-bin/www_bget?ath:AT1G52890
evm.TU.scaffold1580.1	M1	TGA1; transcription factor TGA1; K14431 transcription factor TGA	http://www.genome.jp/dbget-bin/www_bget?ath:AT5G65210
evm.TU.scaffold159.93	M1	EXPA1; expansin A1	http://www.genome.jp/dbget-bin/www_bget?ath:AT1G69530
evm.TU.scaffold1592.7	M1	AIG2-like protein	http://www.genome.jp/dbget-bin/www_bget?ath:AT3G28940
evm.TU.scaffold1593.13	M1	NAC036; NAC transcription factor family protein NAC036	http://www.genome.jp/dbget-bin/www_bget?ath:AT2G17040
evm.TU.scaffold16.1	M1	S-adenosylmethionine decarboxylase proenzyme 2; K01611 S-adenosylmethionine decarboxylase [EC:4.1.1.50]	http://www.genome.jp/dbget-bin/www_bget?ath:AT5G15950
evm.TU.scaffold16.2	M1	CPuORF10; conserved peptide upstream open reading frame 10	http://www.genome.jp/dbget-bin/www_bget?ath:AT5G15948
evm.TU.scaffold16.89	M1	FDH; formate dehydrogenase; K00122 formate dehydrogenase [EC:1.2.1.2]	http://www.genome.jp/dbget-bin/www_bget?ath:AT5G14780
evm.TU.scaffold1604.2	M1	PAP1; phytochrome-associated protein 1; K14484 auxin-responsive protein IAA	http://www.genome.jp/dbget-bin/www_bget?ath:AT3G16500
evm.TU.scaffold162.20	M1	CAT2; catalase 2; K03781 catalase [EC:1.11.1.6]	http://www.genome.jp/dbget-bin/www_bget?ath:AT4G35090
evm.TU.scaffold162.72	M1	hypothetical protein	http://www.genome.jp/dbget-bin/www_bget?ath:AT4G34090
evm.TU.scaffold1621.5	M1	Chaperonin-like RbcX protein	http://www.genome.jp/dbget-bin/www_bget?ath:AT4G04330
evm.TU.scaffold163.4	M1	phosphoglycerate mutase-like protein	http://www.genome.jp/dbget-bin/www_bget?ath:AT2G17280
evm.TU.scaffold1632.9	M1	C3HC4 type RING finger protein	http://www.genome.jp/dbget-bin/www_bget?ath:AT5G01520
evm.TU.scaffold1642.8	M1	hypothetical protein	http://www.genome.jp/dbget-bin/www_bget?ath:AT5G39530
evm.TU.scaffold165.16	M1	chaperone DnaJ-domain containing protein	http://www.genome.jp/dbget-bin/www_bget?ath:AT1G56300
evm.TU.scaffold168.120	M1	SUC1; sucrose transport protein SUC1; K15378 solute carrier family 45, member 1/2/4	http://www.genome.jp/dbget-bin/www_bget?ath:AT1G71880
evm.TU.scaffold168.58	M1	hypothetical protein	http://www.genome.jp/dbget-bin/www_bget?ath:AT2G33180
evm.TU.scaffold1681.12	M1	UCP5; mitochondrial dicarboxylate carrier 1; K15104 solute carrier family 25 (mitochondrial oxoglutarate transporter), member 11	http://www.genome.jp/dbget-bin/www_bget?ath:AT2G22500
evm.TU.scaffold1684.13	M1	TRXF1; thioredoxin F-type 1; K03671 thioredoxin 1	http://www.genome.jp/dbget-bin/www_bget?ath:AT3G02730
evm.TU.scaffold17.24	M1	PYL6; abscisic acid receptor PYL6; K14496 abscisic acid receptor PYR/PYL family	http://www.genome.jp/dbget-bin/www_bget?ath:AT2G40330
evm.TU.scaffold1705.9	M1	hypothetical protein	http://www.genome.jp/dbget-bin/www_bget?ath:AT5G66650
evm.TU.scaffold1708.14	M1	trigger factor type chaperone family protein	http://www.genome.jp/dbget-bin/www_bget?ath:AT5G55220
evm.TU.scaffold171.38	M1	peptidyl-prolyl cis-trans isomerase FKBP18; K01802 peptidylprolyl isomerase [EC:5.2.1.8]	http://www.genome.jp/dbget-bin/www_bget?ath:AT1G20810
evm.TU.scaffold1727.3	M1	PSAD-1; photosystem I subunit D-1; K02692 photosystem I subunit II	http://www.genome.jp/dbget-bin/www_bget?ath:AT4G02770
evm.TU.scaffold173.11	M1	LHCB5; chlorophyll a-b binding protein CP26; K08916 light-harvesting complex II chlorophyll a/b binding protein 5	http://www.genome.jp/dbget-bin/www_bget?ath:AT4G10340
evm.TU.scaffold173.7	M1	LHCB5; chlorophyll a-b binding protein CP26; K08916 light-harvesting complex II chlorophyll a/b binding protein 5	http://www.genome.jp/dbget-bin/www_bget?ath:AT4G10340
evm.TU.scaffold1739.3	M1	dormancy/auxin associated protein	http://www.genome.jp/dbget-bin/www_bget?ath:AT2G33830
evm.TU.scaffold1753.1	M1	CA1; carbonic anhydrase 1; K01673 carbonic anhydrase [EC:4.2.1.1]	http://www.genome.jp/dbget-bin/www_bget?ath:AT3G01500
evm.TU.scaffold1753.3	M1	CYP38; peptidyl-prolyl cis-trans isomerase CYP38	http://www.genome.jp/dbget-bin/www_bget?ath:AT3G01480
evm.TU.scaffold176.22	M1	SOT16; desulfo-glucosinolate sulfotransferase 16; K11821 desulfoglucosinolate sulfotransferase A/B/C [EC:2.8.2.-]	http://www.genome.jp/dbget-bin/www_bget?ath:AT1G74100
evm.TU.scaffold176.43	M1	hypothetical protein	http://www.genome.jp/dbget-bin/www_bget?ath:AT1G18180
evm.TU.scaffold1772.14	M1	heavy metal transport/detoxification domain-containing protein	http://www.genome.jp/dbget-bin/www_bget?ath:AT5G52750
evm.TU.scaffold18.114	M1	heavy-metal-associated domain-containing protein	http://www.genome.jp/dbget-bin/www_bget?ath:AT1G01490
evm.TU.scaffold18.122	M1	SPPL4; signal peptide peptidase-like 4	http://www.genome.jp/dbget-bin/www_bget?ath:AT1G01650
evm.TU.scaffold18.53	M1	MCCA; methylcrotonoyl-CoA carboxylase subunit alpha; K01968 3-methylcrotonyl-CoA carboxylase alpha subunit [EC:6.4.1.4]	http://www.genome.jp/dbget-bin/www_bget?ath:AT1G03090
evm.TU.scaffold18.54_evm.TU.scaffold18.55	M1	kinase interacting (KIP1-like) protein	http://www.genome.jp/dbget-bin/www_bget?ath:AT1G03080
evm.TU.scaffold1802.6	M1	StaR-like protein domain-containing protein	http://www.genome.jp/dbget-bin/www_bget?ath:AT1G27150
evm.TU.scaffold183.18	M1	PEX11E; peroxisomal membrane protein 11E	http://www.genome.jp/dbget-bin/www_bget?ath:AT3G61070
evm.TU.scaffold1836.19	M1	PTAC16; protein plastid transcriptionally active 16	http://www.genome.jp/dbget-bin/www_bget?ath:AT3G46780
evm.TU.scaffold1836.8	M1	scarecrow-like protein 30	http://www.genome.jp/dbget-bin/www_bget?ath:AT3G46600
evm.TU.scaffold184.90	M1	BCA4; beta carbonic anhydrase 4; K01673 carbonic anhydrase [EC:4.2.1.1]	http://www.genome.jp/dbget-bin/www_bget?ath:AT1G70410
evm.TU.scaffold1872.3	M1	MCCB; methylcrotonoyl-CoA carboxylase beta chain; K01969 3-methylcrotonyl-CoA carboxylase beta subunit [EC:6.4.1.4]	http://www.genome.jp/dbget-bin/www_bget?ath:AT4G34030
evm.TU.scaffold188.16	M1	LHCB4.2; light harvesting complex photosystem II interacting protein Lhcb4.2; K08915 light-harvesting complex II chlorophyll a/b binding protein 4	http://www.genome.jp/dbget-bin/www_bget?ath:AT3G08940
evm.TU.scaffold189.2	M1	PSAK; photosystem I reaction center subunit psaK; K02698 photosystem I subunit X	http://www.genome.jp/dbget-bin/www_bget?ath:AT1G30380
evm.TU.scaffold189.40	M1	phospholipase like protein (PEARLI 4) family	http://www.genome.jp/dbget-bin/www_bget?ath:AT4G38550
evm.TU.scaffold189.55	M1	PRP4; proline-rich protein 4	http://www.genome.jp/dbget-bin/www_bget?ath:AT4G38770
evm.TU.scaffold1891.8	M1	2-oxoglutarate (2OG) and Fe(II)-dependent oxygenase superfamily protein	http://www.genome.jp/dbget-bin/www_bget?ath:AT4G13400
evm.TU.scaffold19.42	M1	FAD7; fatty acid desaturase 7; K10257 omega-3 fatty acid desaturase (delta-15 desaturase) [EC:1.14.19.-]	http://www.genome.jp/dbget-bin/www_bget?ath:AT3G11170
evm.TU.scaffold19.58	M1	SAG20; senescence associated protein 20	http://www.genome.jp/dbget-bin/www_bget?ath:AT3G10985
evm.TU.scaffold19.86	M1	40S ribosomal protein S17-3; K02962 small subunit ribosomal protein S17e	http://www.genome.jp/dbget-bin/www_bget?ath:AT3G10610
evm.TU.scaffold190.37	M1	PSBW; photosystem II reaction center W protein; K02721 photosystem II PsbW protein	http://www.genome.jp/dbget-bin/www_bget?ath:AT2G30570
evm.TU.scaffold190.45	M1	PSBP-1; photosystem II subunit P-1; K02717 photosystem II oxygen-evolving enhancer protein 2	http://www.genome.jp/dbget-bin/www_bget?ath:AT1G06680
evm.TU.scaffold190.59	M1	hypothetical protein	http://www.genome.jp/dbget-bin/www_bget?ath:AT1G06475
evm.TU.scaffold190.61	M1	ACD32.1; alpha-crystallin domain 32.1	http://www.genome.jp/dbget-bin/www_bget?ath:AT1G06460
evm.TU.scaffold1922.3	M1	PHS2; alpha-glucan phosphorylase 2; K00688 starch phosphorylase [EC:2.4.1.1]	http://www.genome.jp/dbget-bin/www_bget?ath:AT3G46970
evm.TU.scaffold1929.5	M1	PSI-P; photosystem I P subunit	http://www.genome.jp/dbget-bin/www_bget?ath:AT2G46820
evm.TU.scaffold1937.2	M1	GSTF3; glutathione S-transferase F3; K00799 glutathione S-transferase [EC:2.5.1.18]	http://www.genome.jp/dbget-bin/www_bget?ath:AT2G02930
evm.TU.scaffold1942.10	M1	probable 3-hydroxyisobutyrate dehydrogenase; K00020 3-hydroxyisobutyrate dehydrogenase [EC:1.1.1.31]	http://www.genome.jp/dbget-bin/www_bget?ath:AT4G20930
evm.TU.scaffold1950.9	M1	protein TIC 62	http://www.genome.jp/dbget-bin/www_bget?ath:AT3G18890
evm.TU.scaffold1952.9	M1	rhodanese/cell cycle control phosphatase superfamily protein	http://www.genome.jp/dbget-bin/www_bget?ath:AT3G59780
evm.TU.scaffold1956.2	M1	ERD10; dehydrin ERD10	http://www.genome.jp/dbget-bin/www_bget?ath:AT1G20450
evm.TU.scaffold1964.5	M1	XTH9; xyloglucan endotransglucosylase/hydrolase 9; K08235 xyloglucan:xyloglucosyl transferase [EC:2.4.1.207]	http://www.genome.jp/dbget-bin/www_bget?ath:AT4G03210
evm.TU.scaffold197.2	M1	hypothetical protein	http://www.genome.jp/dbget-bin/www_bget?ath:AT3G63540
evm.TU.scaffold1971.3	M1	protein REI1-LIKE 1; K14816 pre-60S factor REI1	http://www.genome.jp/dbget-bin/www_bget?ath:AT4G31420
evm.TU.scaffold2.121	M1	SHM1; serine transhydroxymethyltransferase 1; K00600 glycine hydroxymethyltransferase [EC:2.1.2.1]	http://www.genome.jp/dbget-bin/www_bget?ath:AT4G37930
evm.TU.scaffold2.152	M1	peroxidase 50; K00430 peroxidase [EC:1.11.1.7]	http://www.genome.jp/dbget-bin/www_bget?ath:AT4G37520
evm.TU.scaffold2.188	M1	HSF4; heat stress transcription factor B-1; K09419 heat shock transcription factor, other eukaryote	http://www.genome.jp/dbget-bin/www_bget?ath:AT4G36990
evm.TU.scaffold2.20	M1	SAUR-like auxin-responsive protein; K14488 SAUR family protein	http://www.genome.jp/dbget-bin/www_bget?ath:AT4G38860
evm.TU.scaffold2.254	M1	FAH1; ferulic acid 5-hydroxylase 1; K09755 ferulate-5-hydroxylase [EC:1.14.-.-]	http://www.genome.jp/dbget-bin/www_bget?ath:AT4G36220
evm.TU.scaffold2.281	M1	NEP1-interacting protein 1	http://www.genome.jp/dbget-bin/www_bget?ath:AT4G35840
evm.TU.scaffold2.70	M1	FKBP16-2; FK506-binding protein 16-2; K01802 peptidylprolyl isomerase [EC:5.2.1.8]	http://www.genome.jp/dbget-bin/www_bget?ath:AT4G39710
evm.TU.scaffold2.90	M1	CYP79B2; tryptophan N-monooxygenase 1; K11812 tryptophan N-monooxygenase [EC:1.14.13.125]	http://www.genome.jp/dbget-bin/www_bget?ath:AT4G39950
evm.TU.scaffold20.117	M1	putative CTP synthase; K01937 CTP synthase [EC:6.3.4.2]	http://www.genome.jp/dbget-bin/www_bget?ath:AT4G20320
evm.TU.scaffold20.154	M1	Class V chitinase; K01183 chitinase [EC:3.2.1.14]	http://www.genome.jp/dbget-bin/www_bget?ath:AT4G19810
evm.TU.scaffold20.156	M1	RING; SBP (S-ribonuclease binding protein) family protein; K19042 E3 ubiquitin-protein ligase BOI and related proteins [EC:6.3.2.19]	http://www.genome.jp/dbget-bin/www_bget?ath:AT4G19700
evm.TU.scaffold20.197	M1	NCED4; nine-cis-epoxycarotenoid dioxygenase 4; K09840 9-cis-epoxycarotenoid dioxygenase [EC:1.13.11.51]	http://www.genome.jp/dbget-bin/www_bget?ath:AT4G19170
evm.TU.scaffold20.220_evm.TU.scaffold20.221	M1	Integrin-linked protein kinase family protein	http://www.genome.jp/dbget-bin/www_bget?ath:AT4G18950
evm.TU.scaffold20.241	M1	CIPK12; CBL-interacting serine/threonine-protein kinase 12	http://www.genome.jp/dbget-bin/www_bget?ath:AT4G18700
evm.TU.scaffold20.58	M1	PSBQA; oxygen evolving complex of photosystem II subunit PsbQ; K08901 photosystem II oxygen-evolving enhancer protein 3	http://www.genome.jp/dbget-bin/www_bget?ath:AT4G21280
evm.TU.scaffold20.68	M1	ZAC; ADP-ribosylation factor GTPase-activating protein AGD12; K12486 stromal membrane-associated protein	http://www.genome.jp/dbget-bin/www_bget?ath:AT4G21160
evm.TU.scaffold200.61	M1	NDPK2; nucleoside diphosphate kinase II; K00940 nucleoside-diphosphate kinase [EC:2.7.4.6]	http://www.genome.jp/dbget-bin/www_bget?ath:AT5G63310
evm.TU.scaffold200.70	M1	putative pectate lyase 22; K01728 pectate lyase [EC:4.2.2.2]	http://www.genome.jp/dbget-bin/www_bget?ath:AT5G63180
evm.TU.scaffold202.22	M1	Late embryogenesis abundant protein, group 6	http://www.genome.jp/dbget-bin/www_bget?ath:AT2G23120
evm.TU.scaffold2038.10	M1	PRK; phosphoribulokinase; K00855 phosphoribulokinase [EC:2.7.1.19]	http://www.genome.jp/dbget-bin/www_bget?ath:AT1G32060
evm.TU.scaffold2045.12	M1	LPAT4; lysophosphatidyl acyltransferase 4; K13513 lysocardiolipin and lysophospholipid acyltransferase [EC:2.3.1.- 2.3.1.51]	http://www.genome.jp/dbget-bin/www_bget?ath:AT1G75020
evm.TU.scaffold2045.4	M1	hypothetical protein	http://www.genome.jp/dbget-bin/www_bget?ath:AT1G74730
evm.TU.scaffold2047.22	M1	mitochondrial transcription termination factor family protein; K15032 mTERF domain-containing protein, mitochondrial	http://www.genome.jp/dbget-bin/www_bget?ath:AT2G34620
evm.TU.scaffold2077.1	M1	cupin domain-containing protein; K06995	http://www.genome.jp/dbget-bin/www_bget?ath:AT4G10300
evm.TU.scaffold2082.5	M1	--	--
evm.TU.scaffold2085.6	M1	hypothetical protein	http://www.genome.jp/dbget-bin/www_bget?ath:AT2G21960
evm.TU.scaffold209.6	M1	GS2; glutamine synthetase 2; K01915 glutamine synthetase [EC:6.3.1.2]	http://www.genome.jp/dbget-bin/www_bget?ath:AT5G35630
evm.TU.scaffold21.171	M1	DPL1; Sphingosine-1-phosphate lyase; K01634 sphinganine-1-phosphate aldolase [EC:4.1.2.27]	http://www.genome.jp/dbget-bin/www_bget?ath:AT1G27980
evm.TU.scaffold21.87	M1	ASB1; anthranilate synthase beta subunit 1; K01658 anthranilate synthase component II [EC:4.1.3.27]	http://www.genome.jp/dbget-bin/www_bget?ath:AT1G25220
evm.TU.scaffold2106.6	M1	PTI1-like tyrosine-protein kinase 3	http://www.genome.jp/dbget-bin/www_bget?ath:AT3G59350
evm.TU.scaffold213.20	M1	LHCA4; chlorophyll a-b binding protein 4; K08910 light-harvesting complex I chlorophyll a/b binding protein 4	http://www.genome.jp/dbget-bin/www_bget?ath:AT3G47470
evm.TU.scaffold213.8	M1	TUB3; tubulin beta-2/beta-3 chain; K07375 tubulin beta	http://www.genome.jp/dbget-bin/www_bget?ath:AT5G62700
evm.TU.scaffold2130.2	M1	RLK; receptor lectin kinase	http://www.genome.jp/dbget-bin/www_bget?ath:AT2G37710
evm.TU.scaffold2154.4	M1	POP2; gamma-aminobutyrate transaminase POP2; K16871 4-aminobutyrate---pyruvate transaminase [EC:2.6.1.96]	http://www.genome.jp/dbget-bin/www_bget?ath:AT3G22200
evm.TU.scaffold2168.9	M1	aldose 1-epimerase family protein; K01792 glucose-6-phosphate 1-epimerase [EC:5.1.3.15]	http://www.genome.jp/dbget-bin/www_bget?ath:AT5G66530
evm.TU.scaffold217.108	M1	Bet v1-like allergen domain-containing protein	http://www.genome.jp/dbget-bin/www_bget?ath:AT1G23130
evm.TU.scaffold217.26	M1	hypothetical protein	http://www.genome.jp/dbget-bin/www_bget?ath:AT1G21500
evm.TU.scaffold2211.2	M1	GAPB; glyceraldehyde-3-phosphate dehydrogenase B; K05298 glyceraldehyde-3-phosphate dehydrogenase (NADP+) (phosphorylating) [EC:1.2.1.13]	http://www.genome.jp/dbget-bin/www_bget?ath:AT1G42970
evm.TU.scaffold222.16	M1	gamma-glutamyl peptidase 1	http://www.genome.jp/dbget-bin/www_bget?ath:AT4G30530
evm.TU.scaffold2223.4	M1	BG3; beta-1,3-glucanase 3	http://www.genome.jp/dbget-bin/www_bget?ath:AT3G57240
evm.TU.scaffold2237.2	M1	Double Clp-N motif protein	http://www.genome.jp/dbget-bin/www_bget?ath:AT4G12060
evm.TU.scaffold2248.3	M1	Remorin family protein	http://www.genome.jp/dbget-bin/www_bget?ath:AT1G30320
evm.TU.scaffold2256.7	M1	EBF2; EIN3-binding F-box protein 2; K14515 EIN3-binding F-box protein	http://www.genome.jp/dbget-bin/www_bget?ath:AT5G25350
evm.TU.scaffold2265.6	M1	--	--
evm.TU.scaffold2268.8	M1	CHY and CTCHY and RING-type zinc finger protein; K10144 RING finger and CHY zinc finger domain-containing protein 1 [EC:6.3.2.19]	http://www.genome.jp/dbget-bin/www_bget?ath:AT5G25560
evm.TU.scaffold227.19	M1	50S ribosomal protein L34; K02914 large subunit ribosomal protein L34	http://www.genome.jp/dbget-bin/www_bget?ath:AT1G29070
evm.TU.scaffold229.68	M1	PPa6; soluble inorganic pyrophosphatase 1; K01507 inorganic pyrophosphatase [EC:3.6.1.1]	http://www.genome.jp/dbget-bin/www_bget?ath:AT5G09650
evm.TU.scaffold23.34	M1	hypothetical protein	http://www.genome.jp/dbget-bin/www_bget?ath:AT1G15350
evm.TU.scaffold230.91	M1	plant invertase/pectin methylesterase inhibitor superfamily protein	http://www.genome.jp/dbget-bin/www_bget?ath:AT5G62360
evm.TU.scaffold2302.4	M1	hypothetical protein	http://www.genome.jp/dbget-bin/www_bget?ath:AT1G62780
evm.TU.scaffold2302.6	M1	plant invertase/pectin methylesterase inhibitor domain-containing protein	http://www.genome.jp/dbget-bin/www_bget?ath:AT1G62760
evm.TU.scaffold2312.1	M1	PSBO1; PS II oxygen-evolving complex 1; K02716 photosystem II oxygen-evolving enhancer protein 1	http://www.genome.jp/dbget-bin/www_bget?ath:AT5G66570
evm.TU.scaffold2312.11	M1	FNR2; ferredoxin--NADP reductase, leaf isozyme 2; K02641 ferredoxin--NADP+ reductase [EC:1.18.1.2]	http://www.genome.jp/dbget-bin/www_bget?ath:AT1G20020
evm.TU.scaffold2321.3	M1	HTA6; histone H2A 6; K11251 histone H2A	http://www.genome.jp/dbget-bin/www_bget?ath:AT5G59870
evm.TU.scaffold2330.8	M1	Maf-like protein; K06287 septum formation protein	http://www.genome.jp/dbget-bin/www_bget?ath:AT5G66550
evm.TU.scaffold2330.9	M1	PSBO1; PS II oxygen-evolving complex 1; K02716 photosystem II oxygen-evolving enhancer protein 1	http://www.genome.jp/dbget-bin/www_bget?ath:AT5G66570
evm.TU.scaffold2331.1	M1	CP1; Ca2+-binding protein 1	http://www.genome.jp/dbget-bin/www_bget?ath:AT5G49480
evm.TU.scaffold234.11	M1	geranylgeranyl pyrophosphate synthase 7; K13789 geranylgeranyl diphosphate synthase, type II [EC:2.5.1.1 2.5.1.10 2.5.1.29]	http://www.genome.jp/dbget-bin/www_bget?ath:AT2G18620
evm.TU.scaffold2352.2	M1	EBP; ethylene-responsive transcription factor RAP2-3; K09286 EREBP-like factor	http://www.genome.jp/dbget-bin/www_bget?ath:AT3G16770
evm.TU.scaffold236.62	M1	PSBP-1; photosystem II subunit P-1; K02717 photosystem II oxygen-evolving enhancer protein 2	http://www.genome.jp/dbget-bin/www_bget?ath:AT1G06680
evm.TU.scaffold2366.11	M1	PGK1; phosphoglycerate kinase 1; K00927 phosphoglycerate kinase [EC:2.7.2.3]	http://www.genome.jp/dbget-bin/www_bget?ath:AT3G12780
evm.TU.scaffold2366.8	M1	ALIS1; ALA-interacting subunit 1	http://www.genome.jp/dbget-bin/www_bget?ath:AT3G12740
evm.TU.scaffold2368.14	M1	Bifunctional inhibitor/lipid-transfer protein/seed storage 2S albumin superfamily protein	http://www.genome.jp/dbget-bin/www_bget?ath:AT2G10940
evm.TU.scaffold238.13	M1	hypothetical protein	http://www.genome.jp/dbget-bin/www_bget?ath:AT1G21670
evm.TU.scaffold24.56	M1	NIA1; nitrate reductase [NADH] 1; K10534 nitrate reductase (NAD(P)H) [EC:1.7.1.1 1.7.1.2 1.7.1.3]	http://www.genome.jp/dbget-bin/www_bget?ath:AT1G77760
evm.TU.scaffold24.82	M1	PDIL1-2; protein disulfide isomerase-like 1-2; K09580 protein disulfide-isomerase A1 [EC:5.3.4.1]	http://www.genome.jp/dbget-bin/www_bget?ath:AT1G77510
evm.TU.scaffold2423.1	M1	AGP12; arabinogalactan protein 12	http://www.genome.jp/dbget-bin/www_bget?ath:AT3G13520
evm.TU.scaffold2444.3	M1	hypothetical protein	http://www.genome.jp/dbget-bin/www_bget?ath:AT1G44920
evm.TU.scaffold245.13	M1	AAE17; acyl-activating enzyme 17	http://www.genome.jp/dbget-bin/www_bget?ath:AT5G23050
evm.TU.scaffold245.14	M1	CaS; calcium sensing receptor	http://www.genome.jp/dbget-bin/www_bget?ath:AT5G23060
evm.TU.scaffold245.42	M1	hypothetical protein	http://www.genome.jp/dbget-bin/www_bget?ath:AT1G10410
evm.TU.scaffold2455.2	M1	OPT4; oligopeptide transporter 4	http://www.genome.jp/dbget-bin/www_bget?ath:AT5G64410
evm.TU.scaffold2477.5	M1	PSBR; photosystem II subunit R; K03541 photosystem II 10kDa protein	http://www.genome.jp/dbget-bin/www_bget?ath:AT1G79040
evm.TU.scaffold249.23	M1	Tautomerase/MIF superfamily protein	http://www.genome.jp/dbget-bin/www_bget?ath:AT5G57170
evm.TU.scaffold249.28	M1	CYP81F2; cytochrome P450, family 81, subfamily F, polypeptide 2; K00517 [EC:1.14.-.-]	http://www.genome.jp/dbget-bin/www_bget?ath:AT5G57220
evm.TU.scaffold25.27	M1	GDSL esterase/lipase	http://www.genome.jp/dbget-bin/www_bget?ath:AT1G29670
evm.TU.scaffold25.28	M1	GDSL esterase/lipase	http://www.genome.jp/dbget-bin/www_bget?ath:AT1G29660
evm.TU.scaffold2507.9	M1	LTP6; lipid-transfer protein 6	http://www.genome.jp/dbget-bin/www_bget?ath:AT3G08770
evm.TU.scaffold2512.4	M1	LHB1B1; light-harvesting chlorophyll protein complex II subunit B1; K08912 light-harvesting complex II chlorophyll a/b binding protein 1	http://www.genome.jp/dbget-bin/www_bget?ath:AT2G34430
evm.TU.scaffold2519.2	M1	hypothetical protein	http://www.genome.jp/dbget-bin/www_bget?ath:AT1G55360
evm.TU.scaffold2526.4	M1	peptidyl-prolyl cis-trans isomerase FKBP16-3; K01802 peptidylprolyl isomerase [EC:5.2.1.8]	http://www.genome.jp/dbget-bin/www_bget?ath:AT2G43560
evm.TU.scaffold2535.6	M1	RCA; ribulose bisphosphate carboxylase/oxygenase activase	http://www.genome.jp/dbget-bin/www_bget?ath:AT2G39730
evm.TU.scaffold256.7	M1	CRB; chloroplast stem-loop binding protein	http://www.genome.jp/dbget-bin/www_bget?ath:AT1G09340
evm.TU.scaffold2564.4	M1	PTR2; peptide transporter PTR2	http://www.genome.jp/dbget-bin/www_bget?ath:AT2G02040
evm.TU.scaffold2568.14	M1	ETFQO; electron-transfer flavoprotein--ubiquinone oxidoreductase; K00311 electron-transferring-flavoprotein dehydrogenase [EC:1.5.5.1]	http://www.genome.jp/dbget-bin/www_bget?ath:AT2G43400
evm.TU.scaffold257.78	M1	GSTU20; glutathione S-transferase TAU 20; K00799 glutathione S-transferase [EC:2.5.1.18]	http://www.genome.jp/dbget-bin/www_bget?ath:AT1G78370
evm.TU.scaffold2575.4	M1	SAH7; protein SAH7	http://www.genome.jp/dbget-bin/www_bget?ath:AT4G08685
evm.TU.scaffold258.107	M1	PYK10; beta-glucosidase 23; K01188 beta-glucosidase [EC:3.2.1.21]	http://www.genome.jp/dbget-bin/www_bget?ath:AT3G09260
evm.TU.scaffold2588.19	M1	FBA2; fructose-bisphosphate aldolase 2; K01623 fructose-bisphosphate aldolase, class I [EC:4.1.2.13]	http://www.genome.jp/dbget-bin/www_bget?ath:AT4G38970
evm.TU.scaffold260.14	M1	2-Cys peroxiredoxin BAS1; K03386 peroxiredoxin (alkyl hydroperoxide reductase subunit C) [EC:1.11.1.15]	http://www.genome.jp/dbget-bin/www_bget?ath:AT3G11630
evm.TU.scaffold261.5	M1	P-loop containing nucleoside triphosphate hydrolases superfamily protein	http://www.genome.jp/dbget-bin/www_bget?ath:AT1G43910
evm.TU.scaffold2625.5	M1	MLP423; MLP-like protein 423	http://www.genome.jp/dbget-bin/www_bget?ath:AT1G24020
evm.TU.scaffold2649.5	M1	SRPBCC ligand-binding domain-containing protein	http://www.genome.jp/dbget-bin/www_bget?ath:AT1G02475
evm.TU.scaffold265.20	M1	TIM; triosephosphate isomerase; K01803 triosephosphate isomerase (TIM) [EC:5.3.1.1]	http://www.genome.jp/dbget-bin/www_bget?ath:AT2G21170
evm.TU.scaffold2652.1	M1	PSAF; photosystem I subunit F; K02694 photosystem I subunit III	http://www.genome.jp/dbget-bin/www_bget?ath:AT1G31330
evm.TU.scaffold266.27	M1	OEP16-1; outer plastid envelope protein 16-1	http://www.genome.jp/dbget-bin/www_bget?ath:AT2G28900
evm.TU.scaffold269.16	M1	IVD; isovaleryl-CoA-dehydrogenase; K00253 isovaleryl-CoA dehydrogenase [EC:1.3.8.4]	http://www.genome.jp/dbget-bin/www_bget?ath:AT3G45300
evm.TU.scaffold27.42	M1	indole glucosinolate o-methyltransferase 1	http://www.genome.jp/dbget-bin/www_bget?ath:AT1G21100
evm.TU.scaffold27.43	M1	Indole glucosinolate O-methyltransferase 4	http://www.genome.jp/dbget-bin/www_bget?ath:AT1G21130
evm.TU.scaffold27.87	M1	FNR2; ferredoxin--NADP reductase, leaf isozyme 2; K02641 ferredoxin--NADP+ reductase [EC:1.18.1.2]	http://www.genome.jp/dbget-bin/www_bget?ath:AT1G20020
evm.TU.scaffold270.23	M1	CYP83B1; cytochrome P450 83B1; K11818 cytochrome P450, family 83, subfamily B, polypeptide 1 [EC:1.14.-.-]	http://www.genome.jp/dbget-bin/www_bget?ath:AT4G31500
evm.TU.scaffold2716.1	M1	50S ribosomal protein L21; K02888 large subunit ribosomal protein L21	http://www.genome.jp/dbget-bin/www_bget?ath:AT1G35680
evm.TU.scaffold2736.6	M1	XF1; probable squalene epoxidase 1; K00511 squalene monooxygenase [EC:1.14.13.132]	http://www.genome.jp/dbget-bin/www_bget?ath:AT1G58440
evm.TU.scaffold2737.1	M1	PSAG; photosystem I subunit G; K08905 photosystem I subunit V	http://www.genome.jp/dbget-bin/www_bget?ath:AT1G55670
evm.TU.scaffold274.11	M1	metal tolerance protein C4; K14696 solute carrier family 30 (zinc transporter), member 9	http://www.genome.jp/dbget-bin/www_bget?ath:AT1G51610
evm.TU.scaffold2740.9	M1	transketolase; K00615 transketolase [EC:2.2.1.1]	http://www.genome.jp/dbget-bin/www_bget?ath:AT3G60750
evm.TU.scaffold2763.4	M1	EBP; ethylene-responsive transcription factor RAP2-3; K09286 EREBP-like factor	http://www.genome.jp/dbget-bin/www_bget?ath:AT3G16770
evm.TU.scaffold277.33	M1	GLP5; germin-like protein 5	http://www.genome.jp/dbget-bin/www_bget?ath:AT1G09560
evm.TU.scaffold277.98	M1	PSAO; photosystem I subunit O; K14332 photosystem I subunit PsaO	http://www.genome.jp/dbget-bin/www_bget?ath:AT1G08380
evm.TU.scaffold28.49	M1	LHT1; Lysine histidine transporter 1	http://www.genome.jp/dbget-bin/www_bget?ath:AT5G40780
evm.TU.scaffold280.23	M1	FLA13; fasciclin-like arabinogalactan protein 13	http://www.genome.jp/dbget-bin/www_bget?ath:AT5G44130
evm.TU.scaffold280.28	M1	hypothetical protein	http://www.genome.jp/dbget-bin/www_bget?ath:AT5G44250
evm.TU.scaffold2807.5	M1	UBQ1; ubiquitin extension protein 1; K02927 large subunit ribosomal protein L40e	http://www.genome.jp/dbget-bin/www_bget?ath:AT3G52590
evm.TU.scaffold282.64	M1	PIFI; post-illumination chlorophyll fluorescence increase protein	http://www.genome.jp/dbget-bin/www_bget?ath:AT3G15840
evm.TU.scaffold282.83	M1	MFP1; MAR-binding filament-like protein 1	http://www.genome.jp/dbget-bin/www_bget?ath:AT3G16000
evm.TU.scaffold282.91	M1	PSAH-1; photosystem I subunit H-1; K02695 photosystem I subunit VI	http://www.genome.jp/dbget-bin/www_bget?ath:AT3G16140
evm.TU.scaffold283.29	M1	LTP5; pathogenesis-related protein LTP5	http://www.genome.jp/dbget-bin/www_bget?ath:AT3G51600
evm.TU.scaffold283.6	M1	G4; chlorophyll synthase; K04040 chlorophyll synthase [EC:2.5.1.62]	http://www.genome.jp/dbget-bin/www_bget?ath:AT3G51820
evm.TU.scaffold2859.2	M1	hypothetical protein	http://www.genome.jp/dbget-bin/www_bget?ath:AT1G52342
evm.TU.scaffold289.1	M1	TRAF-like family protein	http://www.genome.jp/dbget-bin/www_bget?ath:AT2G32880
evm.TU.scaffold289.13	M1	PKT3; 3-ketoacyl-CoA thiolase 2; K07513 acetyl-CoA acyltransferase 1 [EC:2.3.1.16]	http://www.genome.jp/dbget-bin/www_bget?ath:AT2G33150
evm.TU.scaffold29.86	M1	COL5; zinc finger protein CONSTANS-LIKE 5	http://www.genome.jp/dbget-bin/www_bget?ath:AT5G57660
evm.TU.scaffold2915.1	M1	hypothetical protein	http://www.genome.jp/dbget-bin/www_bget?ath:AT1G30755
evm.TU.scaffold292.11	M1	HPR; hydroxypyruvate reductase; K15893 hydroxypyruvate reductase 1	http://www.genome.jp/dbget-bin/www_bget?ath:AT1G68010
evm.TU.scaffold292.52	M1	hypothetical protein	http://www.genome.jp/dbget-bin/www_bget?ath:AT1G68500
evm.TU.scaffold2924.4	M1	ALDH6B2; Methylmalonate-semialdehyde dehydrogenase [acylating]; K00140 malonate-semialdehyde dehydrogenase (acetylating) / methylmalonate-semialdehyde dehydrogenase [EC:1.2.1.18 1.2.1.27]	http://www.genome.jp/dbget-bin/www_bget?ath:AT2G14170
evm.TU.scaffold293.21	M1	MLP28; MLP-like protein 28	http://www.genome.jp/dbget-bin/www_bget?ath:AT1G70830
evm.TU.scaffold293.24	M1	DELTA-OAT; ornithine-delta-aminotransferase; K00819 ornithine--oxo-acid transaminase [EC:2.6.1.13]	http://www.genome.jp/dbget-bin/www_bget?ath:AT5G46180
evm.TU.scaffold294.14	M1	hypothetical protein	http://www.genome.jp/dbget-bin/www_bget?ath:AT2G44670
evm.TU.scaffold296.6	M1	GPT2; glucose-6-phosphate/phosphate translocator 2; K15283 solute carrier family 35, member E1	http://www.genome.jp/dbget-bin/www_bget?ath:AT1G61800
evm.TU.scaffold299.29	M1	PPL1; PsbP-like protein 1; K02717 photosystem II oxygen-evolving enhancer protein 2	http://www.genome.jp/dbget-bin/www_bget?ath:AT3G55330
evm.TU.scaffold3.199	M1	MAPKKK-like kinase	http://www.genome.jp/dbget-bin/www_bget?ath:AT1G73660
evm.TU.scaffold3.215	M1	CRK20; putative cysteine-rich receptor-like protein kinase 20	http://www.genome.jp/dbget-bin/www_bget?ath:AT4G23280
evm.TU.scaffold304.8	M1	SAG20; senescence associated protein 20	http://www.genome.jp/dbget-bin/www_bget?ath:AT3G10985
evm.TU.scaffold308.13	M1	putative glucan endo-1,3-beta-glucosidase	http://www.genome.jp/dbget-bin/www_bget?ath:AT2G27500
evm.TU.scaffold3089.2	M1	GRP-3; glycine-rich protein 3	http://www.genome.jp/dbget-bin/www_bget?ath:AT2G05520
evm.TU.scaffold31.10	M1	PGK1; phosphoglycerate kinase 1; K00927 phosphoglycerate kinase [EC:2.7.2.3]	http://www.genome.jp/dbget-bin/www_bget?ath:AT3G12780
evm.TU.scaffold31.104	M1	2-Cys_Prx_B; 2-cysteine peroxiredoxin B; K03386 peroxiredoxin (alkyl hydroperoxide reductase subunit C) [EC:1.11.1.15]	http://www.genome.jp/dbget-bin/www_bget?ath:AT5G06290
evm.TU.scaffold310.56	M1	HCF101; protein high chlorophyll fluorescence 101	http://www.genome.jp/dbget-bin/www_bget?ath:AT3G24430
evm.TU.scaffold313.27	M1	MLP328; MLP-like protein 328	http://www.genome.jp/dbget-bin/www_bget?ath:AT2G01520
evm.TU.scaffold3175.1	M1	PSBX; photosystem II subunit X	http://www.genome.jp/dbget-bin/www_bget?ath:AT2G06520
evm.TU.scaffold318.12	M1	HGO; homogentisate 1,2-dioxygenase; K00451 homogentisate 1,2-dioxygenase [EC:1.13.11.5]	http://www.genome.jp/dbget-bin/www_bget?ath:AT5G54080
evm.TU.scaffold318.7	M1	tyrosine aminotransferase; K00815 tyrosine aminotransferase [EC:2.6.1.5]	http://www.genome.jp/dbget-bin/www_bget?ath:AT5G53970
evm.TU.scaffold32.25	M1	P5CS1; delta1-pyrroline-5-carboxylate synthase 1; K12657 delta-1-pyrroline-5-carboxylate synthetase [EC:2.7.2.11 1.2.1.41]	http://www.genome.jp/dbget-bin/www_bget?ath:AT2G39800
evm.TU.scaffold32.41	M1	SBPASE; Sedoheptulose-1,7-bisphosphatase; K01100 sedoheptulose-bisphosphatase [EC:3.1.3.37]	http://www.genome.jp/dbget-bin/www_bget?ath:AT3G55800
evm.TU.scaffold320.6	M1	hypothetical protein	http://www.genome.jp/dbget-bin/www_bget?ath:AT3G47070
evm.TU.scaffold326.38	M1	APX6; L-ascorbate peroxidase; K00434 L-ascorbate peroxidase [EC:1.11.1.11]	http://www.genome.jp/dbget-bin/www_bget?ath:AT4G32320
evm.TU.scaffold33.132	M1	TIP2; aquaporin TIP1-2; K09873 aquaporin TIP	http://www.genome.jp/dbget-bin/www_bget?ath:AT3G26520
evm.TU.scaffold33.19	M1	LHCB2.3; photosystem II light harvesting complex protein 2.3; K08913 light-harvesting complex II chlorophyll a/b binding protein 2	http://www.genome.jp/dbget-bin/www_bget?ath:AT3G27690
evm.TU.scaffold33.2	M1	tetratricopeptide repeat domain-containing protein	http://www.genome.jp/dbget-bin/www_bget?ath:AT3G27960
evm.TU.scaffold330.23	M1	XTH9; xyloglucan endotransglucosylase/hydrolase 9; K08235 xyloglucan:xyloglucosyl transferase [EC:2.4.1.207]	http://www.genome.jp/dbget-bin/www_bget?ath:AT4G03210
evm.TU.scaffold330.36	M1	PETC; cytochrome b6-f complex iron-sulfur subunit; K02636 cytochrome b6-f complex iron-sulfur subunit [EC:1.10.9.1]	http://www.genome.jp/dbget-bin/www_bget?ath:AT4G03280
evm.TU.scaffold333.5	M1	hypothetical protein	http://www.genome.jp/dbget-bin/www_bget?ath:AT2G28570
evm.TU.scaffold3336.3	M1	thiamin diphosphate-binding fold protein; K00166 2-oxoisovalerate dehydrogenase E1 component alpha subunit [EC:1.2.4.4]	http://www.genome.jp/dbget-bin/www_bget?ath:AT1G21400
evm.TU.scaffold3353.4	M1	PIFI; post-illumination chlorophyll fluorescence increase protein	http://www.genome.jp/dbget-bin/www_bget?ath:AT3G15840
evm.TU.scaffold337.13	M1	RCA; ribulose bisphosphate carboxylase/oxygenase activase	http://www.genome.jp/dbget-bin/www_bget?ath:AT2G39730
evm.TU.scaffold3372.1	M1	CRK10; cysteine-rich receptor-like protein kinase 10	http://www.genome.jp/dbget-bin/www_bget?ath:AT4G23180
evm.TU.scaffold3399.3	M1	PGM; phosphoglucomutase; K01835 phosphoglucomutase [EC:5.4.2.2]	http://www.genome.jp/dbget-bin/www_bget?ath:AT5G51820
evm.TU.scaffold340.14	M1	CIPK7; CBL-interacting serine/threonine-protein kinase 7	http://www.genome.jp/dbget-bin/www_bget?ath:AT3G23000
evm.TU.scaffold342.110	M1	PR4; pathogenesis-related 4	http://www.genome.jp/dbget-bin/www_bget?ath:AT3G04720
evm.TU.scaffold342.84	M1	Major facilitator superfamily protein	http://www.genome.jp/dbget-bin/www_bget?ath:AT3G05165
evm.TU.scaffold3436.1	M1	CRK39; putative cysteine-rich receptor-like protein kinase 39	http://www.genome.jp/dbget-bin/www_bget?ath:AT4G04540
evm.TU.scaffold3441.2	M1	PAR1 protein	http://www.genome.jp/dbget-bin/www_bget?ath:AT3G54040
evm.TU.scaffold35.12	M1	PAP10; purple acid phosphatase 10	http://www.genome.jp/dbget-bin/www_bget?ath:AT2G16430
evm.TU.scaffold35.38	M1	NIR1; Ferredoxin--nitrite reductase; K00366 ferredoxin-nitrite reductase [EC:1.7.7.1]	http://www.genome.jp/dbget-bin/www_bget?ath:AT2G15620
evm.TU.scaffold350.38	M1	NUDT16; nudix hydrolase-like protein 16	http://www.genome.jp/dbget-bin/www_bget?ath:AT3G12600
evm.TU.scaffold352.21	M1	ABC1 protein kinase 6; K08869 aarF domain-containing kinase	http://www.genome.jp/dbget-bin/www_bget?ath:AT3G24190
evm.TU.scaffold353.30	M1	SNAP33; soluble N-ethylmaleimide-sensitive factor adaptor protein 33	http://www.genome.jp/dbget-bin/www_bget?ath:AT5G61210
evm.TU.scaffold355.39	M1	SIP2; putative galactinol--sucrose galactosyltransferase 2; K06617 raffinose synthase [EC:2.4.1.82]	http://www.genome.jp/dbget-bin/www_bget?ath:AT3G57520
evm.TU.scaffold356.10	M1	Target of Myb protein 1	http://www.genome.jp/dbget-bin/www_bget?ath:AT5G16880
evm.TU.scaffold356.27	M1	DHAR3; glutathione S-transferase DHAR3	http://www.genome.jp/dbget-bin/www_bget?ath:AT5G16710
evm.TU.scaffold36.102	M1	hypothetical protein	http://www.genome.jp/dbget-bin/www_bget?ath:AT5G21940
evm.TU.scaffold362.25	M1	PGK1; phosphoglycerate kinase 1; K00927 phosphoglycerate kinase [EC:2.7.2.3]	http://www.genome.jp/dbget-bin/www_bget?ath:AT3G12780
evm.TU.scaffold366.20	M1	CIPK1; CBL-interacting serine/threonine-protein kinase 1	http://www.genome.jp/dbget-bin/www_bget?ath:AT3G17510
evm.TU.scaffold366.31	M1	CNBT1; cyclic nucleotide-binding transporter 1; K05391 cyclic nucleotide gated channel, other eukaryote	http://www.genome.jp/dbget-bin/www_bget?ath:AT3G17700
evm.TU.scaffold371.14	M1	F-box/kelch-repeat protein	http://www.genome.jp/dbget-bin/www_bget?ath:AT1G67480
evm.TU.scaffold38.104	M1	hypothetical protein	http://www.genome.jp/dbget-bin/www_bget?ath:AT3G29185
evm.TU.scaffold38.11	M1	receptor-like protein kinase-related family protein	http://www.genome.jp/dbget-bin/www_bget?ath:AT5G48540
evm.TU.scaffold38.111	M1	NAC3; NAC domain-containing protein 3	http://www.genome.jp/dbget-bin/www_bget?ath:AT3G29035
evm.TU.scaffold38.43	M1	2-oxoglutarate (2OG) and Fe(II)-dependent oxygenase superfamily protei	http://www.genome.jp/dbget-bin/www_bget?ath:AT5G48020
evm.TU.scaffold38.79	M1	BR6OX2; brassinosteroid-6-oxidase 2; K12640 brassinosteroid-6-oxidase 2 [EC:1.14.-.-]	http://www.genome.jp/dbget-bin/www_bget?ath:AT3G30180
evm.TU.scaffold38.94	M1	alpha-glucan phosphorylase 1; K00688 starch phosphorylase [EC:2.4.1.1]	http://www.genome.jp/dbget-bin/www_bget?ath:AT3G29320
evm.TU.scaffold380.7	M1	EBF2; EIN3-binding F-box protein 2; K14515 EIN3-binding F-box protein	http://www.genome.jp/dbget-bin/www_bget?ath:AT5G25350
evm.TU.scaffold383.17	M1	URH1; Uridine nucleosidase 1; K01240 uridine nucleosidase [EC:3.2.2.3]	http://www.genome.jp/dbget-bin/www_bget?ath:AT2G36310
evm.TU.scaffold3834.3	M1	O-methyltransferase-like protein	http://www.genome.jp/dbget-bin/www_bget?ath:AT1G33030
evm.TU.scaffold384.25	M1	GCH; GTP cyclohydrolase-2; K14652 3,4-dihydroxy 2-butanone 4-phosphate synthase / GTP cyclohydrolase II [EC:4.1.99.12 3.5.4.25]	http://www.genome.jp/dbget-bin/www_bget?ath:AT5G64300
evm.TU.scaffold384.29	M1	Aldolase-type TIM barrel family protein	http://www.genome.jp/dbget-bin/www_bget?ath:AT5G64250
evm.TU.scaffold384.39	M1	peroxidase 71; K00430 peroxidase [EC:1.11.1.7]	http://www.genome.jp/dbget-bin/www_bget?ath:AT5G64120
evm.TU.scaffold3857.1	M1	TGG1; myrosinase 1; K01237 myrosinase [EC:3.2.1.147]	http://www.genome.jp/dbget-bin/www_bget?ath:AT5G26000
evm.TU.scaffold386.2	M1	calcium-dependent lipid-binding domain-containing protein	http://www.genome.jp/dbget-bin/www_bget?ath:AT5G23950
evm.TU.scaffold387.19	M1	GDSL esterase/lipase	http://www.genome.jp/dbget-bin/www_bget?ath:AT5G55050
evm.TU.scaffold393.16	M1	TIP2; aquaporin TIP1-2; K09873 aquaporin TIP	http://www.genome.jp/dbget-bin/www_bget?ath:AT3G26520
evm.TU.scaffold397.15	M1	LHCB3; light-harvesting chlorophyll B-binding protein 3; K08914 light-harvesting complex II chlorophyll a/b binding protein 3	http://www.genome.jp/dbget-bin/www_bget?ath:AT5G54270
evm.TU.scaffold4.116	M1	NAP; NAC transcription factor protein family	http://www.genome.jp/dbget-bin/www_bget?ath:AT1G69490
evm.TU.scaffold4.77	M1	AMY3; alpha-amylase-like 3	http://www.genome.jp/dbget-bin/www_bget?ath:AT1G69830
evm.TU.scaffold403.2	M1	ATPRX_Q; peroxiredoxin Q; K03564 peroxiredoxin Q/BCP [EC:1.11.1.15]	http://www.genome.jp/dbget-bin/www_bget?ath:AT3G26060
evm.TU.scaffold406.26	M1	AGAL1; alpha-galactosidase 1; K07407 alpha-galactosidase [EC:3.2.1.22]	http://www.genome.jp/dbget-bin/www_bget?ath:AT5G08380
evm.TU.scaffold406.6	M1	ATAF2; protein ATAF2	http://www.genome.jp/dbget-bin/www_bget?ath:AT5G08790
evm.TU.scaffold41.35	M1	XTH24; xyloglucan endotransglucosylase/hydrolase protein 24; K08235 xyloglucan:xyloglucosyl transferase [EC:2.4.1.207]	http://www.genome.jp/dbget-bin/www_bget?ath:AT4G30270
evm.TU.scaffold415.16	M1	APL1; glucose-1-phosphate adenylyltransferase large subunit 1; K00975 glucose-1-phosphate adenylyltransferase [EC:2.7.7.27]	http://www.genome.jp/dbget-bin/www_bget?ath:AT5G19220
evm.TU.scaffold417.50	M1	LHB1B1; light-harvesting chlorophyll protein complex II subunit B1; K08912 light-harvesting complex II chlorophyll a/b binding protein 1	http://www.genome.jp/dbget-bin/www_bget?ath:AT2G34430
evm.TU.scaffold42.10	M1	COL5; zinc finger protein CONSTANS-LIKE 5	http://www.genome.jp/dbget-bin/www_bget?ath:AT5G57660
evm.TU.scaffold42.4	M1	TCH4; xyloglucan endotransglucosylase/hydrolase protein 22; K14504 xyloglucan:xyloglucosyl transferase TCH4 [EC:2.4.1.207]	http://www.genome.jp/dbget-bin/www_bget?ath:AT5G57560
evm.TU.scaffold42.43	M1	MES18; methyl esterase 18	http://www.genome.jp/dbget-bin/www_bget?ath:AT5G58310
evm.TU.scaffold423.14	M1	LHCA4; chlorophyll a-b binding protein 4; K08910 light-harvesting complex I chlorophyll a/b binding protein 4	http://www.genome.jp/dbget-bin/www_bget?ath:AT3G47470
evm.TU.scaffold423.8	M1	PS3; putative glycerol-3-phosphate transporter 1; K13783 MFS transporter, OPA family, solute carrier family 37 (glycerol-3-phosphate transporter), member 1/2	http://www.genome.jp/dbget-bin/www_bget?ath:AT3G47420
evm.TU.scaffold430.1	M1	RBCS1A; ribulose bisphosphate carboxylase small chain 1A; K01602 ribulose-bisphosphate carboxylase small chain [EC:4.1.1.39]	http://www.genome.jp/dbget-bin/www_bget?ath:AT1G67090
evm.TU.scaffold434.43	M1	BZIP53; basic region/leucine zipper motif 53 protein	http://www.genome.jp/dbget-bin/www_bget?ath:AT3G62420
evm.TU.scaffold436.9	M1	probable glycine cleavage system H protein 2; K02437 glycine cleavage system H protein	http://www.genome.jp/dbget-bin/www_bget?ath:AT1G32470
evm.TU.scaffold437.2	M1	LHCB2.1; photosystem II light harvesting complex protein 2.1; K08913 light-harvesting complex II chlorophyll a/b binding protein 2	http://www.genome.jp/dbget-bin/www_bget?ath:AT2G05100
evm.TU.scaffold439.73	M1	FBA2; fructose-bisphosphate aldolase 2; K01623 fructose-bisphosphate aldolase, class I [EC:4.1.2.13]	http://www.genome.jp/dbget-bin/www_bget?ath:AT4G38970
evm.TU.scaffold443.12	M1	hypothetical protein	http://www.genome.jp/dbget-bin/www_bget?ath:AT3G18050
evm.TU.scaffold444.4	M1	GER3; germin-like protein subfamily 3 member 3	http://www.genome.jp/dbget-bin/www_bget?ath:AT5G20630
evm.TU.scaffold446.30	M1	photosystem II reaction center PsbP family protein	http://www.genome.jp/dbget-bin/www_bget?ath:AT1G76450
evm.TU.scaffold448.16	M1	C2 calcium/lipid-binding plant phosphoribosyltransferase family protein	http://www.genome.jp/dbget-bin/www_bget?ath:AT4G00700
evm.TU.scaffold449.48	M1	haloacid dehalogenase-like hydrolase domain-containing protein	http://www.genome.jp/dbget-bin/www_bget?ath:AT2G41250
evm.TU.scaffold458.31	M1	PSBTN; photosystem II subunit T	http://www.genome.jp/dbget-bin/www_bget?ath:AT3G21055
evm.TU.scaffold474.5	M1	MATE efflux family protein; K03327 multidrug resistance protein, MATE family	http://www.genome.jp/dbget-bin/www_bget?ath:AT1G33100
evm.TU.scaffold4743.1	M1	transmembrane amino acid transporter; K15015 solute carrier family 32 (vesicular inhibitory amino acid transporter)	http://www.genome.jp/dbget-bin/www_bget?ath:AT2G39130
evm.TU.scaffold476.9	M1	ELIP1; chlorophyll A-B binding, early light-inducible protein	http://www.genome.jp/dbget-bin/www_bget?ath:AT3G22840
evm.TU.scaffold478.19	M1	APX4; ascorbate peroxidase 4; K00434 L-ascorbate peroxidase [EC:1.11.1.11]	http://www.genome.jp/dbget-bin/www_bget?ath:AT4G09010
evm.TU.scaffold48.149	M1	LP1; non-specific lipid-transfer protein 1	http://www.genome.jp/dbget-bin/www_bget?ath:AT2G38540
evm.TU.scaffold48.150	M1	LTP2; non-specific lipid-transfer protein 2	http://www.genome.jp/dbget-bin/www_bget?ath:AT2G38530
evm.TU.scaffold48.35	M1	FER4; ferritin 4; K00522 ferritin heavy chain [EC:1.16.3.2]	http://www.genome.jp/dbget-bin/www_bget?ath:AT2G40300
evm.TU.scaffold48.73	M1	RCA; ribulose bisphosphate carboxylase/oxygenase activase	http://www.genome.jp/dbget-bin/www_bget?ath:AT2G39730
evm.TU.scaffold482.8	M1	PSK4; phytosulfokine 3	http://www.genome.jp/dbget-bin/www_bget?ath:AT3G49780
evm.TU.scaffold483.19	M1	HTB2; histone H2B; K11252 histone H2B	http://www.genome.jp/dbget-bin/www_bget?ath:AT5G22880
evm.TU.scaffold49.87	M1	GLDP2; glycine decarboxylase P-protein 2; K00281 glycine dehydrogenase [EC:1.4.4.2]	http://www.genome.jp/dbget-bin/www_bget?ath:AT2G26080
evm.TU.scaffold495.5	M1	PSBX; photosystem II subunit X	http://www.genome.jp/dbget-bin/www_bget?ath:AT2G06520
evm.TU.scaffold497.40	M1	APG1; MPBQ/MSBQ methyltransferase; K12502 MPBQ/MSBQ methyltransferase [EC:2.1.1.295]	http://www.genome.jp/dbget-bin/www_bget?ath:AT3G63410
evm.TU.scaffold5.137	M1	CTR1; serine/threonine-protein kinase CTR1; K14510 serine/threonine-protein kinase CTR1 [EC:2.7.11.1]	http://www.genome.jp/dbget-bin/www_bget?ath:AT5G03730
evm.TU.scaffold5.151	M1	CPSRP54; chloroplast signal recognition particle 54; K03106 signal recognition particle subunit SRP54	http://www.genome.jp/dbget-bin/www_bget?ath:AT5G03940
evm.TU.scaffold5.165	M1	GLU1; ferredoxin-dependent glutamate synthase 1; K00284 glutamate synthase (ferredoxin) [EC:1.4.7.1]	http://www.genome.jp/dbget-bin/www_bget?ath:AT5G04140
evm.TU.scaffold5.22	M1	UNE18; oxysterol-binding protein-related protein 3A	http://www.genome.jp/dbget-bin/www_bget?ath:AT5G02100
evm.TU.scaffold5.78	M1	LCL1; protein LHY/CCA1-like 1	http://www.genome.jp/dbget-bin/www_bget?ath:AT5G02840
evm.TU.scaffold50.97	M1	XDH1; xanthine dehydrogenase 1; K00106 xanthine dehydrogenase/oxidase [EC:1.17.1.4 1.17.3.2]	http://www.genome.jp/dbget-bin/www_bget?ath:AT4G34890
evm.TU.scaffold510.10	M1	CHLI2; magnesium chelatase subunit I2; K03405 magnesium chelatase subunit I [EC:6.6.1.1]	http://www.genome.jp/dbget-bin/www_bget?ath:AT5G45930
evm.TU.scaffold514.103	M1	SIP1;2; putative aquaporin SIP1-2; K09875 aquaporin SIP	http://www.genome.jp/dbget-bin/www_bget?ath:AT5G18290
evm.TU.scaffold514.12	M1	hypothetical protein	http://www.genome.jp/dbget-bin/www_bget?ath:AT3G03341
evm.TU.scaffold517.1	M1	MRP4; ABC transporter C family member 4	http://www.genome.jp/dbget-bin/www_bget?ath:AT2G47800
evm.TU.scaffold52.151	M1	GLYR2; glyoxylate reductase 2; K18121 glyoxylate/succinic semialdehyde reductase [EC:1.1.1.79 1.1.1.-]	http://www.genome.jp/dbget-bin/www_bget?ath:AT1G17650
evm.TU.scaffold52.192	M1	ketose-bisphosphate aldolase class-II family protein	http://www.genome.jp/dbget-bin/www_bget?ath:AT1G18270
evm.TU.scaffold520.67	M1	--	--
evm.TU.scaffold520.95	M1	RVE1; myb family transcription factor RVE1	http://www.genome.jp/dbget-bin/www_bget?ath:AT5G17300
evm.TU.scaffold526.27	M1	DUR; putative UDP-arabinose 4-epimerase 4; K12448 UDP-arabinose 4-epimerase [EC:5.1.3.5]	http://www.genome.jp/dbget-bin/www_bget?ath:AT5G44480
evm.TU.scaffold527.28	M1	hypothetical protein	http://www.genome.jp/dbget-bin/www_bget?ath:AT3G54880
evm.TU.scaffold529.3	M1	GS2; glutamine synthetase 2; K01915 glutamine synthetase [EC:6.3.1.2]	http://www.genome.jp/dbget-bin/www_bget?ath:AT5G35630
evm.TU.scaffold53.76	M1	STZ; zinc finger protein STZ/ZAT10	http://www.genome.jp/dbget-bin/www_bget?ath:AT1G27730
evm.TU.scaffold53.79	M1	SAT32; protein salt tolerance 32	http://www.genome.jp/dbget-bin/www_bget?ath:AT1G27760
evm.TU.scaffold532.11	M1	YCF37; synechocystis YCF37-like protein	http://www.genome.jp/dbget-bin/www_bget?ath:AT2G23670
evm.TU.scaffold54.19	M1	PDC2; pyruvate decarboxylase-2; K01568 pyruvate decarboxylase [EC:4.1.1.1]	http://www.genome.jp/dbget-bin/www_bget?ath:AT5G54960
evm.TU.scaffold543.10	M1	SAM1; S-adenosylmethionine synthetase 1; K00789 S-adenosylmethionine synthetase [EC:2.5.1.6]	http://www.genome.jp/dbget-bin/www_bget?ath:AT1G02500
evm.TU.scaffold544.5	M1	hypothetical protein	http://www.genome.jp/dbget-bin/www_bget?ath:AT1G56660
evm.TU.scaffold544.9	M1	GolS2; galactinol synthase 2; K18819 inositol 3-alpha-galactosyltransferase [EC:2.4.1.123]	http://www.genome.jp/dbget-bin/www_bget?ath:AT1G56600
evm.TU.scaffold548.13	M1	TGG1; myrosinase 1; K01237 myrosinase [EC:3.2.1.147]	http://www.genome.jp/dbget-bin/www_bget?ath:AT5G26000
evm.TU.scaffold549.11	M1	hypothetical protein	http://www.genome.jp/dbget-bin/www_bget?ath:AT3G47070
evm.TU.scaffold551.35	M1	UBC22; ubiquitin-conjugating enzyme E2 22; K10583 ubiquitin-conjugating enzyme E2 S [EC:6.3.2.19]	http://www.genome.jp/dbget-bin/www_bget?ath:AT5G05080
evm.TU.scaffold553.29	M1	SHM1; serine transhydroxymethyltransferase 1; K00600 glycine hydroxymethyltransferase [EC:2.1.2.1]	http://www.genome.jp/dbget-bin/www_bget?ath:AT4G37930
evm.TU.scaffold559.23	M1	ERD1; chaperone protein ClpD	http://www.genome.jp/dbget-bin/www_bget?ath:AT5G51070
evm.TU.scaffold56.129	M1	ribonuclease T2; K01166 ribonuclease T2 [EC:3.1.27.1]	http://www.genome.jp/dbget-bin/www_bget?ath:AT1G14220
evm.TU.scaffold56.194	M1	MATE efflux family protein; K03327 multidrug resistance protein, MATE family	http://www.genome.jp/dbget-bin/www_bget?ath:AT1G15170
evm.TU.scaffold56.51	M1	GAPA; glyceraldehyde-3-phosphate dehydrogenase A subunit; K05298 glyceraldehyde-3-phosphate dehydrogenase (NADP+) (phosphorylating) [EC:1.2.1.13]	http://www.genome.jp/dbget-bin/www_bget?ath:AT3G26650
evm.TU.scaffold57.10	M1	CCOAMT; caffeoyl-CoA 3-O-methyltransferase; K00588 caffeoyl-CoA O-methyltransferase [EC:2.1.1.104]	http://www.genome.jp/dbget-bin/www_bget?ath:AT1G67980
evm.TU.scaffold57.101	M1	50S ribosomal protein L17; K02879 large subunit ribosomal protein L17	http://www.genome.jp/dbget-bin/www_bget?ath:AT3G54210
evm.TU.scaffold57.56	M1	histone H4; K11254 histone H4	http://www.genome.jp/dbget-bin/www_bget?ath:AT3G53730
evm.TU.scaffold574.13	M1	hypothetical protein	http://www.genome.jp/dbget-bin/www_bget?ath:AT4G24130
evm.TU.scaffold575.21	M1	GAPA; glyceraldehyde-3-phosphate dehydrogenase A subunit; K05298 glyceraldehyde-3-phosphate dehydrogenase (NADP+) (phosphorylating) [EC:1.2.1.13]	http://www.genome.jp/dbget-bin/www_bget?ath:AT3G26650
evm.TU.scaffold577.27	M1	hypothetical protein	http://www.genome.jp/dbget-bin/www_bget?ath:AT1G22630
evm.TU.scaffold577.66	M1	TPS9; putative alpha,alpha-trehalose-phosphate synthase [UDP-forming] 9; K16055 trehalose 6-phosphate synthase/phosphatase [EC:2.4.1.15 3.1.3.12]	http://www.genome.jp/dbget-bin/www_bget?ath:AT1G23870
evm.TU.scaffold581.1	M1	NPQ4; photosystem II subunit S; K03542 photosystem II 22kDa protein	http://www.genome.jp/dbget-bin/www_bget?ath:AT1G44575
evm.TU.scaffold5823.1	M1	NDPK3; nucleoside diphosphate kinase 3; K00940 nucleoside-diphosphate kinase [EC:2.7.4.6]	http://www.genome.jp/dbget-bin/www_bget?ath:AT4G11010
evm.TU.scaffold59.1	M1	LHCB2.3; photosystem II light harvesting complex protein 2.3; K08913 light-harvesting complex II chlorophyll a/b binding protein 2	http://www.genome.jp/dbget-bin/www_bget?ath:AT3G27690
evm.TU.scaffold59.78	M1	amidase family protein; K02433 aspartyl-tRNA(Asn)/glutamyl-tRNA(Gln) amidotransferase subunit A [EC:6.3.5.6 6.3.5.7]	http://www.genome.jp/dbget-bin/www_bget?ath:AT3G25660
evm.TU.scaffold6.123	M1	cysteine/histidine-rich C1 domain-containing protein	http://www.genome.jp/dbget-bin/www_bget?ath:AT2G44380
evm.TU.scaffold6.177	M1	chitinase family protein; K01183 chitinase [EC:3.2.1.14]	http://www.genome.jp/dbget-bin/www_bget?ath:AT2G43620
evm.TU.scaffold6.20	M1	PI4K_GAMMA_4; phosphoinositide 4-kinase gamma 4	http://www.genome.jp/dbget-bin/www_bget?ath:AT2G46500
evm.TU.scaffold6.85	M1	protease inhibitor/seed storage/lipid transfer protein (LTP) family protein	http://www.genome.jp/dbget-bin/www_bget?ath:AT2G45180
evm.TU.scaffold60.169	M1	AMI1; amidase 1	http://www.genome.jp/dbget-bin/www_bget?ath:AT1G08980
evm.TU.scaffold60.233	M1	ECA4; calcium-transporting ATPase 4; K01537 Ca2+-transporting ATPase [EC:3.6.3.8]	http://www.genome.jp/dbget-bin/www_bget?ath:AT1G07670
evm.TU.scaffold60.30	M1	aminomethyltransferase; K00605 aminomethyltransferase [EC:2.1.2.10]	http://www.genome.jp/dbget-bin/www_bget?ath:AT1G11860
evm.TU.scaffold61.76	M1	chlorophyll A-B binding family protein	http://www.genome.jp/dbget-bin/www_bget?ath:AT5G47110
evm.TU.scaffold62.11	M1	PSAH2; photosystem I reaction center subunit H-2; K02695 photosystem I subunit VI	http://www.genome.jp/dbget-bin/www_bget?ath:AT1G52230
evm.TU.scaffold620.4	M1	TLP18.3; thylakoid lumen protein 18.3	http://www.genome.jp/dbget-bin/www_bget?ath:AT1G54780
evm.TU.scaffold627.4	M1	PROT2; proline transporter 2	http://www.genome.jp/dbget-bin/www_bget?ath:AT3G55740
evm.TU.scaffold627.7	M1	SBPASE; Sedoheptulose-1,7-bisphosphatase; K01100 sedoheptulose-bisphosphatase [EC:3.1.3.37]	http://www.genome.jp/dbget-bin/www_bget?ath:AT3G55800
evm.TU.scaffold633.12	M1	Nuclear transport factor 2 family protein	http://www.genome.jp/dbget-bin/www_bget?ath:AT2G46100
evm.TU.scaffold633.39	M1	LHCB4.1; chlorophyll a-b binding protein CP29.1; K08915 light-harvesting complex II chlorophyll a/b binding protein 4	http://www.genome.jp/dbget-bin/www_bget?ath:AT5G01530
evm.TU.scaffold64.44	M1	NAC3; NAC domain-containing protein 3	http://www.genome.jp/dbget-bin/www_bget?ath:AT3G29035
evm.TU.scaffold64.65	M1	AAA-type ATPase family protein	http://www.genome.jp/dbget-bin/www_bget?ath:AT3G28580
evm.TU.scaffold644.10	M1	ADG1; glucose-1-phosphate adenylyltransferase small subunit; K00975 glucose-1-phosphate adenylyltransferase [EC:2.7.7.27]	http://www.genome.jp/dbget-bin/www_bget?ath:AT5G48300
evm.TU.scaffold648.24	M1	nodulin MtN21 /EamA-like transporter family protein	http://www.genome.jp/dbget-bin/www_bget?ath:AT5G40240
evm.TU.scaffold648.6	M1	CRR7; protein CHLORORESPIRATORY REDUCTION 7	http://www.genome.jp/dbget-bin/www_bget?ath:AT5G39210
evm.TU.scaffold65.40	M1	ribulose bisphosphate carboxylase small chain 1B; K01602 ribulose-bisphosphate carboxylase small chain [EC:4.1.1.39]	http://www.genome.jp/dbget-bin/www_bget?ath:AT5G38430
evm.TU.scaffold66.36	M1	MAX2; F-box leucine-rich repeat family protein MAX2	http://www.genome.jp/dbget-bin/www_bget?ath:AT2G42620
evm.TU.scaffold66.38	M1	PPC2; phosphoenolpyruvate carboxylase 2; K01595 phosphoenolpyruvate carboxylase [EC:4.1.1.31]	http://www.genome.jp/dbget-bin/www_bget?ath:AT2G42600
evm.TU.scaffold660.9	M1	RVE2; MYB family transcription factor Circadian 1	http://www.genome.jp/dbget-bin/www_bget?ath:AT5G37260
evm.TU.scaffold67.111	M1	LBD41; LOB domain-containing protein 41	http://www.genome.jp/dbget-bin/www_bget?ath:AT3G02550
evm.TU.scaffold67.48	M1	RGLG1; E3 ubiquitin-protein ligase RGLG1; K16280 E3 ubiquitin-protein ligase RGLG [EC:6.3.2.19]	http://www.genome.jp/dbget-bin/www_bget?ath:AT3G01650
evm.TU.scaffold67.94	M1	RGP1; UDP-arabinose mutase 1; K13379 reversibly glycosylated polypeptide / UDP-arabinopyranose mutase [EC:2.4.1.- 5.4.99.30]	http://www.genome.jp/dbget-bin/www_bget?ath:AT3G02230
evm.TU.scaffold679.18	M1	RING-H2 finger protein ATL77; K19040 E3 ubiquitin-protein ligase ATL10/75/76/77/78 [EC:6.3.2.19]	http://www.genome.jp/dbget-bin/www_bget?ath:AT3G18773
evm.TU.scaffold679.2	M1	2-oxoglutarate (2OG) and Fe(II)-dependent oxygenase superfamily protein	http://www.genome.jp/dbget-bin/www_bget?ath:AT3G19000
evm.TU.scaffold679.31	M1	1-aminocyclopropane-1-carboxylate oxidase-like 6	http://www.genome.jp/dbget-bin/www_bget?ath:AT1G04350
evm.TU.scaffold68.38	M1	XBAT34; putative E3 ubiquitin-protein ligase XBAT34	http://www.genome.jp/dbget-bin/www_bget?ath:AT4G14365
evm.TU.scaffold683.4	M1	ATPD; F-type H+-transporting ATPase subunit delta; K02113 F-type H+-transporting ATPase subunit delta	http://www.genome.jp/dbget-bin/www_bget?ath:AT4G09650
evm.TU.scaffold687.17	M1	PSAH2; photosystem I reaction center subunit H-2; K02695 photosystem I subunit VI	http://www.genome.jp/dbget-bin/www_bget?ath:AT1G52230
evm.TU.scaffold688.19	M1	stress responsive A/B Barrel domain-containing protein	http://www.genome.jp/dbget-bin/www_bget?ath:AT5G22580
evm.TU.scaffold690.1	M1	Rossmann-fold NAD(P)-binding domain-containing protein	http://www.genome.jp/dbget-bin/www_bget?ath:AT4G35250
evm.TU.scaffold692.27	M1	Rubber elongation factor protein	http://www.genome.jp/dbget-bin/www_bget?ath:AT3G05500
evm.TU.scaffold693.41	M1	APK3; adenosine-5'-phosphosulfate (APS) kinase 3; K00860 adenylylsulfate kinase [EC:2.7.1.25]	http://www.genome.jp/dbget-bin/www_bget?ath:AT3G03900
evm.TU.scaffold699.13	M1	PETE1; plastocyanin 1; K02638 plastocyanin	http://www.genome.jp/dbget-bin/www_bget?ath:AT1G76100
evm.TU.scaffold699.15	M1	CDSP32; thioredoxin-like protein CDSP32	http://www.genome.jp/dbget-bin/www_bget?ath:AT1G76080
evm.TU.scaffold699.44	M1	GASA1; GA-responsive GAST1 protein-like protein	http://www.genome.jp/dbget-bin/www_bget?ath:AT1G75750
evm.TU.scaffold700.15	M1	HPR; hydroxypyruvate reductase; K15893 hydroxypyruvate reductase 1	http://www.genome.jp/dbget-bin/www_bget?ath:AT1G68010
evm.TU.scaffold718.10	M1	BT2; TAC1-mediated telomerase activation pathway protein BT2; K00517 [EC:1.14.-.-]	http://www.genome.jp/dbget-bin/www_bget?ath:AT3G48360
evm.TU.scaffold724.32	M1	HB-7; homeobox-leucine zipper protein ATHB-7	http://www.genome.jp/dbget-bin/www_bget?ath:AT2G46680
evm.TU.scaffold724.45	M1	PSI-P; photosystem I P subunit	http://www.genome.jp/dbget-bin/www_bget?ath:AT2G46820
evm.TU.scaffold724.61	M1	CYP709B2; cytochrome P450, family 709, subfamily B, polypeptide 2	http://www.genome.jp/dbget-bin/www_bget?ath:AT2G46950
evm.TU.scaffold73.198	M1	NAD(P)-binding Rossmann-fold-containing protein	http://www.genome.jp/dbget-bin/www_bget?ath:AT2G37660
evm.TU.scaffold73.236	M1	CAX1; vacuolar cation/proton exchanger 1; K07300 Ca2+:H+ antiporter	http://www.genome.jp/dbget-bin/www_bget?ath:AT2G38170
evm.TU.scaffold73.96	M1	hypothetical protein	http://www.genome.jp/dbget-bin/www_bget?ath:AT2G36145
evm.TU.scaffold733.7	M1	50S ribosomal protein L19-1; K02884 large subunit ribosomal protein L19	http://www.genome.jp/dbget-bin/www_bget?ath:AT4G17560
evm.TU.scaffold739.12	M1	PBP1; pinoid-binding protein 1	http://www.genome.jp/dbget-bin/www_bget?ath:AT5G54490
evm.TU.scaffold74.151	M1	COR15B; cold-regulated protein 15b	http://www.genome.jp/dbget-bin/www_bget?ath:AT2G42530
evm.TU.scaffold74.153	M1	COR15B; cold-regulated protein 15b	http://www.genome.jp/dbget-bin/www_bget?ath:AT2G42530
evm.TU.scaffold74.165	M1	PAR1; protein PHYTOCHROME RAPIDLY REGULATED1	http://www.genome.jp/dbget-bin/www_bget?ath:AT2G42870
evm.TU.scaffold74.20	M1	GSTZ1; glutathione S-transferase zeta-class 1; K01800 maleylacetoacetate isomerase [EC:5.2.1.2]	http://www.genome.jp/dbget-bin/www_bget?ath:AT2G02390
evm.TU.scaffold742.1	M1	CLA1; 1-deoxy-D-xylulose-5-phosphate synthase; K01662 1-deoxy-D-xylulose-5-phosphate synthase [EC:2.2.1.7]	http://www.genome.jp/dbget-bin/www_bget?ath:AT4G15560
evm.TU.scaffold742.3	M1	PPDK; pyruvate, phosphate dikinase 1; K01006 pyruvate, orthophosphate dikinase [EC:2.7.9.1]	http://www.genome.jp/dbget-bin/www_bget?ath:AT4G15530
evm.TU.scaffold749.11	M1	MAP65-1; microtubule-associated protein 65-1; K16732 protein regulator of cytokinesis 1	http://www.genome.jp/dbget-bin/www_bget?ath:AT5G55230
evm.TU.scaffold758.12	M1	FIB; fibrillin	http://www.genome.jp/dbget-bin/www_bget?ath:AT4G04020
evm.TU.scaffold767.7	M1	FED_A; ferredoxin-2; K02639 ferredoxin	http://www.genome.jp/dbget-bin/www_bget?ath:AT1G60950
evm.TU.scaffold77.71	M1	TH7; thioredoxin H7; K03671 thioredoxin 1	http://www.genome.jp/dbget-bin/www_bget?ath:AT1G59730
evm.TU.scaffold771.1	M1	CP33; chloroplast RNA-binding protein 33	http://www.genome.jp/dbget-bin/www_bget?ath:AT3G52380
evm.TU.scaffold774.20	M1	--	--
evm.TU.scaffold774.44	M1	atypical dual-specificity phosphatase; K18045 tyrosine-protein phosphatase SIW14 [EC:3.1.3.48]	http://www.genome.jp/dbget-bin/www_bget?ath:AT3G02800
evm.TU.scaffold778.22	M1	NDF4; NDH-dependent cyclic electron flow 1	http://www.genome.jp/dbget-bin/www_bget?ath:AT3G16250
evm.TU.scaffold78.33	M1	APG8A; autophagy-related protein 8a; K08341 GABA(A) receptor-associated protein	http://www.genome.jp/dbget-bin/www_bget?ath:AT4G21980
evm.TU.scaffold796.7	M1	WRKY26; WRKY DNA-binding protein 26	http://www.genome.jp/dbget-bin/www_bget?ath:AT5G07100
evm.TU.scaffold8.245	M1	aminomethyltransferase; K00605 aminomethyltransferase [EC:2.1.2.10]	http://www.genome.jp/dbget-bin/www_bget?ath:AT1G11860
evm.TU.scaffold8.278	M1	MLO12; protein MILDEW RESISTANCE LOCUS O 12; K08472 mlo protein	http://www.genome.jp/dbget-bin/www_bget?ath:AT2G39200
evm.TU.scaffold803.4	M1	bidirectional amino acid transporter SIAR1	http://www.genome.jp/dbget-bin/www_bget?ath:AT1G44800
evm.TU.scaffold803.6	M1	NPQ4; photosystem II subunit S; K03542 photosystem II 22kDa protein	http://www.genome.jp/dbget-bin/www_bget?ath:AT1G44575
evm.TU.scaffold81.102	M1	PKT3; 3-ketoacyl-CoA thiolase 2; K07513 acetyl-CoA acyltransferase 1 [EC:2.3.1.16]	http://www.genome.jp/dbget-bin/www_bget?ath:AT2G33150
evm.TU.scaffold81.44	M1	dormancy/auxin associated protein	http://www.genome.jp/dbget-bin/www_bget?ath:AT2G33830
evm.TU.scaffold81.80	M1	RD20; caleosin 3; K17991 peroxygenase [EC:1.11.2.3]	http://www.genome.jp/dbget-bin/www_bget?ath:AT2G33380
evm.TU.scaffold812.14	M1	alcohol dehydrogenase-like 7; K00121 S-(hydroxymethyl)glutathione dehydrogenase / alcohol dehydrogenase [EC:1.1.1.284 1.1.1.1]	http://www.genome.jp/dbget-bin/www_bget?ath:AT5G42250
evm.TU.scaffold814.7	M1	hypothetical protein	http://www.genome.jp/dbget-bin/www_bget?ath:AT5G52540
evm.TU.scaffold819.3	M1	PSAN; photosystem I reaction center subunit N; K02701 photosystem I subunit PsaN	http://www.genome.jp/dbget-bin/www_bget?ath:AT5G64040
evm.TU.scaffold823.10	M1	nitrate transporter 1.3	http://www.genome.jp/dbget-bin/www_bget?ath:AT3G21670
evm.TU.scaffold826.24	M1	THIC; phosphomethylpyrimidine synthase; K03147 phosphomethylpyrimidine synthase [EC:4.1.99.17]	http://www.genome.jp/dbget-bin/www_bget?ath:AT2G29630
evm.TU.scaffold837.16	M1	APR2; 5'-adenylylsulfate reductase 2; K05907 adenylyl-sulfate reductase (glutathione) [EC:1.8.4.9]	http://www.genome.jp/dbget-bin/www_bget?ath:AT1G62180
evm.TU.scaffold841.7	M1	DiT1; dicarboxylate transporter 1	http://www.genome.jp/dbget-bin/www_bget?ath:AT5G12860
evm.TU.scaffold842.27	M1	PLATZ transcription factor family protein	http://www.genome.jp/dbget-bin/www_bget?ath:AT1G21000
evm.TU.scaffold849.9	M1	THI1; thiazole biosynthetic enzyme; K03146 thiamine thiazole synthase	http://www.genome.jp/dbget-bin/www_bget?ath:AT5G54770
evm.TU.scaffold861.15	M1	PRK; phosphoribulokinase; K00855 phosphoribulokinase [EC:2.7.1.19]	http://www.genome.jp/dbget-bin/www_bget?ath:AT1G32060
evm.TU.scaffold862.1	M1	pEARLI_1; putative lipid transfer protein	http://www.genome.jp/dbget-bin/www_bget?ath:AT4G12480
evm.TU.scaffold866.8	M1	GPX1; phospholipid hydroperoxide glutathione peroxidase 1; K00432 glutathione peroxidase [EC:1.11.1.9]	http://www.genome.jp/dbget-bin/www_bget?ath:AT2G25080
evm.TU.scaffold871.5	M1	PSB27; photosystem II Psb27 protein; K08902 photosystem II Psb27 protein	http://www.genome.jp/dbget-bin/www_bget?ath:AT1G03600
evm.TU.scaffold872.28	M1	hypothetical protein	http://www.genome.jp/dbget-bin/www_bget?ath:AT5G67370
evm.TU.scaffold874.12	M1	S-adenosyl-L-methionine-dependent methyltransferases superfamily protein	http://www.genome.jp/dbget-bin/www_bget?ath:AT1G78140
evm.TU.scaffold874.2	M1	RING/U-box domain-containing protein	http://www.genome.jp/dbget-bin/www_bget?ath:AT1G78420
evm.TU.scaffold874.3	M1	VQ motif-containing protein	http://www.genome.jp/dbget-bin/www_bget?ath:AT1G78410
evm.TU.scaffold877.10	M1	Euonymus lectin S3	http://www.genome.jp/dbget-bin/www_bget?ath:AT2G39050
evm.TU.scaffold886.9	M1	peroxidase; K00430 peroxidase [EC:1.11.1.7]	http://www.genome.jp/dbget-bin/www_bget?ath:AT2G37130
evm.TU.scaffold894.5	M1	AAH; allantoate amidohydrolase; K02083 allantoate deiminase [EC:3.5.3.9]	http://www.genome.jp/dbget-bin/www_bget?ath:AT4G20070
evm.TU.scaffold9.22	M1	FNR2; ferredoxin--NADP reductase, leaf isozyme 2; K02641 ferredoxin--NADP+ reductase [EC:1.18.1.2]	http://www.genome.jp/dbget-bin/www_bget?ath:AT1G20020
evm.TU.scaffold9.3	M1	DRT112; DNA-damage resistance protein DRT112; K02638 plastocyanin	http://www.genome.jp/dbget-bin/www_bget?ath:AT1G20340
evm.TU.scaffold909.1	M1	PYL5; abscisic acid receptor PYL5; K14496 abscisic acid receptor PYR/PYL family	http://www.genome.jp/dbget-bin/www_bget?ath:AT5G05440
evm.TU.scaffold91.76	M1	Rhodanese/Cell cycle control phosphatase superfamily protein	http://www.genome.jp/dbget-bin/www_bget?ath:AT3G08920
evm.TU.scaffold911.20	M1	--	--
evm.TU.scaffold912.32	M1	hypothetical protein	http://www.genome.jp/dbget-bin/www_bget?ath:AT5G11070
evm.TU.scaffold92.96	M1	putative flavin monooxygenase	http://www.genome.jp/dbget-bin/www_bget?ath:AT1G12200
evm.TU.scaffold923.12	M1	PSBP-1; photosystem II subunit P-1; K02717 photosystem II oxygen-evolving enhancer protein 2	http://www.genome.jp/dbget-bin/www_bget?ath:AT1G06680
evm.TU.scaffold923.38	M1	F2KP; 6-phosphofructo-2-kinase/fructose-2,6-bisphosphatase; K01103 6-phosphofructo-2-kinase / fructose-2,6-biphosphatase 3&#160; [EC:2.7.1.105 3.1.3.46]	http://www.genome.jp/dbget-bin/www_bget?ath:AT1G07110
evm.TU.scaffold929.8	M1	late embryogenesis abundant hydroxyproline-rich glycoprotein	http://www.genome.jp/dbget-bin/www_bget?ath:AT4G01410
evm.TU.scaffold934.3	M1	chloroplast RNA binding protein; K11294 nucleolin	http://www.genome.jp/dbget-bin/www_bget?ath:AT2G37220
evm.TU.scaffold944.10	M1	FBA2; fructose-bisphosphate aldolase 2; K01623 fructose-bisphosphate aldolase, class I [EC:4.1.2.13]	http://www.genome.jp/dbget-bin/www_bget?ath:AT4G38970
evm.TU.scaffold952.23	M1	ATAF2; protein ATAF2	http://www.genome.jp/dbget-bin/www_bget?ath:AT5G08790
evm.TU.scaffold954.26	M1	PMT5; polyol transporter 5	http://www.genome.jp/dbget-bin/www_bget?ath:AT3G18830
evm.TU.scaffold956.5	M1	ribulose bisphosphate carboxylase small chain 1B; K01602 ribulose-bisphosphate carboxylase small chain [EC:4.1.1.39]	http://www.genome.jp/dbget-bin/www_bget?ath:AT5G38430
evm.TU.scaffold956.7	M1	ribulose bisphosphate carboxylase small chain 1B; K01602 ribulose-bisphosphate carboxylase small chain [EC:4.1.1.39]	http://www.genome.jp/dbget-bin/www_bget?ath:AT5G38430
evm.TU.scaffold960.9	M1	sugar transporter ERD6-like 12	http://www.genome.jp/dbget-bin/www_bget?ath:AT3G05400
evm.TU.scaffold9602.1	M1	Fatty acid/sphingolipid desaturase; K13076 delta8-fatty-acid desaturase [EC:1.14.19.4]	http://www.genome.jp/dbget-bin/www_bget?ath:AT3G61580
evm.TU.scaffold965.1	M1	ACL; methylesterase 2; K08233 polyneuridine-aldehyde esterase [EC:3.1.1.78]	http://www.genome.jp/dbget-bin/www_bget?ath:AT2G23600
evm.TU.scaffold970.1	M1	PUP18; purine permease 18	http://www.genome.jp/dbget-bin/www_bget?ath:AT1G57990
evm.TU.scaffold978.7	M1	aldo-keto reductase family 4 member C9	http://www.genome.jp/dbget-bin/www_bget?ath:AT2G37770
evm.TU.scaffold98.17	M1	ALDH7B4; aldehyde dehydrogenase 7B4; K14085 aldehyde dehydrogenase family 7 member A1 [EC:1.2.1.31 1.2.1.8 1.2.1.3]	http://www.genome.jp/dbget-bin/www_bget?ath:AT1G54100
evm.TU.scaffold993.1	M1	HPP integral membrane domain-containing protein	http://www.genome.jp/dbget-bin/www_bget?ath:AT5G62720
evm.TU.scaffold994.43	M1	putative calcium-binding protein CML35; K13448 calcium-binding protein CML	http://www.genome.jp/dbget-bin/www_bget?ath:AT2G41410
evm.TU.scaffold995.5	M1	hypothetical protein	http://www.genome.jp/dbget-bin/www_bget?ath:AT5G20700
Novel00080	M1	BGLU36; beta glucosidase 36; K01237 myrosinase [EC:3.2.1.147]	http://www.genome.jp/dbget-bin/www_bget?ath:AT1G51490
Novel00402	M1	hypothetical protein	http://www.genome.jp/dbget-bin/www_bget?ath:AT1G65500
Novel01251	M1	--	--
Novel01699	M1	RTFL16; protein rotundifolia like 16	http://www.genome.jp/dbget-bin/www_bget?ath:AT3G25717
Novel01920	M1	BCA4; beta carbonic anhydrase 4; K01673 carbonic anhydrase [EC:4.2.1.1]	http://www.genome.jp/dbget-bin/www_bget?ath:AT1G70410
Novel02100	M1	BGLU36; beta glucosidase 36; K01237 myrosinase [EC:3.2.1.147]	http://www.genome.jp/dbget-bin/www_bget?ath:AT1G51490
Novel02409	M1	--	--
Novel02706	M1	--	--
evm.TU.scaffold1.206	M2	HY5; transcription factor HY5; K16241 transcription factor HY5	http://www.genome.jp/dbget-bin/www_bget?ath:AT5G11260
evm.TU.scaffold102.35	M2	dihydroxyacetone kinase; K00863 dihydroxyacetone kinase [EC:2.7.1.29]	http://www.genome.jp/dbget-bin/www_bget?ath:AT3G17770
evm.TU.scaffold1028.9	M2	40S ribosomal protein S8-1; K02995 small subunit ribosomal protein S8e	http://www.genome.jp/dbget-bin/www_bget?ath:AT5G20290
evm.TU.scaffold103.57	M2	plastid-lipid associated protein PAP / fibrillin family protein	http://www.genome.jp/dbget-bin/www_bget?ath:AT5G19940
evm.TU.scaffold1059.20	M2	EGY2; S2P-like putative metalloprotease	http://www.genome.jp/dbget-bin/www_bget?ath:AT5G05740
evm.TU.scaffold106.124	M2	legume lectin-like protein	http://www.genome.jp/dbget-bin/www_bget?ath:AT3G16530
evm.TU.scaffold106.127	M2	MT3; metallothionein 3	http://www.genome.jp/dbget-bin/www_bget?ath:AT3G15353
evm.TU.scaffold106.146	M2	NAC3; ATAF-like NAC-domain transcription factor	http://www.genome.jp/dbget-bin/www_bget?ath:AT3G15500
evm.TU.scaffold106.71	M2	CYP72A15; cytochrome P450, family 72, subfamily A, polypeptide 15	http://www.genome.jp/dbget-bin/www_bget?ath:AT3G14690
evm.TU.scaffold106.89	M2	HEME1; uroporphyrinogen decarboxylase 1; K01599 uroporphyrinogen decarboxylase [EC:4.1.1.37]	http://www.genome.jp/dbget-bin/www_bget?ath:AT3G14930
evm.TU.scaffold1089.26	M2	RHL41; high light responsive zinc finger protein ZAT12	http://www.genome.jp/dbget-bin/www_bget?ath:AT5G59820
evm.TU.scaffold109.15	M2	hypothetical protein	http://www.genome.jp/dbget-bin/www_bget?ath:AT1G69890
evm.TU.scaffold1094.22	M2	G18F; autophagy 18F-like protein	http://www.genome.jp/dbget-bin/www_bget?ath:AT5G54730
evm.TU.scaffold1116.12	M2	PIP1;4; plasma membrane intrinsic protein 1;4; K09872 aquaporin PIP	http://www.genome.jp/dbget-bin/www_bget?ath:AT4G00430
evm.TU.scaffold1116.5	M2	DTA2; downstream target of AGL15 2	http://www.genome.jp/dbget-bin/www_bget?ath:AT2G45830
evm.TU.scaffold1127.18	M2	putative plastid-lipid-associated protein 12	http://www.genome.jp/dbget-bin/www_bget?ath:AT1G51110
evm.TU.scaffold1173.12	M2	late embryogenesis abundant 3-like protein	http://www.genome.jp/dbget-bin/www_bget?ath:AT1G02820
evm.TU.scaffold119.15	M2	EXL3; protein EXORDIUM like 3	http://www.genome.jp/dbget-bin/www_bget?ath:AT5G51550
evm.TU.scaffold1191.21	M2	emb2394; 50S ribosomal protein L6; K02933 large subunit ribosomal protein L6	http://www.genome.jp/dbget-bin/www_bget?ath:AT1G05190
evm.TU.scaffold1278.34	M2	ribosomal protein S21e; K02971 small subunit ribosomal protein S21e	http://www.genome.jp/dbget-bin/www_bget?ath:AT5G27700
evm.TU.scaffold1278.42	M2	Adenine nucleotide alpha hydrolases-like superfamily protein	http://www.genome.jp/dbget-bin/www_bget?ath:AT3G53990
evm.TU.scaffold13.31	M2	RPE; D-ribulose-5-phosphate-3-epimerase; K01783 ribulose-phosphate 3-epimerase [EC:5.1.3.1]	http://www.genome.jp/dbget-bin/www_bget?ath:AT5G61410
evm.TU.scaffold13.53	M2	GDH2; glutamate dehydrogenase 2; K00261 glutamate dehydrogenase (NAD(P)+) [EC:1.4.1.3]	http://www.genome.jp/dbget-bin/www_bget?ath:AT5G07440
evm.TU.scaffold131.36	M2	CCS; copper chaperone for SOD1	http://www.genome.jp/dbget-bin/www_bget?ath:AT1G12520
evm.TU.scaffold1310.6	M2	hypothetical protein	http://www.genome.jp/dbget-bin/www_bget?ath:AT5G03230
evm.TU.scaffold1323.6	M2	RMA1; E3 ubiquitin-protein ligase RMA1; K10666 E3 ubiquitin-protein ligase RNF5 [EC:6.3.2.19]	http://www.genome.jp/dbget-bin/www_bget?ath:AT4G03510
evm.TU.scaffold1342.9	M2	PPa4; pyrophosphorylase 4; K01507 inorganic pyrophosphatase [EC:3.6.1.1]	http://www.genome.jp/dbget-bin/www_bget?ath:AT3G53620
evm.TU.scaffold137.85	M2	CYP81D4; cytochrome P450, family 81, subfamily D, polypeptide 4; K00517 [EC:1.14.-.-]	http://www.genome.jp/dbget-bin/www_bget?ath:AT4G37330
evm.TU.scaffold1395.14	M2	LSU2; protein RESPONSE TO LOW SULFUR 2	http://www.genome.jp/dbget-bin/www_bget?ath:AT5G24660
evm.TU.scaffold14.1	M2	ORP4B; OSBP(oxysterol binding protein)-related protein 4B	http://www.genome.jp/dbget-bin/www_bget?ath:AT4G25850
evm.TU.scaffold14.7	M2	aldose 1-epimerase family protein; K01792 glucose-6-phosphate 1-epimerase [EC:5.1.3.15]	http://www.genome.jp/dbget-bin/www_bget?ath:AT4G25900
evm.TU.scaffold1413.14	M2	emb1473; 50S ribosomal protein L13; K02871 large subunit ribosomal protein L13	http://www.genome.jp/dbget-bin/www_bget?ath:AT1G78630
evm.TU.scaffold1418.11	M2	RGF9; root meristem growth factor 9	http://www.genome.jp/dbget-bin/www_bget?ath:AT5G64770
evm.TU.scaffold143.24	M2	--	--
evm.TU.scaffold1568.5	M2	alpha/beta-Hydrolases superfamily protein	http://www.genome.jp/dbget-bin/www_bget?ath:AT3G62860
evm.TU.scaffold1579.1	M2	hypothetical protein	http://www.genome.jp/dbget-bin/www_bget?ath:AT5G65300
evm.TU.scaffold1579.5	M2	ACX2; acyl-coenzyme A oxidase 2; K00232 acyl-CoA oxidase [EC:1.3.3.6]	http://www.genome.jp/dbget-bin/www_bget?ath:AT5G65110
evm.TU.scaffold1579.6	M2	ACX2; acyl-coenzyme A oxidase 2; K00232 acyl-CoA oxidase [EC:1.3.3.6]	http://www.genome.jp/dbget-bin/www_bget?ath:AT5G65110
evm.TU.scaffold1583.6	M2	IBR5; protein-tyrosine-phosphatase IBR5; K04459 dual specificity MAP kinase phosphatase [EC:3.1.3.16 3.1.3.48]	http://www.genome.jp/dbget-bin/www_bget?ath:AT2G04550
evm.TU.scaffold161.58	M2	BCAT4; branched-chain aminotransferase4; K00826 branched-chain amino acid aminotransferase [EC:2.6.1.42]	http://www.genome.jp/dbget-bin/www_bget?ath:AT3G19710
evm.TU.scaffold1631.1	M2	fructose-1,6-bisphosphatase; K03841 fructose-1,6-bisphosphatase I [EC:3.1.3.11]	http://www.genome.jp/dbget-bin/www_bget?ath:AT1G43670
evm.TU.scaffold1708.18	M2	O-Glycosyl hydrolases family 17 protein	http://www.genome.jp/dbget-bin/www_bget?ath:AT5G55180
evm.TU.scaffold1747.1	M2	lipase class 3-related protein	http://www.genome.jp/dbget-bin/www_bget?ath:AT5G24220
evm.TU.scaffold1749.5	M2	ATH6; ABC transporter A family member 7	http://www.genome.jp/dbget-bin/www_bget?ath:AT3G47780
evm.TU.scaffold176.10	M2	geranylgeranyl diphosphate reductase; K10960 geranylgeranyl reductase [EC:1.3.1.83]	http://www.genome.jp/dbget-bin/www_bget?ath:AT1G74470
evm.TU.scaffold1802.10	M2	Actin cross-linking protein	http://www.genome.jp/dbget-bin/www_bget?ath:AT1G27100
evm.TU.scaffold193.16	M2	CAM2; calmodulin 2; K02183 calmodulin	http://www.genome.jp/dbget-bin/www_bget?ath:AT2G41110
evm.TU.scaffold193.38	M2	WRKY6; WRKY transcription factor 6	http://www.genome.jp/dbget-bin/www_bget?ath:AT1G62300
evm.TU.scaffold1930.1	M2	protein RER1D	http://www.genome.jp/dbget-bin/www_bget?ath:AT2G18240
evm.TU.scaffold1975.8	M2	RING/U-box domain-containing protein	http://www.genome.jp/dbget-bin/www_bget?ath:AT4G17245
evm.TU.scaffold1991.3	M2	CESA6; cellulose synthase A catalytic subunit 6 [UDP-forming]; K10999 cellulose synthase A [EC:2.4.1.12]	http://www.genome.jp/dbget-bin/www_bget?ath:AT5G64740
evm.TU.scaffold2.12	M2	EXLA2; expansin-like A2	http://www.genome.jp/dbget-bin/www_bget?ath:AT4G38400
evm.TU.scaffold2.14	M2	ACT-like protein tyrosine kinase family protein	http://www.genome.jp/dbget-bin/www_bget?ath:AT4G38470
evm.TU.scaffold2.288	M2	PLDDELTA; phospholipase D delta; K01115 phospholipase D1/2 [EC:3.1.4.4]	http://www.genome.jp/dbget-bin/www_bget?ath:AT4G35790
evm.TU.scaffold2.64	M2	GGT1; gamma-glutamyl transpeptidase 1; K18592 gamma-glutamyltranspeptidase / glutathione hydrolase / leukotriene-C4 hydrolase [EC:2.3.2.2 3.4.19.13 3.4.19.14]	http://www.genome.jp/dbget-bin/www_bget?ath:AT4G39640
evm.TU.scaffold2.78	M2	MIPS1; myo-inositol-1-phosphate synthase 1; K01858 myo-inositol-1-phosphate synthase [EC:5.5.1.4]	http://www.genome.jp/dbget-bin/www_bget?ath:AT4G39800
evm.TU.scaffold20.1	M2	PRXR1; peroxidase 42; K00430 peroxidase [EC:1.11.1.7]	http://www.genome.jp/dbget-bin/www_bget?ath:AT4G21960
evm.TU.scaffold20.12	M2	MSRB3; peptide methionine sulfoxide reductase B3; K07305 peptide-methionine (R)-S-oxide reductase [EC:1.8.4.12]	http://www.genome.jp/dbget-bin/www_bget?ath:AT4G04800
evm.TU.scaffold20.123	M2	PCAP1; plasma-membrane associated cation-binding protein 1	http://www.genome.jp/dbget-bin/www_bget?ath:AT4G20260
evm.TU.scaffold20.152	M2	PP2-A1; protein PHLOEM protein 2-LIKE A1	http://www.genome.jp/dbget-bin/www_bget?ath:AT4G19840
evm.TU.scaffold2045.19	M2	sugar transporter ERD6-like 6	http://www.genome.jp/dbget-bin/www_bget?ath:AT1G75220
evm.TU.scaffold206.38	M2	protein ClpS1; K06891 ATP-dependent Clp protease adaptor protein ClpS	http://www.genome.jp/dbget-bin/www_bget?ath:AT1G68660
evm.TU.scaffold2061.1	M2	hypothetical protein	http://www.genome.jp/dbget-bin/www_bget?ath:AT4G11655
evm.TU.scaffold208.42	M2	PRA8; prenylated RAB acceptor 1.F3	http://www.genome.jp/dbget-bin/www_bget?ath:AT3G13720
evm.TU.scaffold208.48	M2	ATBFRUCT1; beta-fructofuranosidase, insoluble isoenzyme CWINV1; K01193 beta-fructofuranosidase [EC:3.2.1.26]	http://www.genome.jp/dbget-bin/www_bget?ath:AT3G13790
evm.TU.scaffold210.4	M2	LRL1; bHLH protein LJRHL1-like 1	http://www.genome.jp/dbget-bin/www_bget?ath:AT2G24260
evm.TU.scaffold212.15	M2	late embryogenesis abundant 3-like protein	http://www.genome.jp/dbget-bin/www_bget?ath:AT1G02820
evm.TU.scaffold213.36	M2	AGP2; arabinogalactan protein 2	http://www.genome.jp/dbget-bin/www_bget?ath:AT2G22470
evm.TU.scaffold2143.7	M2	S-adenosyl-L-methionine-dependent methyltransferases superfamily protein	http://www.genome.jp/dbget-bin/www_bget?ath:AT3G44840
evm.TU.scaffold217.66	M2	UGT85A1; UDP-glycosyltransferase 85A1	http://www.genome.jp/dbget-bin/www_bget?ath:AT1G22400
evm.TU.scaffold222.41	M2	HHP2; heptahelical transmembrane protein2	http://www.genome.jp/dbget-bin/www_bget?ath:AT4G30850
evm.TU.scaffold223.19	M2	PIP2A; aquaporin PIP2-1; K09872 aquaporin PIP	http://www.genome.jp/dbget-bin/www_bget?ath:AT3G53420
evm.TU.scaffold2312.13	M2	STR18; thiosulfate sulfurtransferase 18	http://www.genome.jp/dbget-bin/www_bget?ath:AT5G66170
evm.TU.scaffold240.22	M2	PME61; pectinesterase 35	http://www.genome.jp/dbget-bin/www_bget?ath:AT3G59010
evm.TU.scaffold2422.6	M2	CRK34; putative cysteine-rich receptor-like protein kinase 35	http://www.genome.jp/dbget-bin/www_bget?ath:AT4G11530
evm.TU.scaffold2448.1	M2	60S ribosomal protein L27-2; K02901 large subunit ribosomal protein L27e	http://www.genome.jp/dbget-bin/www_bget?ath:AT3G22230
evm.TU.scaffold247.11	M2	FAD-binding and BBE domain-containing protein	http://www.genome.jp/dbget-bin/www_bget?ath:AT4G20840
evm.TU.scaffold2501.1	M2	ABCA2; ABC transporter A family member 2	http://www.genome.jp/dbget-bin/www_bget?ath:AT3G47730
evm.TU.scaffold254.25	M2	geranylgeranyl diphosphate reductase; K10960 geranylgeranyl reductase [EC:1.3.1.83]	http://www.genome.jp/dbget-bin/www_bget?ath:AT1G74470
evm.TU.scaffold254.48	M2	NDH-O; NAD(P)H:plastoquinone dehydrogenase complex subunit O	http://www.genome.jp/dbget-bin/www_bget?ath:AT1G74880
evm.TU.scaffold2542.6	M2	putative cathepsin B-like cysteine protease; K01363 cathepsin B [EC:3.4.22.1]	http://www.genome.jp/dbget-bin/www_bget?ath:AT1G02305
evm.TU.scaffold257.179	M2	NHO1; glycerol kinase; K00864 glycerol kinase [EC:2.7.1.30]	http://www.genome.jp/dbget-bin/www_bget?ath:AT1G80460
evm.TU.scaffold257.182	M2	D-glycerate 3-kinase; K15918 D-glycerate 3-kinase [EC:2.7.1.31]	http://www.genome.jp/dbget-bin/www_bget?ath:AT1G80380
evm.TU.scaffold257.94	M2	D-mannose binding lectin protein with Apple-like carbohydrate-binding domain	http://www.genome.jp/dbget-bin/www_bget?ath:AT1G78820
evm.TU.scaffold2594.10	M2	calcium-dependent lipid-binding domain-containing protein	http://www.genome.jp/dbget-bin/www_bget?ath:AT3G55470
evm.TU.scaffold265.11	M2	putative NADPH dependent mannose 6-phosphate reductase	http://www.genome.jp/dbget-bin/www_bget?ath:AT2G21250
evm.TU.scaffold2693.6	M2	HSP40/DnaJ peptide-binding protein; K09519 DnaJ homolog subfamily B member 13	http://www.genome.jp/dbget-bin/www_bget?ath:AT1G44160
evm.TU.scaffold27.77	M2	DRT112; DNA-damage resistance protein DRT112; K02638 plastocyanin	http://www.genome.jp/dbget-bin/www_bget?ath:AT1G20340
evm.TU.scaffold27.99	M2	PUP14; purine permease 14	http://www.genome.jp/dbget-bin/www_bget?ath:AT1G19770
evm.TU.scaffold2738.12	M2	UGE3; UDP-glucose 4-epimerase; K01784 UDP-glucose 4-epimerase [EC:5.1.3.2]	http://www.genome.jp/dbget-bin/www_bget?ath:AT1G63180
evm.TU.scaffold279.50	M2	chitinase family protein; K01183 chitinase [EC:3.2.1.14]	http://www.genome.jp/dbget-bin/www_bget?ath:AT2G43590
evm.TU.scaffold28.17	M2	glycerophosphoryl diester phosphodiesterase family protein	http://www.genome.jp/dbget-bin/www_bget?ath:AT5G41080
evm.TU.scaffold28.60	M2	hypothetical protein	http://www.genome.jp/dbget-bin/www_bget?ath:AT5G40690
evm.TU.scaffold284.11	M2	pEARLI_1; putative lipid transfer protein	http://www.genome.jp/dbget-bin/www_bget?ath:AT4G12480
evm.TU.scaffold286.63	M2	hypothetical protein	http://www.genome.jp/dbget-bin/www_bget?ath:AT1G25275
evm.TU.scaffold287.1	M2	FAD/NAD(P)-binding oxidoreductase family protein	http://www.genome.jp/dbget-bin/www_bget?ath:AT3G44190
evm.TU.scaffold29.47	M2	TIL; temperature-induced lipocalin TIL1; K03098 apolipoprotein D and lipocalin family protein	http://www.genome.jp/dbget-bin/www_bget?ath:AT5G58070
evm.TU.scaffold292.1	M2	hypothetical protein	http://www.genome.jp/dbget-bin/www_bget?ath:AT1G24575
evm.TU.scaffold2925.2	M2	protein kinase family protein with leucine-rich repeat domain; K00924 [EC:2.7.1.-]	http://www.genome.jp/dbget-bin/www_bget?ath:AT5G25930
evm.TU.scaffold297.24	M2	hypothetical protein	http://www.genome.jp/dbget-bin/www_bget?ath:AT2G18680
evm.TU.scaffold309.19	M2	Cytidine/deoxycytidylate deaminase family protein	http://www.genome.jp/dbget-bin/www_bget?ath:AT5G28050
evm.TU.scaffold314.5	M2	CTP synthase-like protein; K01937 CTP synthase [EC:6.3.4.2]	http://www.genome.jp/dbget-bin/www_bget?ath:AT1G30820
evm.TU.scaffold32.97	M2	Iron/manganese superoxide dismutase family protein; K04564 superoxide dismutase, Fe-Mn family [EC:1.15.1.1]	http://www.genome.jp/dbget-bin/www_bget?ath:AT3G56350
evm.TU.scaffold324.14	M2	Diacylglycerol kinase family protein; K04718 sphingosine kinase [EC:2.7.1.91]	http://www.genome.jp/dbget-bin/www_bget?ath:AT4G21534
evm.TU.scaffold3240.2	M2	BGLU13; beta glucosidase 13; K01188 beta-glucosidase [EC:3.2.1.21]	http://www.genome.jp/dbget-bin/www_bget?ath:AT5G44640
evm.TU.scaffold33.136	M2	hypothetical protein	http://www.genome.jp/dbget-bin/www_bget?ath:AT3G26440
evm.TU.scaffold337.25	M2	BIK1; serine/threonine-protein kinase BIK1	http://www.genome.jp/dbget-bin/www_bget?ath:AT2G39660
evm.TU.scaffold342.109	M2	PR4; pathogenesis-related 4	http://www.genome.jp/dbget-bin/www_bget?ath:AT3G04720
evm.TU.scaffold342.19	M2	ATG8H; autophagy-related protein 8h; K08341 GABA(A) receptor-associated protein	http://www.genome.jp/dbget-bin/www_bget?ath:AT3G06420
evm.TU.scaffold3434.1	M2	EXO; protein EXORDIUM	http://www.genome.jp/dbget-bin/www_bget?ath:AT4G08950
evm.TU.scaffold3441.1	M2	HCEF1; fructose-1,6-bisphosphatase; K03841 fructose-1,6-bisphosphatase I [EC:3.1.3.11]	http://www.genome.jp/dbget-bin/www_bget?ath:AT3G54050
evm.TU.scaffold348.5	M2	hypothetical protein	http://www.genome.jp/dbget-bin/www_bget?ath:AT5G53880
evm.TU.scaffold352.19	M2	GR1; glutathione-disulfide reductase; K00383 glutathione reductase (NADPH) [EC:1.8.1.7]	http://www.genome.jp/dbget-bin/www_bget?ath:AT3G24170
evm.TU.scaffold36.136	M2	CPN20; chaperonin 20; K04078 chaperonin GroES	http://www.genome.jp/dbget-bin/www_bget?ath:AT5G20720
evm.TU.scaffold361.4	M2	ATG8-interacting protein 2	http://www.genome.jp/dbget-bin/www_bget?ath:AT4G00355
evm.TU.scaffold385.7	M2	Mog1/PsbP/DUF1795-like photosystem II reaction center PsbP family protein	http://www.genome.jp/dbget-bin/www_bget?ath:AT3G56650
evm.TU.scaffold387.24	M2	translation initiation factor SUI1 family protein; K03113 translation initiation factor 1	http://www.genome.jp/dbget-bin/www_bget?ath:AT5G54940
evm.TU.scaffold394.34	M2	EXL5; protein exordium like 5	http://www.genome.jp/dbget-bin/www_bget?ath:AT2G17230
evm.TU.scaffold4.1	M2	TIFY7; putative jasmonate signaling protein JAZ9; K13464 jasmonate ZIM domain-containing protein	http://www.genome.jp/dbget-bin/www_bget?ath:AT1G70700
evm.TU.scaffold40.40	M2	sugar transporter ERD6-like 6	http://www.genome.jp/dbget-bin/www_bget?ath:AT1G75220
evm.TU.scaffold40.80	M2	hypothetical protein	http://www.genome.jp/dbget-bin/www_bget?ath:AT1G76600
evm.TU.scaffold41.19	M2	gamma-glutamyl peptidase 1	http://www.genome.jp/dbget-bin/www_bget?ath:AT4G30530
evm.TU.scaffold417.42	M2	hypothetical protein	http://www.genome.jp/dbget-bin/www_bget?ath:AT2G34340
evm.TU.scaffold423.15	M2	putative calcium-binding protein CML47; K13448 calcium-binding protein CML	http://www.genome.jp/dbget-bin/www_bget?ath:AT3G47480
evm.TU.scaffold426.5	M2	IBR10; delta3, delta2-enoyl CoA isomerase 2	http://www.genome.jp/dbget-bin/www_bget?ath:AT4G14430
evm.TU.scaffold465.25	M2	INT1; inositol transporter 1; K08150 MFS transporter, SP family, solute carrier family 2 (myo-inositol transporter), member 13	http://www.genome.jp/dbget-bin/www_bget?ath:AT2G43330
evm.TU.scaffold48.1	M2	40S ribosomal protein S26-3; K02976 small subunit ribosomal protein S26e	http://www.genome.jp/dbget-bin/www_bget?ath:AT3G56340
evm.TU.scaffold48.123	M2	PR-6 proteinase inhibitor family protein	http://www.genome.jp/dbget-bin/www_bget?ath:AT2G38870
evm.TU.scaffold48.56	M2	HSPRO2; HS1 PRO-1 2-like protein	http://www.genome.jp/dbget-bin/www_bget?ath:AT2G40000
evm.TU.scaffold49.4	M2	F-type H+-transporting ATPase subunit b; K02109 F-type H+-transporting ATPase subunit b	http://www.genome.jp/dbget-bin/www_bget?ath:AT4G32260
evm.TU.scaffold5.27	M2	hypothetical protein	http://www.genome.jp/dbget-bin/www_bget?ath:AT5G02160
evm.TU.scaffold505.2	M2	VQ motif-containing protein	http://www.genome.jp/dbget-bin/www_bget?ath:AT3G22160
evm.TU.scaffold51.17	M2	bifunctional inhibitor/lipid-transfer protein/seed storage 2S albumin-like protein	http://www.genome.jp/dbget-bin/www_bget?ath:AT1G48750
evm.TU.scaffold519.7	M2	SYP23; syntaxin-23; K08488 syntaxin 7	http://www.genome.jp/dbget-bin/www_bget?ath:AT4G17730
evm.TU.scaffold54.17	M2	translation initiation factor SUI1 family protein; K03113 translation initiation factor 1	http://www.genome.jp/dbget-bin/www_bget?ath:AT5G54940
evm.TU.scaffold557.25	M2	CEJ1; ethylene-responsive transcription factor ERF011	http://www.genome.jp/dbget-bin/www_bget?ath:AT3G50260
evm.TU.scaffold567.24	M2	hypothetical protein	http://www.genome.jp/dbget-bin/www_bget?ath:AT1G63720
evm.TU.scaffold57.26	M2	PSBY; photosystem II core complex protein psbY; K02723 photosystem II PsbY protein	http://www.genome.jp/dbget-bin/www_bget?ath:AT1G67740
evm.TU.scaffold587.28	M2	LEA14; putative desiccation-related protein LEA14	http://www.genome.jp/dbget-bin/www_bget?ath:AT1G01470
evm.TU.scaffold589.9	M2	tropinone reductase-like protein; K08081 Tropinone reductase 1 [EC:1.1.1.206]	http://www.genome.jp/dbget-bin/www_bget?ath:AT2G29370
evm.TU.scaffold6.86	M2	ATG8E; autophagy-related protein 8e; K08341 GABA(A) receptor-associated protein	http://www.genome.jp/dbget-bin/www_bget?ath:AT2G45170
evm.TU.scaffold60.68	M2	protein kinase superfamily protein	http://www.genome.jp/dbget-bin/www_bget?ath:AT1G11050
evm.TU.scaffold61.75	M2	BI1; BAX inhibitor 1	http://www.genome.jp/dbget-bin/www_bget?ath:AT5G47120
evm.TU.scaffold63.18	M2	hypothetical protein	http://www.genome.jp/dbget-bin/www_bget?ath:AT4G24590
evm.TU.scaffold63.61	M2	CHLM; magnesium-protoporphyrin IX methyltransferase; K03428 magnesium-protoporphyrin O-methyltransferase [EC:2.1.1.11]	http://www.genome.jp/dbget-bin/www_bget?ath:AT4G25080
evm.TU.scaffold633.33	M2	CZF1; zinc finger CCCH domain-containing protein 29	http://www.genome.jp/dbget-bin/www_bget?ath:AT2G40140
evm.TU.scaffold633.49	M2	HSPRO2; HS1 PRO-1 2-like protein	http://www.genome.jp/dbget-bin/www_bget?ath:AT2G40000
evm.TU.scaffold635.3	M2	Lojap-related protein	http://www.genome.jp/dbget-bin/www_bget?ath:AT3G12930
evm.TU.scaffold66.64	M2	Rhodanese/Cell cycle control phosphatase superfamily protein	http://www.genome.jp/dbget-bin/www_bget?ath:AT2G42220
evm.TU.scaffold67.113	M2	40S ribosomal protein S7-2; K02993 small subunit ribosomal protein S7e	http://www.genome.jp/dbget-bin/www_bget?ath:AT3G02560
evm.TU.scaffold687.25	M2	PLAC8 family protein	http://www.genome.jp/dbget-bin/www_bget?ath:AT1G52200
evm.TU.scaffold69.2	M2	CSD2; copper/zinc superoxide dismutase 2; K04565 superoxide dismutase, Cu-Zn family [EC:1.15.1.1]	http://www.genome.jp/dbget-bin/www_bget?ath:AT2G28190
evm.TU.scaffold70.73	M2	WNK4; putative serine/threonine-protein kinase WNK4; K08867 WNK lysine deficient protein kinase [EC:2.7.11.1]	http://www.genome.jp/dbget-bin/www_bget?ath:AT5G58350
evm.TU.scaffold70.74	M2	WNK4; putative serine/threonine-protein kinase WNK4; K08867 WNK lysine deficient protein kinase [EC:2.7.11.1]	http://www.genome.jp/dbget-bin/www_bget?ath:AT5G58350
evm.TU.scaffold721.6	M2	hypothetical protein	http://www.genome.jp/dbget-bin/www_bget?ath:AT2G01300
evm.TU.scaffold73.146	M2	heavy-metal-associated domain-containing protein	http://www.genome.jp/dbget-bin/www_bget?ath:AT2G36950
evm.TU.scaffold73.194	M2	60S ribosomal protein L36-2; K02920 large subunit ribosomal protein L36e	http://www.genome.jp/dbget-bin/www_bget?ath:AT3G53740
evm.TU.scaffold73.97	M2	40S ribosomal protein S14-2; K02955 small subunit ribosomal protein S14e	http://www.genome.jp/dbget-bin/www_bget?ath:AT3G11510
evm.TU.scaffold738.14	M2	GDH2; glutamate dehydrogenase 2; K00261 glutamate dehydrogenase (NAD(P)+) [EC:1.4.1.3]	http://www.genome.jp/dbget-bin/www_bget?ath:AT5G07440
evm.TU.scaffold740.4	M2	pEARLI_1; putative lipid transfer protein	http://www.genome.jp/dbget-bin/www_bget?ath:AT4G12480
evm.TU.scaffold749.8	M2	hypothetical protein	http://www.genome.jp/dbget-bin/www_bget?ath:AT3G01175
evm.TU.scaffold756.14	M2	protein transport protein SEC61 subunit beta; K09481 protein transport protein SEC61 subunit beta	http://www.genome.jp/dbget-bin/www_bget?ath:AT5G60460
evm.TU.scaffold78.29	M2	hypothetical protein	http://www.genome.jp/dbget-bin/www_bget?ath:AT4G21920
evm.TU.scaffold799.18	M2	NUDT8; nudix hydrolase 8	http://www.genome.jp/dbget-bin/www_bget?ath:AT5G47240
evm.TU.scaffold8.142	M2	salt tolerance-related protein	http://www.genome.jp/dbget-bin/www_bget?ath:AT1G13930
evm.TU.scaffold8.246	M2	GLX1; glyoxalase I homolog GLX1; K01759 lactoylglutathione lyase [EC:4.4.1.5]	http://www.genome.jp/dbget-bin/www_bget?ath:AT1G11840
evm.TU.scaffold8.75	M2	LHCB6; light harvesting complex photosystem II subunit 6; K08917 light-harvesting complex II chlorophyll a/b binding protein 6	http://www.genome.jp/dbget-bin/www_bget?ath:AT1G15820
evm.TU.scaffold800.55	M2	PP2-A13; phloem protein 2-A13	http://www.genome.jp/dbget-bin/www_bget?ath:AT3G61060
evm.TU.scaffold819.7	M2	peroxidase 71; K00430 peroxidase [EC:1.11.1.7]	http://www.genome.jp/dbget-bin/www_bget?ath:AT5G64120
evm.TU.scaffold829.25	M2	ASA1; anthranilate synthase component I-1; K01657 anthranilate synthase component I [EC:4.1.3.27]	http://www.genome.jp/dbget-bin/www_bget?ath:AT5G05730
evm.TU.scaffold841.1	M2	40S ribosomal protein S2-4; K02981 small subunit ribosomal protein S2e	http://www.genome.jp/dbget-bin/www_bget?ath:AT3G57490
evm.TU.scaffold879.17	M2	HSPRO2; HS1 PRO-1 2-like protein	http://www.genome.jp/dbget-bin/www_bget?ath:AT2G40000
evm.TU.scaffold879.3	M2	ELF4; protein EARLY FLOWERING 4	http://www.genome.jp/dbget-bin/www_bget?ath:AT2G40080
evm.TU.scaffold884.13	M2	BCDH_BETA1; branched-chain alpha-keto acid decarboxylase E1 beta subunit; K00167 2-oxoisovalerate dehydrogenase E1 component beta subunit [EC:1.2.4.4]	http://www.genome.jp/dbget-bin/www_bget?ath:AT1G55510
evm.TU.scaffold91.74	M2	LHCB4.2; light harvesting complex photosystem II interacting protein Lhcb4.2; K08915 light-harvesting complex II chlorophyll a/b binding protein 4	http://www.genome.jp/dbget-bin/www_bget?ath:AT3G08940
evm.TU.scaffold91.89	M2	UBC11; ubiquitin-conjugating enzyme 11; K06689 ubiquitin-conjugating enzyme E2 D/E [EC:6.3.2.19]	http://www.genome.jp/dbget-bin/www_bget?ath:AT3G08690
evm.TU.scaffold92.101	M2	ATBETAFRUCT4; acid beta-fructofuranosidase 4; K01193 beta-fructofuranosidase [EC:3.2.1.26]	http://www.genome.jp/dbget-bin/www_bget?ath:AT1G12240
evm.TU.scaffold93.61	M2	RBP31; ribonucleoprotein RBP31	http://www.genome.jp/dbget-bin/www_bget?ath:AT4G24770
evm.TU.scaffold964.15	M2	LCR69; defensin-like protein 2	http://www.genome.jp/dbget-bin/www_bget?ath:AT2G02100
evm.TU.scaffold970.8	M2	BCA6; beta carbonic anhydrase 6; K01673 carbonic anhydrase [EC:4.2.1.1]	http://www.genome.jp/dbget-bin/www_bget?ath:AT1G58180
evm.TU.scaffold98.25	M2	GLIP3; GDSL motif lipase 3	http://www.genome.jp/dbget-bin/www_bget?ath:AT1G53990
evm.TU.scaffold994.56	M2	Glycosyltransferase family 61 protein	http://www.genome.jp/dbget-bin/www_bget?ath:AT2G41640
evm.TU.scaffold995.2	M2	hypothetical protein	http://www.genome.jp/dbget-bin/www_bget?ath:AT5G20670
Novel00914	M2	AAP5; amino acid permease 5	http://www.genome.jp/dbget-bin/www_bget?ath:AT1G44100
evm.TU.scaffold1.121	M3	FLC; MADS-box protein FLOWERING LOCUS C	http://www.genome.jp/dbget-bin/www_bget?ath:AT5G10140
evm.TU.scaffold1.61	M3	hypothetical protein; K06170 presenilin enhancer 2	http://www.genome.jp/dbget-bin/www_bget?ath:AT5G09310
evm.TU.scaffold10.127	M3	pentatricopeptide repeat-containing protein	http://www.genome.jp/dbget-bin/www_bget?ath:AT2G30100
evm.TU.scaffold109.71	M3	lung seven transmembrane receptor family protein	http://www.genome.jp/dbget-bin/www_bget?ath:AT5G42090
evm.TU.scaffold1094.6	M3	RNA recognition motif-containing protein	http://www.genome.jp/dbget-bin/www_bget?ath:AT5G54580
evm.TU.scaffold1119.6	M3	60S ribosomal protein L35a-1; K02917 large subunit ribosomal protein L35Ae	http://www.genome.jp/dbget-bin/www_bget?ath:AT1G07070
evm.TU.scaffold113.43	M3	NADH dehydrogenase (ubiquinone) 1 beta subcomplex 10; K03966 NADH dehydrogenase (ubiquinone) 1 beta subcomplex subunit 10	http://www.genome.jp/dbget-bin/www_bget?ath:AT3G18410
evm.TU.scaffold1156.15	M3	cAMP-regulated phosphoprotein 19-related protein	http://www.genome.jp/dbget-bin/www_bget?ath:AT5G64130
evm.TU.scaffold115754.1	M3	--	--
evm.TU.scaffold123.48	M3	DSS1(V); probable 26S proteasome complex subunit sem1-2; K10881 26 proteasome complex subunit DSS1	http://www.genome.jp/dbget-bin/www_bget?ath:AT5G45010
evm.TU.scaffold1248.6	M3	hypothetical protein	http://www.genome.jp/dbget-bin/www_bget?ath:AT1G70780
evm.TU.scaffold125.82	M3	hypothetical protein	http://www.genome.jp/dbget-bin/www_bget?ath:AT3G51510
evm.TU.scaffold1278.2	M3	60S ribosomal protein L12-2; K02870 large subunit ribosomal protein L12e	http://www.genome.jp/dbget-bin/www_bget?ath:AT3G53430
evm.TU.scaffold128.46	M3	hypothetical protein	http://www.genome.jp/dbget-bin/www_bget?ath:AT1G09645
evm.TU.scaffold128.60	M3	60S ribosomal protein L21-1; K02889 large subunit ribosomal protein L21e	http://www.genome.jp/dbget-bin/www_bget?ath:AT1G09690
evm.TU.scaffold1291.22	M3	hypothetical protein	http://www.genome.jp/dbget-bin/www_bget?ath:ArthMp003
evm.TU.scaffold135.48	M3	protein CHLORORESPIRATORY REDUCTION 31	http://www.genome.jp/dbget-bin/www_bget?ath:AT4G23890
evm.TU.scaffold137.21	M3	ISU1; iron-sulfur cluster assembly protein 1	http://www.genome.jp/dbget-bin/www_bget?ath:AT4G22220
evm.TU.scaffold139.187	M3	RABB1C; RAB GTPase homolog B1C; K07877 Ras-related protein Rab-2A	http://www.genome.jp/dbget-bin/www_bget?ath:AT4G17170
evm.TU.scaffold139.95	M3	hypothetical protein	http://www.genome.jp/dbget-bin/www_bget?ath:AT4G15990
evm.TU.scaffold140064.1	M3	--	--
evm.TU.scaffold143.54	M3	regulator of chromosome condensation repeat-containing protein	http://www.genome.jp/dbget-bin/www_bget?ath:AT5G11580
evm.TU.scaffold1467.28	M3	CBL2; calcineurin B-like protein 2	http://www.genome.jp/dbget-bin/www_bget?ath:AT5G55990
evm.TU.scaffold1467.29	M3	HSP81-3; Heat shock protein 90-3; K04079 molecular chaperone HtpG	http://www.genome.jp/dbget-bin/www_bget?ath:AT5G56010
evm.TU.scaffold1504.1	M3	ribosomal protein L35; K02916 large subunit ribosomal protein L35	http://www.genome.jp/dbget-bin/www_bget?ath:AT2G24090
evm.TU.scaffold1532.25	M3	RPL18; 60S ribosomal protein L18-2; K02883 large subunit ribosomal protein L18e	http://www.genome.jp/dbget-bin/www_bget?ath:AT3G05590
evm.TU.scaffold154632.1	M3	--	--
evm.TU.scaffold1587.12	M3	hydrolase, alpha/beta fold family protein	http://www.genome.jp/dbget-bin/www_bget?ath:AT5G53050
evm.TU.scaffold16.188	M3	ATP5; delta subunit of Mt ATP synthase; K02137 F-type H+-transporting ATPase subunit O	http://www.genome.jp/dbget-bin/www_bget?ath:AT5G13450
evm.TU.scaffold1633.9	M3	aminopeptidase family protein; K01255 leucyl aminopeptidase [EC:3.4.11.1]	http://www.genome.jp/dbget-bin/www_bget?ath:AT2G24200
evm.TU.scaffold164.3	M3	F-box/kelch-repeat protein	http://www.genome.jp/dbget-bin/www_bget?ath:AT1G80440
evm.TU.scaffold1724.3	M3	SAR2; GTP-binding protein SAR1A; K07953 GTP-binding protein SAR1 [EC:3.6.5.-]	http://www.genome.jp/dbget-bin/www_bget?ath:AT4G02080
evm.TU.scaffold1772.12	M3	heavy metal transport/detoxification domain-containing protein	http://www.genome.jp/dbget-bin/www_bget?ath:AT5G52750
evm.TU.scaffold180.28	M3	ATPase, V0 complex, subunit E; K02153 V-type H+-transporting ATPase subunit e	http://www.genome.jp/dbget-bin/www_bget?ath:AT4G26710
evm.TU.scaffold1806.7	M3	RFC3; protein REGULATOR OF FATTY-ACID COMPOSITION 3	http://www.genome.jp/dbget-bin/www_bget?ath:AT3G17170
evm.TU.scaffold19.63	M3	hypothetical protein	http://www.genome.jp/dbget-bin/www_bget?ath:AT5G05300
evm.TU.scaffold1910.4	M3	MLP31; MLP-like protein 31	http://www.genome.jp/dbget-bin/www_bget?ath:AT1G70840
evm.TU.scaffold1945.3	M3	Clathrin light chain protein	http://www.genome.jp/dbget-bin/www_bget?ath:AT2G20760
evm.TU.scaffold195.63	M3	P-loop containing nucleoside triphosphate hydrolase-like protein; K14539 large subunit GTPase 1 [EC:3.6.1.-]	http://www.genome.jp/dbget-bin/www_bget?ath:AT2G27200
evm.TU.scaffold1956.15	M3	calcium-binding EF hand-containing protein	http://www.genome.jp/dbget-bin/www_bget?ath:AT1G20760
evm.TU.scaffold1956.7	M3	CAT1; catalase 1; K03781 catalase [EC:1.11.1.6]	http://www.genome.jp/dbget-bin/www_bget?ath:AT1G20630
evm.TU.scaffold196.16	M3	EMB2024; 6-phosphogluconolactonase; K01057 6-phosphogluconolactonase [EC:3.1.1.31]	http://www.genome.jp/dbget-bin/www_bget?ath:AT5G24400
evm.TU.scaffold1976.12	M3	--	--
evm.TU.scaffold20.198	M3	hypothetical protein	http://www.genome.jp/dbget-bin/www_bget?ath:AT4G19160
evm.TU.scaffold21.168	M3	LTPG1; glycosylphosphatidylinositol-anchored lipid protein transfer 1	http://www.genome.jp/dbget-bin/www_bget?ath:AT1G27950
evm.TU.scaffold21.22	M3	putative methyltransferase PMT2	http://www.genome.jp/dbget-bin/www_bget?ath:AT1G26850
evm.TU.scaffold2143.3	M3	hypothetical protein	http://www.genome.jp/dbget-bin/www_bget?ath:AT2G43340
evm.TU.scaffold2158.4	M3	Thioredoxin superfamily protein	http://www.genome.jp/dbget-bin/www_bget?ath:AT5G65840
evm.TU.scaffold219405.1	M3	--	--
evm.TU.scaffold223.55	M3	RPL24A; 60S ribosomal protein L24-1; K02896 large subunit ribosomal protein L24e	http://www.genome.jp/dbget-bin/www_bget?ath:AT2G36620
evm.TU.scaffold225.14	M3	60S ribosomal protein L29-1; K02905 large subunit ribosomal protein L29e	http://www.genome.jp/dbget-bin/www_bget?ath:AT3G06700
evm.TU.scaffold229.50	M3	Rossmann-fold NAD(P)H/NAD(P)(+) binding (NADB) domain-containing protein	http://www.genome.jp/dbget-bin/www_bget?ath:AT5G10050
evm.TU.scaffold2300.1	M3	hypothetical protein	http://www.genome.jp/dbget-bin/www_bget?ath:AT2G01400
evm.TU.scaffold2321.8	M3	RNA recognition motif-containing protein; K12881 THO complex subunit 4	http://www.genome.jp/dbget-bin/www_bget?ath:AT5G59950
evm.TU.scaffold25.111	M3	FIP1; VirF-interacting protein FIP1	http://www.genome.jp/dbget-bin/www_bget?ath:AT1G28200
evm.TU.scaffold2740.1	M3	PBF1; proteasome subunit beta type-1; K02732 20S proteasome subunit beta 6 [EC:3.4.25.1]	http://www.genome.jp/dbget-bin/www_bget?ath:AT3G60820
evm.TU.scaffold281124.1	M3	--	--
evm.TU.scaffold29.52	M3	hypothetical protein	http://www.genome.jp/dbget-bin/www_bget?ath:AT5G58020
evm.TU.scaffold292.34	M3	Adenine nucleotide alpha hydrolases-like superfamily protein	http://www.genome.jp/dbget-bin/www_bget?ath:AT1G68300
evm.TU.scaffold2958.11	M3	LP1; non-specific lipid-transfer protein 1	http://www.genome.jp/dbget-bin/www_bget?ath:AT2G38540
evm.TU.scaffold313.76	M3	OSM34; osmotin-like protein OSM34	http://www.genome.jp/dbget-bin/www_bget?ath:AT4G11650
evm.TU.scaffold32.101	M3	WRKY70; WRKY transcription factor 70	http://www.genome.jp/dbget-bin/www_bget?ath:AT3G56400
evm.TU.scaffold333.57	M3	copper ion binding protein	http://www.genome.jp/dbget-bin/www_bget?ath:AT2G27730
evm.TU.scaffold337.3	M3	Integral membrane Yip1 family protein	http://www.genome.jp/dbget-bin/www_bget?ath:AT2G39805
evm.TU.scaffold342.80	M3	heavy-metal-associated domain-containing protein	http://www.genome.jp/dbget-bin/www_bget?ath:AT3G05220
evm.TU.scaffold36.61	M3	ADT5; arogenate dehydratase 5; K05359 arogenate/prephenate dehydratase [EC:4.2.1.91 4.2.1.51]	http://www.genome.jp/dbget-bin/www_bget?ath:AT5G22630
evm.TU.scaffold380.19	M3	RD22; dehydration-responsive protein RD22	http://www.genome.jp/dbget-bin/www_bget?ath:AT5G25610
evm.TU.scaffold384.24	M3	--	--
evm.TU.scaffold4.11	M3	RPL27AB; 60S ribosomal protein L27a-2; K02900 large subunit ribosomal protein L27Ae	http://www.genome.jp/dbget-bin/www_bget?ath:AT1G23290
evm.TU.scaffold4.125	M3	MINE1; cell division topological specificity factor-like protein	http://www.genome.jp/dbget-bin/www_bget?ath:AT1G69390
evm.TU.scaffold406.44	M3	hypothetical protein	http://www.genome.jp/dbget-bin/www_bget?ath:AT5G07960
evm.TU.scaffold434.41	M3	putative cytochrome c oxidase subunit 5C-3	http://www.genome.jp/dbget-bin/www_bget?ath:AT5G61310
evm.TU.scaffold4359.3	M3	TCTP; translationally-controlled tumor protein-like protein	http://www.genome.jp/dbget-bin/www_bget?ath:AT3G16640
evm.TU.scaffold439.17	M3	Lipase/lipooxygenase, PLAT/LH2 family protein	http://www.genome.jp/dbget-bin/www_bget?ath:AT4G39730
evm.TU.scaffold477.10	M3	putative ubiquinol-cytochrome c reductase subunit 9; K00419 ubiquinol-cytochrome c reductase subunit 9	http://www.genome.jp/dbget-bin/www_bget?ath:AT3G52730
evm.TU.scaffold5.48	M3	HSP20-like chaperone	http://www.genome.jp/dbget-bin/www_bget?ath:AT5G02480
evm.TU.scaffold50.112	M3	CAT2; catalase 2; K03781 catalase [EC:1.11.1.6]	http://www.genome.jp/dbget-bin/www_bget?ath:AT4G35090
evm.TU.scaffold50.113	M3	PIP3; plasma membrane intrinsic protein 3; K09872 aquaporin PIP	http://www.genome.jp/dbget-bin/www_bget?ath:AT4G35100
evm.TU.scaffold52.148	M3	late embryogenesis abundant hydroxyproline-rich glycoprotein	http://www.genome.jp/dbget-bin/www_bget?ath:AT1G17620
evm.TU.scaffold52.275	M3	pathogenesis-related thaumatin-like protein	http://www.genome.jp/dbget-bin/www_bget?ath:AT1G19320
evm.TU.scaffold520.107	M3	Target of Myb protein 1	http://www.genome.jp/dbget-bin/www_bget?ath:AT5G16880
evm.TU.scaffold536.42	M3	bifunctional inhibitor/lipid-transfer protein/seed storage 2S albumin-like protein	http://www.genome.jp/dbget-bin/www_bget?ath:AT5G55450
evm.TU.scaffold57.66	M3	Fes1B; hsp70-interacting protein FES1B-like protein; K09562 hsp70-interacting protein	http://www.genome.jp/dbget-bin/www_bget?ath:AT3G53800
evm.TU.scaffold597.8	M3	60S ribosomal protein L32-1; K02912 large subunit ribosomal protein L32e	http://www.genome.jp/dbget-bin/www_bget?ath:AT4G18100
evm.TU.scaffold60.181	M3	CSD1; superoxide dismutase [Cu-Zn]; K04565 superoxide dismutase, Cu-Zn family [EC:1.15.1.1]	http://www.genome.jp/dbget-bin/www_bget?ath:AT1G08830
evm.TU.scaffold60.265	M3	SIRANBP; Ran-binding protein 1-a; K15306 Ran-binding protein 1	http://www.genome.jp/dbget-bin/www_bget?ath:AT1G07140
evm.TU.scaffold60.57	M3	STP1; sugar transporter 1	http://www.genome.jp/dbget-bin/www_bget?ath:AT1G11260
evm.TU.scaffold63.116	M3	transmembrane protein 14C	http://www.genome.jp/dbget-bin/www_bget?ath:AT3G57280
evm.TU.scaffold633.51	M3	HXXXD-type acyl-transferase-like protein	http://www.genome.jp/dbget-bin/www_bget?ath:AT2G39980
evm.TU.scaffold639.21	M3	COS1; 6,7-dimethyl-8-ribityllumazine synthase; K00794 6,7-dimethyl-8-ribityllumazine synthase [EC:2.5.1.78]	http://www.genome.jp/dbget-bin/www_bget?ath:AT2G44050
evm.TU.scaffold653.29	M3	hypothetical protein	http://www.genome.jp/dbget-bin/www_bget?ath:AT3G52040
evm.TU.scaffold66.112	M3	putative calcium-binding protein CML35; K13448 calcium-binding protein CML	http://www.genome.jp/dbget-bin/www_bget?ath:AT2G41410
evm.TU.scaffold66.6	M3	rubredoxin-like protein	http://www.genome.jp/dbget-bin/www_bget?ath:AT1G54500
evm.TU.scaffold66.88	M3	40S ribosomal protein S2-4; K02981 small subunit ribosomal protein S2e	http://www.genome.jp/dbget-bin/www_bget?ath:AT3G57490
evm.TU.scaffold67.20	M3	PSBW; photosystem II reaction center W protein; K02721 photosystem II PsbW protein	http://www.genome.jp/dbget-bin/www_bget?ath:AT2G30570
evm.TU.scaffold67.38	M3	P-loop containing nucleoside triphosphate hydrolases superfamily protein; K00939 adenylate kinase [EC:2.7.4.3]	http://www.genome.jp/dbget-bin/www_bget?ath:AT3G01820
evm.TU.scaffold700.31	M3	--	--
evm.TU.scaffold71.89	M3	hypothetical protein	http://www.genome.jp/dbget-bin/www_bget?ath:AT4G17670
evm.TU.scaffold726.39	M3	TET3; tetraspanin3	http://www.genome.jp/dbget-bin/www_bget?ath:AT3G45600
evm.TU.scaffold74.160	M3	MBF1A; multiprotein bridging factor 1A; K03627 putative transcription factor	http://www.genome.jp/dbget-bin/www_bget?ath:AT2G42680
evm.TU.scaffold881.3	M3	PR1; pathogenesis-related protein 1; K13449 pathogenesis-related protein 1	http://www.genome.jp/dbget-bin/www_bget?ath:AT2G14610
evm.TU.scaffold893.7	M3	THX; thioredoxin X	http://www.genome.jp/dbget-bin/www_bget?ath:AT1G50320
evm.TU.scaffold91.78	M3	hypothetical protein	http://www.genome.jp/dbget-bin/www_bget?ath:AT3G08890
evm.TU.scaffold92.112	M3	CLP2; ATP-dependent Clp protease proteolytic subunit-related protein 2; K01358 ATP-dependent Clp protease, protease subunit [EC:3.4.21.92]	http://www.genome.jp/dbget-bin/www_bget?ath:AT1G12410
evm.TU.scaffold92.15	M3	phosphate transporter PHO1-3	http://www.genome.jp/dbget-bin/www_bget?ath:AT1G14040
evm.TU.scaffold923.40	M3	glycine-rich protein	http://www.genome.jp/dbget-bin/www_bget?ath:AT1G07135
evm.TU.scaffold93.20	M3	40S ribosomal protein S10-1; K02947 small subunit ribosomal protein S10e	http://www.genome.jp/dbget-bin/www_bget?ath:AT4G25740
evm.TU.scaffold93.25	M3	DTX35; detoxifying efflux carrier 35; K03327 multidrug resistance protein, MATE family	http://www.genome.jp/dbget-bin/www_bget?ath:AT4G25640
evm.TU.scaffold93.5	M3	ATP synthase subunit G protein; K02140 F-type H+-transporting ATPase subunit g	http://www.genome.jp/dbget-bin/www_bget?ath:AT4G26210
evm.TU.scaffold98521.1	M3	--	--
evm.TU.scaffold994.31	M3	ubiquitin-associated protein	http://www.genome.jp/dbget-bin/www_bget?ath:AT2G41160
Novel02264	M3	NAP1;3; nucleosome assembly protein 1;3; K11279 nucleosome assembly protein 1-like 1	http://www.genome.jp/dbget-bin/www_bget?ath:AT5G56950
evm.TU.scaffold1.174	M4	endomembrane family protein 70; K17086 transmembrane 9 superfamily member 2/4	http://www.genome.jp/dbget-bin/www_bget?ath:AT5G10840
evm.TU.scaffold1.72	M4	EXL2; protein EXORDIUM like 2	http://www.genome.jp/dbget-bin/www_bget?ath:AT5G64260
evm.TU.scaffold1059.21	M4	ASA1; anthranilate synthase component I-1; K01657 anthranilate synthase component I [EC:4.1.3.27]	http://www.genome.jp/dbget-bin/www_bget?ath:AT5G05730
evm.TU.scaffold106.119	M4	3-hydroxyacyl-CoA dehydrogenase family protein; K00074 3-hydroxybutyryl-CoA dehydrogenase [EC:1.1.1.157]	http://www.genome.jp/dbget-bin/www_bget?ath:AT3G15290
evm.TU.scaffold106.122	M4	core-2/I-branching beta-1,6-N-acetylglucosaminyltransferase family protein	http://www.genome.jp/dbget-bin/www_bget?ath:AT3G15350
evm.TU.scaffold1068.4	M4	auxin efflux carrier family protein	http://www.genome.jp/dbget-bin/www_bget?ath:AT1G76520
evm.TU.scaffold1081.20	M4	ADF1; actin depolymerizing factor 1; K05765 cofilin	http://www.genome.jp/dbget-bin/www_bget?ath:AT3G46010
evm.TU.scaffold1220.14	M4	putative F1F0-ATPase inhibitor protein	http://www.genome.jp/dbget-bin/www_bget?ath:AT5G04750
evm.TU.scaffold123.44	M4	putative cytochrome P450	http://www.genome.jp/dbget-bin/www_bget?ath:AT2G12190
evm.TU.scaffold123.91	M4	hypothetical protein	http://www.genome.jp/dbget-bin/www_bget?ath:AT1G65720
evm.TU.scaffold1250.15	M4	YLS8; thioredoxin-like protein YLS8; K12859 U5 snRNP protein, DIM1 family	http://www.genome.jp/dbget-bin/www_bget?ath:AT5G08290
evm.TU.scaffold137.35	M4	ribosomal protein L7Ae/L30e/S12e/Gadd45 family protein; K12845 U4/U6 small nuclear ribonucleoprotein SNU13	http://www.genome.jp/dbget-bin/www_bget?ath:AT4G22380
evm.TU.scaffold139.201	M4	C2H2 type zinc finger protein	http://www.genome.jp/dbget-bin/www_bget?ath:AT5G16470
evm.TU.scaffold1462.11	M4	malonate--CoA ligase; K18660 malonyl-CoA/methylmalonyl-CoA synthetase [EC:6.2.1.-]	http://www.genome.jp/dbget-bin/www_bget?ath:AT3G16170
evm.TU.scaffold147.79	M4	SAM1; S-adenosylmethionine synthetase 1; K00789 S-adenosylmethionine synthetase [EC:2.5.1.6]	http://www.genome.jp/dbget-bin/www_bget?ath:AT1G02500
evm.TU.scaffold15.35	M4	RabGAP/TBC domain-containing protein; K18469 TBC1 domain family member 5	http://www.genome.jp/dbget-bin/www_bget?ath:AT4G29950
evm.TU.scaffold15.7	M4	XTH24; xyloglucan endotransglucosylase/hydrolase protein 24; K08235 xyloglucan:xyloglucosyl transferase [EC:2.4.1.207]	http://www.genome.jp/dbget-bin/www_bget?ath:AT4G30270
evm.TU.scaffold160.7	M4	chaC-like protein	http://www.genome.jp/dbget-bin/www_bget?ath:AT4G31290
evm.TU.scaffold160.8	M4	PBA1; 20S proteasome subunit PBA1; K02738 20S proteasome subunit beta 1 [EC:3.4.25.1]	http://www.genome.jp/dbget-bin/www_bget?ath:AT4G31300
evm.TU.scaffold162.35	M4	ADC2; arginine decarboxylase 2; K01583 arginine decarboxylase [EC:4.1.1.19]	http://www.genome.jp/dbget-bin/www_bget?ath:AT4G34710
evm.TU.scaffold1716.3	M4	VAMP714; vesicle-associated membrane protein 714; K08515 vesicle-associated membrane protein 7	http://www.genome.jp/dbget-bin/www_bget?ath:AT5G22360
evm.TU.scaffold1747.14	M4	putative 30S ribosomal protein	http://www.genome.jp/dbget-bin/www_bget?ath:AT5G24490
evm.TU.scaffold1755.16	M4	RSR4; Pyridoxal biosynthesis protein PDX1.3; K06215 pyridoxal 5'-phosphate synthase pdxS subunit [EC:4.3.3.6]	http://www.genome.jp/dbget-bin/www_bget?ath:AT5G01410
evm.TU.scaffold176.128	M4	PATL1; patellin-1	http://www.genome.jp/dbget-bin/www_bget?ath:AT1G72150
evm.TU.scaffold178.20	M4	DnaJ/Hsp40 cysteine-rich domain-containing protein	http://www.genome.jp/dbget-bin/www_bget?ath:AT2G24860
evm.TU.scaffold1811.21	M4	conserved peptide upstream open reading frame 12	http://www.genome.jp/dbget-bin/www_bget?ath:AT4G25670
evm.TU.scaffold1831.1	M4	LSU3; protein RESPONSE TO LOW SULFUR 3	http://www.genome.jp/dbget-bin/www_bget?ath:AT3G49570
evm.TU.scaffold184.52	M4	MLP28; MLP-like protein 28	http://www.genome.jp/dbget-bin/www_bget?ath:AT1G70830
evm.TU.scaffold184.60	M4	TIFY7; putative jasmonate signaling protein JAZ9; K13464 jasmonate ZIM domain-containing protein	http://www.genome.jp/dbget-bin/www_bget?ath:AT1G70700
evm.TU.scaffold1872.4	M4	CCoAOMT1; putative caffeoyl-CoA O-methyltransferase; K00588 caffeoyl-CoA O-methyltransferase [EC:2.1.1.104]	http://www.genome.jp/dbget-bin/www_bget?ath:AT4G34050
evm.TU.scaffold190.13	M4	GILT domain-containing protein	http://www.genome.jp/dbget-bin/www_bget?ath:AT1G07080
evm.TU.scaffold190.40	M4	histone H1.2; K11275 histone H1/5	http://www.genome.jp/dbget-bin/www_bget?ath:AT2G30620
evm.TU.scaffold193.11	M4	--	--
evm.TU.scaffold1938.7	M4	PTAC5; protein plastid transcriptionally active 5	http://www.genome.jp/dbget-bin/www_bget?ath:AT4G13670
evm.TU.scaffold1970.3	M4	peroxisomal (S)-2-hydroxy-acid oxidase GLO2; K11517 (S)-2-hydroxy-acid oxidase [EC:1.1.3.15]	http://www.genome.jp/dbget-bin/www_bget?ath:AT3G14415
evm.TU.scaffold2.342	M4	LHT7; LYS/HIS transporter 7	http://www.genome.jp/dbget-bin/www_bget?ath:AT4G35180
evm.TU.scaffold2088.12	M4	ERD15; dehydration-induced protein ERD15	http://www.genome.jp/dbget-bin/www_bget?ath:AT2G41430
evm.TU.scaffold21.82	M4	hypothetical protein	http://www.genome.jp/dbget-bin/www_bget?ath:AT1G25275
evm.TU.scaffold222.23	M4	putative low temperature and salt responsive protein	http://www.genome.jp/dbget-bin/www_bget?ath:AT4G30650
evm.TU.scaffold2234.5	M4	proteasome component (PCI) domain-containing protein; K03039 26S proteasome regulatory subunit N9	http://www.genome.jp/dbget-bin/www_bget?ath:AT5G45620
evm.TU.scaffold2302.2	M4	Bifunctional inhibitor/lipid-transfer protein/seed storage 2S albumin superfamily protein	http://www.genome.jp/dbget-bin/www_bget?ath:AT1G62790
evm.TU.scaffold2462.9	M4	PPPDE putative thiol peptidase family protein	http://www.genome.jp/dbget-bin/www_bget?ath:AT3G07090
evm.TU.scaffold250.36	M4	hypothetical protein	http://www.genome.jp/dbget-bin/www_bget?ath:AT3G19990
evm.TU.scaffold2547.11	M4	PTAC17; protein plastid transcriptionally active 17	http://www.genome.jp/dbget-bin/www_bget?ath:AT1G80480
evm.TU.scaffold257.60	M4	chaperone DnaJ-domain-containing protein	http://www.genome.jp/dbget-bin/www_bget?ath:AT1G77930
evm.TU.scaffold2600.7	M4	RS27A; 40S ribosomal protein S27-2; K02978 small subunit ribosomal protein S27e	http://www.genome.jp/dbget-bin/www_bget?ath:AT3G61110
evm.TU.scaffold2685.4	M4	hypothetical protein	http://www.genome.jp/dbget-bin/www_bget?ath:AT1G22140
evm.TU.scaffold27.114	M4	hypothetical protein	http://www.genome.jp/dbget-bin/www_bget?ath:AT1G19380
evm.TU.scaffold280.15	M4	RP1; 60S ribosomal protein L3-1; K02925 large subunit ribosomal protein L3e	http://www.genome.jp/dbget-bin/www_bget?ath:AT1G43170
evm.TU.scaffold282.14	M4	DJ1-like protein B; K03152 4-methyl-5(b-hydroxyethyl)-thiazole monophosphate biosynthesis	http://www.genome.jp/dbget-bin/www_bget?ath:AT1G53280
evm.TU.scaffold283.4	M4	HMGB1; high mobility group protein B1; K10802 high mobility group protein B1	http://www.genome.jp/dbget-bin/www_bget?ath:AT3G51880
evm.TU.scaffold3.235	M4	60S ribosomal protein L6-3; K02934 large subunit ribosomal protein L6e	http://www.genome.jp/dbget-bin/www_bget?ath:AT1G74050
evm.TU.scaffold304.18	M4	AL2; alfin-like 2 protein	http://www.genome.jp/dbget-bin/www_bget?ath:AT3G11200
evm.TU.scaffold308.3	M4	cysteine proteinase-like protein	http://www.genome.jp/dbget-bin/www_bget?ath:AT2G27420
evm.TU.scaffold31.46	M4	amino acid dehydrogenase family protein	http://www.genome.jp/dbget-bin/www_bget?ath:AT3G12290
evm.TU.scaffold31.82	M4	universal stress protein-like protein	http://www.genome.jp/dbget-bin/www_bget?ath:AT3G11930
evm.TU.scaffold313.7	M4	UGE2; UDP-glucose 4-epimerase 2; K01784 UDP-glucose 4-epimerase [EC:5.1.3.2]	http://www.genome.jp/dbget-bin/www_bget?ath:AT4G23920
evm.TU.scaffold323.27	M4	putative lactoylglutathione lyase; K01759 lactoylglutathione lyase [EC:4.4.1.5]	http://www.genome.jp/dbget-bin/www_bget?ath:AT1G67280
evm.TU.scaffold326.28	M4	hypothetical protein	http://www.genome.jp/dbget-bin/www_bget?ath:AT4G32020
evm.TU.scaffold33.12	M4	RPL12-A; 50S ribosomal protein L12-1; K02935 large subunit ribosomal protein L7/L12	http://www.genome.jp/dbget-bin/www_bget?ath:AT3G27830
evm.TU.scaffold33.129	M4	hypothetical protein	http://www.genome.jp/dbget-bin/www_bget?ath:AT3G26580
evm.TU.scaffold33.161	M4	putative plastid-lipid-associated protein 4	http://www.genome.jp/dbget-bin/www_bget?ath:AT3G26070
evm.TU.scaffold342.68	M4	60S ribosomal protein L22-2; K02891 large subunit ribosomal protein L22e	http://www.genome.jp/dbget-bin/www_bget?ath:AT3G05560
evm.TU.scaffold36.125	M4	EIF2_BETA; translation initiation factor eIF-2 beta subunit; K03238 translation initiation factor 2 subunit 2	http://www.genome.jp/dbget-bin/www_bget?ath:AT5G20920
evm.TU.scaffold371.41	M4	hypothetical protein	http://www.genome.jp/dbget-bin/www_bget?ath:AT1G67700
evm.TU.scaffold379.17	M4	AR401; putative S locus-linked protein	http://www.genome.jp/dbget-bin/www_bget?ath:AT1G66680
evm.TU.scaffold38.54	M4	hypothetical protein	http://www.genome.jp/dbget-bin/www_bget?ath:AT5G47860
evm.TU.scaffold383.20	M4	zinc finger A20 and AN1 domain-containing stress-associated protein 4	http://www.genome.jp/dbget-bin/www_bget?ath:AT2G36320
evm.TU.scaffold385.14	M4	SIB1; sigma factor binding protein 1	http://www.genome.jp/dbget-bin/www_bget?ath:AT3G56710
evm.TU.scaffold42.64	M4	quinone reductase-like protein; K03809 Trp repressor binding protein	http://www.genome.jp/dbget-bin/www_bget?ath:AT5G58800
evm.TU.scaffold421.29	M4	SNF7.1; vacuolar protein sorting-associated protein 32-2; K12194 charged multivesicular body protein 4	http://www.genome.jp/dbget-bin/www_bget?ath:AT4G29160
evm.TU.scaffold444.27	M4	hypothetical protein	http://www.genome.jp/dbget-bin/www_bget?ath:AT5G20090
evm.TU.scaffold444.28	M4	NADH-cytochrome b5 reductase-like protein; K00326 cytochrome-b5 reductase [EC:1.6.2.2]	http://www.genome.jp/dbget-bin/www_bget?ath:AT5G20080
evm.TU.scaffold445.15	M4	probable glycine cleavage system H protein 2; K02437 glycine cleavage system H protein	http://www.genome.jp/dbget-bin/www_bget?ath:AT1G32470
evm.TU.scaffold452.2	M4	NIC1; nicotinamidase 1	http://www.genome.jp/dbget-bin/www_bget?ath:AT2G22570
evm.TU.scaffold5.225	M4	40S ribosomal protein S17-2; K02962 small subunit ribosomal protein S17e	http://www.genome.jp/dbget-bin/www_bget?ath:AT2G05220
evm.TU.scaffold51.44	M4	dienelactone hydrolase domain-containing protein; K01061 carboxymethylenebutenolidase [EC:3.1.1.45]	http://www.genome.jp/dbget-bin/www_bget?ath:AT2G32520
evm.TU.scaffold514.52	M4	microfibrillar-associated protein 1; K13110 microfibrillar-associated protein 1	http://www.genome.jp/dbget-bin/www_bget?ath:AT5G17900
evm.TU.scaffold52.11	M4	GOS11; golgi snare 11; K08495 golgi SNAP receptor complex member 1	http://www.genome.jp/dbget-bin/www_bget?ath:AT1G15880
evm.TU.scaffold520.32	M4	40S ribosomal protein S16-1; K02960 small subunit ribosomal protein S16e	http://www.genome.jp/dbget-bin/www_bget?ath:AT2G09990
evm.TU.scaffold57.89	M4	FLN1; fructokinase-like 1	http://www.genome.jp/dbget-bin/www_bget?ath:AT3G54090
evm.TU.scaffold6.10	M4	TIM8; translocase inner membrane subunit 8; K17780 mitochondrial import inner membrane translocase subunit TIM8	http://www.genome.jp/dbget-bin/www_bget?ath:AT5G50810
evm.TU.scaffold651.24	M4	hypothetical protein	http://www.genome.jp/dbget-bin/www_bget?ath:AT3G19680
evm.TU.scaffold66.48	M4	copper amine oxidase family protein; K00276 primary-amine oxidase [EC:1.4.3.21]	http://www.genome.jp/dbget-bin/www_bget?ath:AT2G42490
evm.TU.scaffold686.18	M4	cICDH; NADP+-dependent isocitrate dehydrogenase; K00031 isocitrate dehydrogenase [EC:1.1.1.42]	http://www.genome.jp/dbget-bin/www_bget?ath:AT1G65930
evm.TU.scaffold687.24	M4	hypothetical protein	http://www.genome.jp/dbget-bin/www_bget?ath:AT5G28610
evm.TU.scaffold70.152	M4	hypothetical protein	http://www.genome.jp/dbget-bin/www_bget?ath:AT5G59613
evm.TU.scaffold70.42	M4	anthranilate N-hydroxycinnamoyl/benzoyltransferase-like protein	http://www.genome.jp/dbget-bin/www_bget?ath:AT5G57840
evm.TU.scaffold704.30	M4	ACHT4; atypical CYS HIS rich thioredoxin 4	http://www.genome.jp/dbget-bin/www_bget?ath:AT1G08570
evm.TU.scaffold726.6	M4	UXS5; UDP-XYL synthase 5; K08678 UDP-glucuronate decarboxylase [EC:4.1.1.35]	http://www.genome.jp/dbget-bin/www_bget?ath:AT3G46440
evm.TU.scaffold73.95	M4	peptidyl-prolyl cis-trans isomerase-like 1; K12733 peptidyl-prolyl cis-trans isomerase-like 1 [EC:5.2.1.8]	http://www.genome.jp/dbget-bin/www_bget?ath:AT2G36130
evm.TU.scaffold744.21	M4	hypothetical protein	http://www.genome.jp/dbget-bin/www_bget?ath:AT5G16110
evm.TU.scaffold745.2	M4	hypothetical protein	http://www.genome.jp/dbget-bin/www_bget?ath:AT5G61670
evm.TU.scaffold777.21	M4	Phenazine biosynthesis PhzC/PhzF protein	http://www.genome.jp/dbget-bin/www_bget?ath:AT1G03210
evm.TU.scaffold799.10	M4	vesicle-associated protein 2-1	http://www.genome.jp/dbget-bin/www_bget?ath:AT5G47180
evm.TU.scaffold799.11	M4	50S ribosomal protein L19-2; K02884 large subunit ribosomal protein L19	http://www.genome.jp/dbget-bin/www_bget?ath:AT5G47190
evm.TU.scaffold799.12	M4	RAB1A; ras-related protein RABD2b; K07874 Ras-related protein Rab-1A	http://www.genome.jp/dbget-bin/www_bget?ath:AT5G47200
evm.TU.scaffold8.66	M4	Serinc-domain containing serine and sphingolipid biosynthesis protein	http://www.genome.jp/dbget-bin/www_bget?ath:AT1G16180
evm.TU.scaffold823.24	M4	HYR1; UDP-glycosyltransferase HYR1	http://www.genome.jp/dbget-bin/www_bget?ath:AT3G21760
evm.TU.scaffold826.16	M4	TUB6; beta-6 tubulin; K07375 tubulin beta	http://www.genome.jp/dbget-bin/www_bget?ath:AT5G12250
evm.TU.scaffold855.40	M4	CB5-A; cytochrome B5 isoform A	http://www.genome.jp/dbget-bin/www_bget?ath:AT1G26340
evm.TU.scaffold9.15	M4	hypothetical protein	http://www.genome.jp/dbget-bin/www_bget?ath:AT1G20100
evm.TU.scaffold91.85	M4	elongation factor EF-P; K02356 elongation factor P	http://www.genome.jp/dbget-bin/www_bget?ath:AT3G08740
evm.TU.scaffold923.3	M4	ARA-2; small GTP-binding protein ara-2	http://www.genome.jp/dbget-bin/www_bget?ath:AT1G06400
evm.TU.scaffold93.14	M4	ribosomal protein L18ae family protein	http://www.genome.jp/dbget-bin/www_bget?ath:AT4G26060
Novel02178	M4	40S ribosomal protein S28-1; K02979 small subunit ribosomal protein S28e	http://www.genome.jp/dbget-bin/www_bget?ath:AT5G03850
Novel02341	M4	DET3; V-type proton ATPase subunit C; K02148 V-type H+-transporting ATPase subunit C	http://www.genome.jp/dbget-bin/www_bget?ath:AT1G12840
evm.TU.scaffold1.250	M5	NADH dehydrogenase (ubiquinone) Fe-S protein 7; K03940 NADH dehydrogenase (ubiquinone) Fe-S protein 7 [EC:1.6.5.3 1.6.99.3]	http://www.genome.jp/dbget-bin/www_bget?ath:AT5G11770
evm.TU.scaffold1.281	M5	CYS1; cystatin-1	http://www.genome.jp/dbget-bin/www_bget?ath:AT5G12140
evm.TU.scaffold1.55	M5	ATAF2; protein ATAF2	http://www.genome.jp/dbget-bin/www_bget?ath:AT5G08790
evm.TU.scaffold1031.10	M5	ACT-like protein tyrosine kinase family protein	http://www.genome.jp/dbget-bin/www_bget?ath:AT4G35780
evm.TU.scaffold1055.7	M5	ZIF1; zinc induced facilitator 1 proetin	http://www.genome.jp/dbget-bin/www_bget?ath:AT5G13740
evm.TU.scaffold107.47	M5	CXE12; probable carboxylesterase 12	http://www.genome.jp/dbget-bin/www_bget?ath:AT3G48690
evm.TU.scaffold1084.15	M5	hypothetical protein	http://www.genome.jp/dbget-bin/www_bget?ath:AT2G40765
evm.TU.scaffold126.57	M5	60S acidic ribosomal protein P0-3; K02941 large subunit ribosomal protein LP0	http://www.genome.jp/dbget-bin/www_bget?ath:AT3G11250
evm.TU.scaffold13.121	M5	TBR; protein TRICHOME BIREFRINGENCE	http://www.genome.jp/dbget-bin/www_bget?ath:AT5G06700
evm.TU.scaffold134.42	M5	AILP1; aluminum induced protein with YGL and LRDR motifs	http://www.genome.jp/dbget-bin/www_bget?ath:AT5G19140
evm.TU.scaffold134.74	M5	hypothetical protein	http://www.genome.jp/dbget-bin/www_bget?ath:AT5G19590
evm.TU.scaffold136.32	M5	hypothetical protein	http://www.genome.jp/dbget-bin/www_bget?ath:AT4G36500
evm.TU.scaffold136.76	M5	RHA3B; putative RING-H2 finger protein RHA3b	http://www.genome.jp/dbget-bin/www_bget?ath:AT4G35480
evm.TU.scaffold137.4	M5	hypothetical protein	http://www.genome.jp/dbget-bin/www_bget?ath:AT4G22000
evm.TU.scaffold139.173	M5	hyaluronan / mRNA binding domain-containing protein; K13199 plasminogen activator inhibitor 1 RNA-binding protein	http://www.genome.jp/dbget-bin/www_bget?ath:AT4G16830
evm.TU.scaffold164.97	M5	hypothetical protein	http://www.genome.jp/dbget-bin/www_bget?ath:AT1G79200
evm.TU.scaffold168.18	M5	cinnamoyl-CoA:NADP oxidoreductase-like 1	http://www.genome.jp/dbget-bin/www_bget?ath:AT2G33590
evm.TU.scaffold171.10	M5	ERD10; dehydrin ERD10	http://www.genome.jp/dbget-bin/www_bget?ath:AT1G20450
evm.TU.scaffold189.44	M5	FP6; farnesylated protein 6	http://www.genome.jp/dbget-bin/www_bget?ath:AT4G38580
evm.TU.scaffold200.58	M5	adenylate kinase 2; K00939 adenylate kinase [EC:2.7.4.3]	http://www.genome.jp/dbget-bin/www_bget?ath:AT5G50370
evm.TU.scaffold21.136	M5	APT1; adenine phosphoribosyl transferase 1; K00759 adenine phosphoribosyltransferase [EC:2.4.2.7]	http://www.genome.jp/dbget-bin/www_bget?ath:AT1G27450
evm.TU.scaffold2123.7	M5	fructose-bisphosphate aldolase; K01623 fructose-bisphosphate aldolase, class I [EC:4.1.2.13]	http://www.genome.jp/dbget-bin/www_bget?ath:AT3G52930
evm.TU.scaffold217.35	M5	PDIL1-1; protein disulfide isomerase-like 1-1; K09580 protein disulfide-isomerase A1 [EC:5.3.4.1]	http://www.genome.jp/dbget-bin/www_bget?ath:AT1G21750
evm.TU.scaffold2286.9	M5	RAB18; dehydrin Rab18	http://www.genome.jp/dbget-bin/www_bget?ath:AT5G66400
evm.TU.scaffold23.35	M5	MBD11; methyl-CPG-binding domain-containing protein 11	http://www.genome.jp/dbget-bin/www_bget?ath:AT3G15790
evm.TU.scaffold230.87	M5	chloride conductance regulatory protein ICln; K05019 chloride channel, nucleotide-sensitive, 1A	http://www.genome.jp/dbget-bin/www_bget?ath:AT5G62290
evm.TU.scaffold245.8	M5	MAM1; methylthioalkylmalate synthase 1; K15741 methylthioalkylmalate synthase 1 [EC:2.3.3.-]	http://www.genome.jp/dbget-bin/www_bget?ath:AT5G23010
evm.TU.scaffold2499.3	M5	BGLU10; beta glucosidase 10; K01188 beta-glucosidase [EC:3.2.1.21]	http://www.genome.jp/dbget-bin/www_bget?ath:AT4G27830
evm.TU.scaffold2588.2	M5	hypothetical protein	http://www.genome.jp/dbget-bin/www_bget?ath:AT4G39235
evm.TU.scaffold2612.6	M5	GTP-binding protein; K06942	http://www.genome.jp/dbget-bin/www_bget?ath:AT1G30580
evm.TU.scaffold265.9	M5	hypothetical protein; K19033 RPS31; 30S ribosomal protein S31	http://www.genome.jp/dbget-bin/www_bget?ath:AT2G21290
evm.TU.scaffold2651.6	M5	HR-like lesion-inducing protein-like protein	http://www.genome.jp/dbget-bin/www_bget?ath:AT5G43460
evm.TU.scaffold27.36	M5	WAK5; wall-associated receptor kinase 5	http://www.genome.jp/dbget-bin/www_bget?ath:AT1G21230
evm.TU.scaffold274.17	M5	amino acid dehydrogenase family protein; K00262 glutamate dehydrogenase (NADP+) [EC:1.4.1.4]	http://www.genome.jp/dbget-bin/www_bget?ath:AT1G51720
evm.TU.scaffold282.48	M5	hypothetical protein	http://www.genome.jp/dbget-bin/www_bget?ath:AT3G15630
evm.TU.scaffold2958.12	M5	transmembrane protein 14C	http://www.genome.jp/dbget-bin/www_bget?ath:AT2G38550
evm.TU.scaffold3.101	M5	eukaryotic translation initiation factor 2B domain-containing protein; K03239 translation initiation factor eIF-2B subunit alpha	http://www.genome.jp/dbget-bin/www_bget?ath:AT1G72340
evm.TU.scaffold31.43	M5	ITN1; protein INCREASED TOLERANCE TO NACL	http://www.genome.jp/dbget-bin/www_bget?ath:AT3G12360
evm.TU.scaffold3166.1	M5	TIM17-2; mitochondrial import inner membrane translocase subunit Tim17-2; K17795 mitochondrial import inner membrane translocase subunit TIM17	http://www.genome.jp/dbget-bin/www_bget?ath:AT2G37410
evm.TU.scaffold32.164	M5	BIGYIN; protein BIGYIN1; K17969 mitochondrial fission 1 protein	http://www.genome.jp/dbget-bin/www_bget?ath:AT3G57090
evm.TU.scaffold327.16	M5	RP1; 60S ribosomal protein L3-1; K02925 large subunit ribosomal protein L3e	http://www.genome.jp/dbget-bin/www_bget?ath:AT1G43170
evm.TU.scaffold33.8	M5	NQR; NADPH:quinone oxidoreductase	http://www.genome.jp/dbget-bin/www_bget?ath:AT3G27890
evm.TU.scaffold3475.1	M5	serine-rich protein-like protein	http://www.genome.jp/dbget-bin/www_bget?ath:AT5G25280
evm.TU.scaffold36.143	M5	hypothetical protein	http://www.genome.jp/dbget-bin/www_bget?ath:AT5G20670
evm.TU.scaffold384.15	M5	Cox19-like CHCH family protein	http://www.genome.jp/dbget-bin/www_bget?ath:AT5G09570
evm.TU.scaffold384.28	M5	EXL2; protein EXORDIUM like 2	http://www.genome.jp/dbget-bin/www_bget?ath:AT5G64260
evm.TU.scaffold384.37	M5	RPS28; 40S ribosomal protein S28-2; K02979 small subunit ribosomal protein S28e	http://www.genome.jp/dbget-bin/www_bget?ath:AT5G64140
evm.TU.scaffold387.50	M5	Quinone reductase family protein; K03809 Trp repressor binding protein	http://www.genome.jp/dbget-bin/www_bget?ath:AT4G27270
evm.TU.scaffold40.69	M5	hypothetical protein	http://www.genome.jp/dbget-bin/www_bget?ath:AT1G76200
evm.TU.scaffold424.44	M5	alpha/beta-Hydrolases superfamily protein; K01285 lysosomal Pro-X carboxypeptidase [EC:3.4.16.2]	http://www.genome.jp/dbget-bin/www_bget?ath:AT2G24280
evm.TU.scaffold46.24	M5	LTI78; protein LOW-TEMPERATURE-INDUCED 78	http://www.genome.jp/dbget-bin/www_bget?ath:AT5G52310
evm.TU.scaffold49.18	M5	nucleotide-sugar transporter family protein	http://www.genome.jp/dbget-bin/www_bget?ath:AT4G32390
evm.TU.scaffold50.75	M5	40S ribosomal protein S3a-2; K02984 small subunit ribosomal protein S3Ae	http://www.genome.jp/dbget-bin/www_bget?ath:AT4G34670
evm.TU.scaffold52.114	M5	GSTU25; glutathione S-transferase TAU 25; K00799 glutathione S-transferase [EC:2.5.1.18]	http://www.genome.jp/dbget-bin/www_bget?ath:AT1G17180
evm.TU.scaffold52.276	M5	pathogenesis-related thaumatin-like protein	http://www.genome.jp/dbget-bin/www_bget?ath:AT1G19320
evm.TU.scaffold536.26	M5	hypothetical protein	http://www.genome.jp/dbget-bin/www_bget?ath:AT5G55620
evm.TU.scaffold59.97	M5	SPR1; protein SPIRAL1; K18635 protein SPIRAL1 and related proteins	http://www.genome.jp/dbget-bin/www_bget?ath:AT2G03680
evm.TU.scaffold60.98	M5	nucleic acid-binding, OB-fold-like protein; K07466 replication factor A1	http://www.genome.jp/dbget-bin/www_bget?ath:AT1G10590
evm.TU.scaffold61.41	M5	60S ribosomal protein L7-3; K02937 large subunit ribosomal protein L7e	http://www.genome.jp/dbget-bin/www_bget?ath:AT2G44120
evm.TU.scaffold67.65	M5	SPFH/Band 7/PHB domain-containing membrane-associated protein	http://www.genome.jp/dbget-bin/www_bget?ath:AT3G01290
evm.TU.scaffold699.28	M5	hypothetical protein	http://www.genome.jp/dbget-bin/www_bget?ath:AT1G75860
evm.TU.scaffold712.13	M5	LHCA3; PSI type III chlorophyll a/b-binding protein; K08909 light-harvesting complex I chlorophyll a/b binding protein 3	http://www.genome.jp/dbget-bin/www_bget?ath:AT1G61520
evm.TU.scaffold712.14	M5	LHCA3; PSI type III chlorophyll a/b-binding protein; K08909 light-harvesting complex I chlorophyll a/b binding protein 3	http://www.genome.jp/dbget-bin/www_bget?ath:AT1G61520
evm.TU.scaffold73.57	M5	S-adenosyl methionine transporter-like protein	http://www.genome.jp/dbget-bin/www_bget?ath:AT2G35800
evm.TU.scaffold8.124	M5	UBC1; ubiquitin-conjugating enzyme E2 1; K10573 ubiquitin-conjugating enzyme E2 A [EC:6.3.2.19]	http://www.genome.jp/dbget-bin/www_bget?ath:AT1G14400
evm.TU.scaffold8.126	M5	RNA recognition motif-containing protein	http://www.genome.jp/dbget-bin/www_bget?ath:AT1G14340
evm.TU.scaffold834.30	M5	DNAJ heat shock N-terminal domain-containing protein	http://www.genome.jp/dbget-bin/www_bget?ath:AT2G42750
evm.TU.scaffold879.14	M5	60S acidic ribosomal protein P0-1; K02941 large subunit ribosomal protein LP0	http://www.genome.jp/dbget-bin/www_bget?ath:AT2G40010
evm.TU.scaffold91.37	M5	MT2A; metallothionein 2A	http://www.genome.jp/dbget-bin/www_bget?ath:AT3G09390
evm.TU.scaffold923.9	M5	PDS1; 4-hydroxyphenylpyruvate dioxygenase; K00457 4-hydroxyphenylpyruvate dioxygenase [EC:1.13.11.27]	http://www.genome.jp/dbget-bin/www_bget?ath:AT1G06570
evm.TU.scaffold93.45	M5	2-oxoglutarate (2OG) and Fe(II)-dependent oxygenase superfamily protein	http://www.genome.jp/dbget-bin/www_bget?ath:AT4G25300
evm.TU.scaffold949.43	M5	hypothetical protein	http://www.genome.jp/dbget-bin/www_bget?ath:AT1G70160
evm.TU.scaffold102.30	M6	GLN1.3; glutamine synthetase cytosolic isozyme 1-3; K01915 glutamine synthetase [EC:6.3.1.2]	http://www.genome.jp/dbget-bin/www_bget?ath:AT3G17820
evm.TU.scaffold1035.25	M6	TIC20; protein TIC 20	http://www.genome.jp/dbget-bin/www_bget?ath:AT1G04940
evm.TU.scaffold1035.5	M6	KAB1; potassium channel beta subunit 1	http://www.genome.jp/dbget-bin/www_bget?ath:AT1G04690
evm.TU.scaffold1072.10	M6	40S ribosomal protein S4-3; K02987 small subunit ribosomal protein S4e	http://www.genome.jp/dbget-bin/www_bget?ath:AT5G58420
evm.TU.scaffold1175.18	M6	40S ribosomal protein S19-3; K02966 small subunit ribosomal protein S19e	http://www.genome.jp/dbget-bin/www_bget?ath:AT5G61170
evm.TU.scaffold1175.7	M6	MYB28; transcription factor MYB28; K09422 myb proto-oncogene protein, plant	http://www.genome.jp/dbget-bin/www_bget?ath:AT5G61420
evm.TU.scaffold12.28	M6	NOP56; nucleolar protein NOP56-like protein; K14564 nucleolar protein 56	http://www.genome.jp/dbget-bin/www_bget?ath:AT1G56110
evm.TU.scaffold1226.3	M6	zinc-binding ribosomal protein family protein; K02921 large subunit ribosomal protein L37Ae	http://www.genome.jp/dbget-bin/www_bget?ath:AT3G60245
evm.TU.scaffold123.3	M6	RPL9; 50S ribosomal protein L9; K02939 large subunit ribosomal protein L9	http://www.genome.jp/dbget-bin/www_bget?ath:AT3G44890
evm.TU.scaffold125.71	M6	G4; chlorophyll synthase; K04040 chlorophyll synthase [EC:2.5.1.62]	http://www.genome.jp/dbget-bin/www_bget?ath:AT3G51820
evm.TU.scaffold1271.11	M6	UF642 l-GalL-responsive protein 1	http://www.genome.jp/dbget-bin/www_bget?ath:AT5G25460
evm.TU.scaffold1271.7	M6	hypothetical protein	http://www.genome.jp/dbget-bin/www_bget?ath:AT5G25360
evm.TU.scaffold1297.3	M6	hypothetical protein	http://www.genome.jp/dbget-bin/www_bget?ath:AT1G68440
evm.TU.scaffold134.67	M6	hypothetical protein	http://www.genome.jp/dbget-bin/www_bget?ath:AT5G19540
evm.TU.scaffold1362.13	M6	MRPL11; mitochondrial ribosomal protein L11; K02867 large subunit ribosomal protein L11	http://www.genome.jp/dbget-bin/www_bget?ath:AT4G35490
evm.TU.scaffold139.29	M6	60S ribosomal protein L27-2; K02901 large subunit ribosomal protein L27e	http://www.genome.jp/dbget-bin/www_bget?ath:AT3G22230
evm.TU.scaffold14.6	M6	aldose 1-epimerase family protein; K01792 glucose-6-phosphate 1-epimerase [EC:5.1.3.15]	http://www.genome.jp/dbget-bin/www_bget?ath:AT4G25900
evm.TU.scaffold1443.8	M6	Integrin-linked protein kinase family protein	http://www.genome.jp/dbget-bin/www_bget?ath:AT4G18950
evm.TU.scaffold1489.15	M6	putative 60S ribosomal protein L30-1; K02908 large subunit ribosomal protein L30e	http://www.genome.jp/dbget-bin/www_bget?ath:AT1G36240
evm.TU.scaffold16.172	M6	GUN5; magnesium chelatase subunit H; K03403 magnesium chelatase subunit H [EC:6.6.1.1]	http://www.genome.jp/dbget-bin/www_bget?ath:AT5G13630
evm.TU.scaffold160.38	M6	EMB3010; 40S ribosomal protein S6-2; K02991 small subunit ribosomal protein S6e	http://www.genome.jp/dbget-bin/www_bget?ath:AT5G10360
evm.TU.scaffold1623.12	M6	ARA12; subtilisin-like protease	http://www.genome.jp/dbget-bin/www_bget?ath:AT5G67360
evm.TU.scaffold1718.2	M6	hypothetical protein	http://www.genome.jp/dbget-bin/www_bget?ath:AT5G41100
evm.TU.scaffold19.157	M6	hypothetical protein	http://www.genome.jp/dbget-bin/www_bget?ath:AT1G32920
evm.TU.scaffold19.70	M6	GLY2; hydroxyacylglutathione hydrolase; K01069 hydroxyacylglutathione hydrolase [EC:3.1.2.6]	http://www.genome.jp/dbget-bin/www_bget?ath:AT3G10850
evm.TU.scaffold1993.5	M6	UF642 l-GalL-responsive protein 1	http://www.genome.jp/dbget-bin/www_bget?ath:AT5G25460
evm.TU.scaffold2056.3	M6	PSRP4; plastid-specific ribosomal protein 4; K19033 RPS31; 30S ribosomal protein S31	http://www.genome.jp/dbget-bin/www_bget?ath:AT2G38140
evm.TU.scaffold206.49	M6	zinc finger protein CONSTANS-LIKE 6	http://www.genome.jp/dbget-bin/www_bget?ath:AT1G68520
evm.TU.scaffold2090.6	M6	MES6; methyl esterase 6	http://www.genome.jp/dbget-bin/www_bget?ath:AT2G23550
evm.TU.scaffold2327.4	M6	Major Facilitator Superfamily with SPX domain-containing protein	http://www.genome.jp/dbget-bin/www_bget?ath:AT1G63010
evm.TU.scaffold24.84	M6	TAPX; L-ascorbate peroxidase; K00434 L-ascorbate peroxidase [EC:1.11.1.11]	http://www.genome.jp/dbget-bin/www_bget?ath:AT1G77490
evm.TU.scaffold256.10	M6	hypothetical protein	http://www.genome.jp/dbget-bin/www_bget?ath:AT1G09310
evm.TU.scaffold26.123	M6	RPL18; 60S ribosomal protein L18-2; K02883 large subunit ribosomal protein L18e	http://www.genome.jp/dbget-bin/www_bget?ath:AT3G05590
evm.TU.scaffold2651.1	M6	ARD4; acireductone dioxygenase 4; K08967 1,2-dihydroxy-3-keto-5-methylthiopentene dioxygenase [EC:1.13.11.53 1.13.11.54]	http://www.genome.jp/dbget-bin/www_bget?ath:AT5G43850
evm.TU.scaffold2671.5	M6	hypothetical protein	http://www.genome.jp/dbget-bin/www_bget?ath:AT2G11910
evm.TU.scaffold282.34	M6	MT3; metallothionein 3	http://www.genome.jp/dbget-bin/www_bget?ath:AT3G15353
evm.TU.scaffold2861.5	M6	CCH; copper chaperone; K07213 copper chaperone	http://www.genome.jp/dbget-bin/www_bget?ath:AT3G56240
evm.TU.scaffold29.38	M6	hypothetical protein	http://www.genome.jp/dbget-bin/www_bget?ath:AT5G58250
evm.TU.scaffold32.37	M6	60S ribosomal protein L35a-1; K02917 large subunit ribosomal protein L35Ae	http://www.genome.jp/dbget-bin/www_bget?ath:AT1G07070
evm.TU.scaffold32.59	M6	hypothetical protein	http://www.genome.jp/dbget-bin/www_bget?ath:AT3G56010
evm.TU.scaffold366.16	M6	NPSN12; novel plant snare 12; K08494 novel plant SNARE	http://www.genome.jp/dbget-bin/www_bget?ath:AT1G48240
evm.TU.scaffold38.65	M6	ERD5; proline dehydrogenase 1; K00318 proline dehydrogenase [EC:1.5.-.-]	http://www.genome.jp/dbget-bin/www_bget?ath:AT3G30775
evm.TU.scaffold41.86	M6	60S ribosomal protein L28-2; K02903 large subunit ribosomal protein L28e	http://www.genome.jp/dbget-bin/www_bget?ath:AT4G29410
evm.TU.scaffold434.36	M6	UBQ5; ubiquitin-40S ribosomal protein S27a-3; K02977 small subunit ribosomal protein S27Ae	http://www.genome.jp/dbget-bin/www_bget?ath:AT3G62250
evm.TU.scaffold434.42	M6	CP12-2; calvin cycle protein CP12-2	http://www.genome.jp/dbget-bin/www_bget?ath:AT3G62410
evm.TU.scaffold5.213	M6	SIR; sulfite reductase; K00392 sulfite reductase (ferredoxin) [EC:1.8.7.1]	http://www.genome.jp/dbget-bin/www_bget?ath:AT5G04590
evm.TU.scaffold57.86	M6	HCEF1; fructose-1,6-bisphosphatase; K03841 fructose-1,6-bisphosphatase I [EC:3.1.3.11]	http://www.genome.jp/dbget-bin/www_bget?ath:AT3G54050
evm.TU.scaffold577.43	M6	AOAT2; glutamate--glyoxylate aminotransferase 2; K14272 glutamate--glyoxylate aminotransferase [EC:2.6.1.4 2.6.1.2 2.6.1.44 2.6.1.-]	http://www.genome.jp/dbget-bin/www_bget?ath:AT1G70580
evm.TU.scaffold582.20	M6	60S ribosomal protein L13a-2; K02872 large subunit ribosomal protein L13Ae	http://www.genome.jp/dbget-bin/www_bget?ath:AT3G24830
evm.TU.scaffold584.11	M6	emb2184; 50S ribosomal protein L31; K02909 large subunit ribosomal protein L31	http://www.genome.jp/dbget-bin/www_bget?ath:AT1G75350
evm.TU.scaffold600.1	M6	BGL2; beta 1,3-glucanase 2	http://www.genome.jp/dbget-bin/www_bget?ath:AT3G57260
evm.TU.scaffold64.13	M6	AMK2; adenosine monophosphate kinase; K00939 adenylate kinase [EC:2.7.4.3]	http://www.genome.jp/dbget-bin/www_bget?ath:AT5G47840
evm.TU.scaffold70.166	M6	RPS15A; 40S ribosomal protein S15a-1; K02957 small subunit ribosomal protein S15Ae	http://www.genome.jp/dbget-bin/www_bget?ath:AT1G07770
evm.TU.scaffold700.30	M6	--	--
evm.TU.scaffold725.12	M6	40S ribosomal protein S24-1; K02974 small subunit ribosomal protein S24e	http://www.genome.jp/dbget-bin/www_bget?ath:AT3G04920
evm.TU.scaffold73.191	M6	histone H4; K11254 histone H4	http://www.genome.jp/dbget-bin/www_bget?ath:AT3G53730
evm.TU.scaffold744.31	M6	hypothetical protein	http://www.genome.jp/dbget-bin/www_bget?ath:AT5G16030
evm.TU.scaffold779.20	M6	GHS1; plastid ribosomal protein S21	http://www.genome.jp/dbget-bin/www_bget?ath:AT3G27160
evm.TU.scaffold787.2	M6	MSS1; sugar transport protein 13	http://www.genome.jp/dbget-bin/www_bget?ath:AT5G26340
evm.TU.scaffold796.8	M6	40S ribosomal protein S4-3; K02987 small subunit ribosomal protein S4e	http://www.genome.jp/dbget-bin/www_bget?ath:AT5G58420
evm.TU.scaffold858.5	M6	60S ribosomal protein L38; K02923 large subunit ribosomal protein L38e	http://www.genome.jp/dbget-bin/www_bget?ath:AT3G59540
evm.TU.scaffold890.8	M6	SUS1; sucrose synthase 1; K00695 sucrose synthase [EC:2.4.1.13]	http://www.genome.jp/dbget-bin/www_bget?ath:AT5G20830
evm.TU.scaffold9.89	M6	60S ribosomal protein L6-3; K02934 large subunit ribosomal protein L6e	http://www.genome.jp/dbget-bin/www_bget?ath:AT1G74050
evm.TU.scaffold929.5	M6	TRAF-like family protein	http://www.genome.jp/dbget-bin/www_bget?ath:AT4G00780
evm.TU.scaffold963.1	M6	UBC29; ubiquitin-conjugating enzyme E2 29; K06689 ubiquitin-conjugating enzyme E2 D/E [EC:6.3.2.19]	http://www.genome.jp/dbget-bin/www_bget?ath:AT2G16740
evm.TU.scaffold1.170	M7	aspartyl protease family protein	http://www.genome.jp/dbget-bin/www_bget?ath:AT5G10770
evm.TU.scaffold107.26	M7	FLA2; fasciclin-like arabinogalactan protein 2	http://www.genome.jp/dbget-bin/www_bget?ath:AT4G12730
evm.TU.scaffold107.3	M7	PGL2; 6-phosphogluconolactonase 2; K01057 6-phosphogluconolactonase [EC:3.1.1.31]	http://www.genome.jp/dbget-bin/www_bget?ath:AT3G49360
evm.TU.scaffold1099.8	M7	6-phosphogluconate dehydrogenase, decarboxylating 1; K00033 6-phosphogluconate dehydrogenase [EC:1.1.1.44 1.1.1.343]	http://www.genome.jp/dbget-bin/www_bget?ath:AT1G64190
evm.TU.scaffold11.35	M7	OVA2; isoleucyl-tRNA synthetase-like protein; K01870 isoleucyl-tRNA synthetase [EC:6.1.1.5]	http://www.genome.jp/dbget-bin/www_bget?ath:AT5G49030
evm.TU.scaffold1204.19	M7	60S ribosomal protein L32-1; K02912 large subunit ribosomal protein L32e	http://www.genome.jp/dbget-bin/www_bget?ath:AT4G18100
evm.TU.scaffold1334.8	M7	ATP-dependent protease La domain-containing protein	http://www.genome.jp/dbget-bin/www_bget?ath:AT1G75460
evm.TU.scaffold139.24	M7	ferredoxin C1; K02639 ferredoxin	http://www.genome.jp/dbget-bin/www_bget?ath:AT4G14890
evm.TU.scaffold1580.2	M7	50S ribosomal protein L29; K02904 large subunit ribosomal protein L29	http://www.genome.jp/dbget-bin/www_bget?ath:AT5G65220
evm.TU.scaffold162.56	M7	SWIB/MDM2 domain-containing protein	http://www.genome.jp/dbget-bin/www_bget?ath:AT4G34290
evm.TU.scaffold1651.9	M7	hypothetical protein	http://www.genome.jp/dbget-bin/www_bget?ath:AT3G17950
evm.TU.scaffold1705.2	M7	PSBO1; PS II oxygen-evolving complex 1; K02716 photosystem II oxygen-evolving enhancer protein 1	http://www.genome.jp/dbget-bin/www_bget?ath:AT5G66570
evm.TU.scaffold1731.9	M7	BGL2; beta 1,3-glucanase 2	http://www.genome.jp/dbget-bin/www_bget?ath:AT3G57260
evm.TU.scaffold180.56	M7	60S ribosomal protein L14-2; K02875 large subunit ribosomal protein L14e	http://www.genome.jp/dbget-bin/www_bget?ath:AT4G27090
evm.TU.scaffold1809.3	M7	hypothetical protein	http://www.genome.jp/dbget-bin/www_bget?ath:AT5G38980
evm.TU.scaffold184.56	M7	CRR23; NAD(P)H dehydrogenase-like complex L	http://www.genome.jp/dbget-bin/www_bget?ath:AT1G70760
evm.TU.scaffold1852.3	M7	CCH; copper chaperone; K07213 copper chaperone	http://www.genome.jp/dbget-bin/www_bget?ath:AT3G56240
evm.TU.scaffold1859.4	M7	--	--
evm.TU.scaffold188.65	M7	hypothetical protein	http://www.genome.jp/dbget-bin/www_bget?ath:AT5G57345
evm.TU.scaffold20.239	M7	60S ribosomal protein L11-2; K02868 large subunit ribosomal protein L11e	http://www.genome.jp/dbget-bin/www_bget?ath:AT5G45775
evm.TU.scaffold2088.4	M7	SFGH; S-formylglutathione hydrolase; K01070 S-formylglutathione hydrolase [EC:3.1.2.12]	http://www.genome.jp/dbget-bin/www_bget?ath:AT2G41530
evm.TU.scaffold21.64	M7	TEM1; AP2/ERF and B3 domain-containing transcription repressor TEM1; K09287 RAV-like factor	http://www.genome.jp/dbget-bin/www_bget?ath:AT1G25560
evm.TU.scaffold211.22	M7	hypothetical protein	http://www.genome.jp/dbget-bin/www_bget?ath:AT2G17710
evm.TU.scaffold2452.11	M7	ENODL2; early nodulin-like protein 2	http://www.genome.jp/dbget-bin/www_bget?ath:AT4G27520
evm.TU.scaffold25.25	M7	metallo-beta-lactamase domain-containing protein	http://www.genome.jp/dbget-bin/www_bget?ath:AT1G29700
evm.TU.scaffold258.129	M7	60S ribosomal protein L35-1; K02918 large subunit ribosomal protein L35e	http://www.genome.jp/dbget-bin/www_bget?ath:AT3G09500
evm.TU.scaffold26.10	M7	IBR3; acyl-CoA dehydrogenase-related protein; K00249 acyl-CoA dehydrogenase [EC:1.3.8.7]	http://www.genome.jp/dbget-bin/www_bget?ath:AT3G06810
evm.TU.scaffold260.64	M7	CYSB; cysteine proteinase inhibitor 6	http://www.genome.jp/dbget-bin/www_bget?ath:AT3G12490
evm.TU.scaffold2795.6	M7	VSR1; vacuolar-sorting receptor 1	http://www.genome.jp/dbget-bin/www_bget?ath:AT3G52850
evm.TU.scaffold286.8	M7	RPL16A; 60S ribosomal protein L16A; K02868 large subunit ribosomal protein L11e	http://www.genome.jp/dbget-bin/www_bget?ath:AT2G42740
evm.TU.scaffold3119.2	M7	BCAT-2; branched-chain-amino-acid aminotransferase 2; K00826 branched-chain amino acid aminotransferase [EC:2.6.1.42]	http://www.genome.jp/dbget-bin/www_bget?ath:AT1G10070
evm.TU.scaffold32.96	M7	40S ribosomal protein S26-3; K02976 small subunit ribosomal protein S26e	http://www.genome.jp/dbget-bin/www_bget?ath:AT3G56340
evm.TU.scaffold343.17	M7	ERD5; proline dehydrogenase 1; K00318 proline dehydrogenase [EC:1.5.-.-]	http://www.genome.jp/dbget-bin/www_bget?ath:AT3G30775
evm.TU.scaffold369.10	M7	RPL16A; 60S ribosomal protein L16A; K02868 large subunit ribosomal protein L11e	http://www.genome.jp/dbget-bin/www_bget?ath:AT2G42740
evm.TU.scaffold371.48	M7	PSBY; photosystem II core complex protein psbY; K02723 photosystem II PsbY protein	http://www.genome.jp/dbget-bin/www_bget?ath:AT1G67740
evm.TU.scaffold38.83	M7	COBL2; COBRA-like protein 2	http://www.genome.jp/dbget-bin/www_bget?ath:AT3G29810
evm.TU.scaffold387.46	M7	hypothetical protein	http://www.genome.jp/dbget-bin/www_bget?ath:AT5G54585
evm.TU.scaffold411.46	M7	AAE5; acyl activating enzyme 5	http://www.genome.jp/dbget-bin/www_bget?ath:AT5G16370
evm.TU.scaffold424.26	M7	ribosomal protein L35; K02916 large subunit ribosomal protein L35	http://www.genome.jp/dbget-bin/www_bget?ath:AT2G24090
evm.TU.scaffold432.7	M7	60S ribosomal protein L23; K02894 large subunit ribosomal protein L23e	http://www.genome.jp/dbget-bin/www_bget?ath:AT1G04480
evm.TU.scaffold482.16	M7	BCAT3; branched-chain-amino-acid aminotransferase 3; K00826 branched-chain amino acid aminotransferase [EC:2.6.1.42]	http://www.genome.jp/dbget-bin/www_bget?ath:AT3G49680
evm.TU.scaffold49.16	M7	tetratricopeptide repeat domain-containing protein-like protein	http://www.genome.jp/dbget-bin/www_bget?ath:AT4G32340
evm.TU.scaffold495.2	M7	PSBX; photosystem II subunit X	http://www.genome.jp/dbget-bin/www_bget?ath:AT2G06520
evm.TU.scaffold56.137	M7	UTR3; UDP-galactose transporter 3; K15275 solute carrier family 35 (UDP-galactose transporter), member B1	http://www.genome.jp/dbget-bin/www_bget?ath:AT1G14360
evm.TU.scaffold6.101	M7	cupredoxin superfamily protein	http://www.genome.jp/dbget-bin/www_bget?ath:AT3G60270
evm.TU.scaffold61.49	M7	acetoacetyl-CoA thiolase 1; K00626 acetyl-CoA C-acetyltransferase [EC:2.3.1.9]	http://www.genome.jp/dbget-bin/www_bget?ath:AT5G47720
evm.TU.scaffold62.6	M7	60S ribosomal protein L37-2; K02922 large subunit ribosomal protein L37e	http://www.genome.jp/dbget-bin/www_bget?ath:AT1G52300
evm.TU.scaffold638.2	M7	adenylate kinase family protein; K00939 adenylate kinase [EC:2.7.4.3]	http://www.genome.jp/dbget-bin/www_bget?ath:AT5G35170
evm.TU.scaffold692.3	M7	40S ribosomal protein S3a-2; K02984 small subunit ribosomal protein S3Ae	http://www.genome.jp/dbget-bin/www_bget?ath:AT4G34670
evm.TU.scaffold8.192	M7	pentatricopeptide repeat-containing protein	http://www.genome.jp/dbget-bin/www_bget?ath:AT3G22470
evm.TU.scaffold842.16	M7	Indole glucosinolate O-methyltransferase 4	http://www.genome.jp/dbget-bin/www_bget?ath:AT1G21130
evm.TU.scaffold846.3	M7	CHLI1; magnesium-chelatase subunit chlI; K03405 magnesium chelatase subunit I [EC:6.6.1.1]	http://www.genome.jp/dbget-bin/www_bget?ath:AT4G18480
evm.TU.scaffold861.16	M7	plastidal glycolate/glycerate translocator 1	http://www.genome.jp/dbget-bin/www_bget?ath:AT1G32080
evm.TU.scaffold867.19	M7	peptidyl-prolyl cis-trans isomerase FKBP17-3	http://www.genome.jp/dbget-bin/www_bget?ath:AT1G73655
evm.TU.scaffold90.52	M7	ACX2; acyl-coenzyme A oxidase 2; K00232 acyl-CoA oxidase [EC:1.3.3.6]	http://www.genome.jp/dbget-bin/www_bget?ath:AT5G65110
evm.TU.scaffold904.4	M7	PSBTN; photosystem II subunit T	http://www.genome.jp/dbget-bin/www_bget?ath:AT3G21055
evm.TU.scaffold994.33	M7	VQ motif-containing protein	http://www.genome.jp/dbget-bin/www_bget?ath:AT2G41180
Novel02478	M7	--	--
evm.TU.scaffold103.70	M8	DIN10; putative galactinol--sucrose galactosyltransferase 6; K06617 raffinose synthase [EC:2.4.1.82]	http://www.genome.jp/dbget-bin/www_bget?ath:AT5G20250
evm.TU.scaffold1057.1	M8	hypothetical protein	http://www.genome.jp/dbget-bin/www_bget?ath:AT1G28400
evm.TU.scaffold106.140	M8	aluminum induced protein with YGL and LRDR motifs	http://www.genome.jp/dbget-bin/www_bget?ath:AT4G27450
evm.TU.scaffold11.51	M8	BXL1; bifunctional {beta}-D-xylosidase/{alpha}-L-arabinofuranosidase	http://www.genome.jp/dbget-bin/www_bget?ath:AT5G49360
evm.TU.scaffold11.79	M8	BZO2H3; basic leucine zipper 63	http://www.genome.jp/dbget-bin/www_bget?ath:AT5G28770
evm.TU.scaffold1173.28	M8	BXL2; probable beta-D-xylosidase 2	http://www.genome.jp/dbget-bin/www_bget?ath:AT1G02640
evm.TU.scaffold1173.30	M8	RING/FYVE/PHD zinc finger-containing protein	http://www.genome.jp/dbget-bin/www_bget?ath:AT1G02610
evm.TU.scaffold1310.12	M8	heavy metal transport/detoxification domain-containing protein	http://www.genome.jp/dbget-bin/www_bget?ath:AT5G03380
evm.TU.scaffold1348.23	M8	major facilitator protein	http://www.genome.jp/dbget-bin/www_bget?ath:AT5G14120
evm.TU.scaffold137.23	M8	plastid-lipid associated protein PAP / fibrillin family protein	http://www.genome.jp/dbget-bin/www_bget?ath:AT4G22240
evm.TU.scaffold139.205	M8	GLN1;4; glutamine synthetase 1;4; K01915 glutamine synthetase [EC:6.3.1.2]	http://www.genome.jp/dbget-bin/www_bget?ath:AT5G16570
evm.TU.scaffold1476.4	M8	glutaredoxin-C14	http://www.genome.jp/dbget-bin/www_bget?ath:AT3G62960
evm.TU.scaffold155.29	M8	aluminum induced protein with YGL and LRDR motifs	http://www.genome.jp/dbget-bin/www_bget?ath:AT4G27450
evm.TU.scaffold159.125	M8	hypothetical protein	http://www.genome.jp/dbget-bin/www_bget?ath:AT1G69890
evm.TU.scaffold159.16	M8	nitrate-inducible, GARP-type transcriptional repressor 1-like protein	http://www.genome.jp/dbget-bin/www_bget?ath:AT1G68670
evm.TU.scaffold162.42	M8	GBF6; G-box binding factor 6	http://www.genome.jp/dbget-bin/www_bget?ath:AT4G34590
evm.TU.scaffold164.102	M8	protein BRG2; K19042 E3 ubiquitin-protein ligase BOI and related proteins [EC:6.3.2.19]	http://www.genome.jp/dbget-bin/www_bget?ath:AT1G79110
evm.TU.scaffold164.129	M8	curculin-like (mannose-binding) lectin-like protein	http://www.genome.jp/dbget-bin/www_bget?ath:AT1G78830
evm.TU.scaffold164.47	M8	J8; chaperone protein dnaJ 8	http://www.genome.jp/dbget-bin/www_bget?ath:AT1G80920
evm.TU.scaffold164.53	M8	AP2-like ethylene-responsive transcription factor WRI4; K09285 AP2-like factor, ANT lineage	http://www.genome.jp/dbget-bin/www_bget?ath:AT1G79700
evm.TU.scaffold1812.2	M8	copper amine oxidase family protein; K00276 primary-amine oxidase [EC:1.4.3.21]	http://www.genome.jp/dbget-bin/www_bget?ath:AT4G12290
evm.TU.scaffold189.34	M8	ACT-like protein tyrosine kinase family protein	http://www.genome.jp/dbget-bin/www_bget?ath:AT4G38470
evm.TU.scaffold1902.4	M8	jumonji-C domain-containing protein 30; K10277 lysine-specific demethylase 8 [EC:1.14.11.27]	http://www.genome.jp/dbget-bin/www_bget?ath:AT3G20810
evm.TU.scaffold2.291	M8	SEN1; senescence-associated protein DIN1	http://www.genome.jp/dbget-bin/www_bget?ath:AT4G35770
evm.TU.scaffold208.46	M8	BGAL1; beta galactosidase 1	http://www.genome.jp/dbget-bin/www_bget?ath:AT3G13750
evm.TU.scaffold23.26	M8	aspartate-glutamate racemase-like protein	http://www.genome.jp/dbget-bin/www_bget?ath:AT1G15410
evm.TU.scaffold283.5	M8	ACX4; acyl-coenzyme A oxidase 4; K00232 acyl-CoA oxidase [EC:1.3.3.6]	http://www.genome.jp/dbget-bin/www_bget?ath:AT3G51840
evm.TU.scaffold400.5	M8	LBD37; LOB domain-containing protein 37	http://www.genome.jp/dbget-bin/www_bget?ath:AT5G67420
evm.TU.scaffold51.72	M8	haloacid dehalogenase-like hydrolase domain-containing protein	http://www.genome.jp/dbget-bin/www_bget?ath:AT2G32150
evm.TU.scaffold586.21	M8	AKINBETA1; SNF1-related protein kinase regulatory subunit beta-1; K07199 5'-AMP-activated protein kinase, regulatory beta subunit	http://www.genome.jp/dbget-bin/www_bget?ath:AT5G21170
evm.TU.scaffold604.19	M8	OXS3; protein OXIDATIVE STRESS 3	http://www.genome.jp/dbget-bin/www_bget?ath:AT5G56550
evm.TU.scaffold64.18	M8	putative amino acid transporter; K14207 solute carrier family 38 (sodium-coupled neutral amino acid transporter), member 2	http://www.genome.jp/dbget-bin/www_bget?ath:AT3G30390
evm.TU.scaffold65.7	M8	tyrosine aminotransferase; K00815 tyrosine aminotransferase [EC:2.6.1.5]	http://www.genome.jp/dbget-bin/www_bget?ath:AT5G36160
evm.TU.scaffold653.15	M8	SEX4; phosphoglucan phosphatase DSP4	http://www.genome.jp/dbget-bin/www_bget?ath:AT3G52180
evm.TU.scaffold73.238	M8	PDX1.1; Pyridoxal biosynthesis protein PDX1.1; K06215 pyridoxal 5'-phosphate synthase pdxS subunit [EC:4.3.3.6]	http://www.genome.jp/dbget-bin/www_bget?ath:AT2G38230
evm.TU.scaffold756.31	M8	ring finger and CHY zinc finger domain-containing protein 1; K10144 RING finger and CHY zinc finger domain-containing protein 1 [EC:6.3.2.19]	http://www.genome.jp/dbget-bin/www_bget?ath:AT5G22920
evm.TU.scaffold810.10	M8	CCT motif family protein	http://www.genome.jp/dbget-bin/www_bget?ath:AT5G53420
evm.TU.scaffold944.34	M8	GRP2B; glycine-rich protein 2B	http://www.genome.jp/dbget-bin/www_bget?ath:AT2G21060

## Sheet: Enrichment analysis statistics
Module	A: q-value	A: NES	B: q-value	B: NES	C: q-value	C: NES
M1	0.00197	1.3	1	-0.7	0.99698	0.69
M2	0.01452	1.38	1	0.63	0.00178	-1.93
M3	0.0008	2.87	<0.001	-3.54	<0.001	2.17
M4	<0.001	-3.27	<0.001	2.73	<0.001	2.29
M5	<0.001	-2.46	<0.001	-3.06	<0.001	3.16
M6	<0.001	-1.97	<0.001	-2.27	<0.001	2.64
M7	0.00157	1.88	0.00195	-1.77	0.99698	0.61
M8	0.84771	-0.76	0.00394	1.75	0.06045	-1.41

## Sheet: expression
Gene	Module	KEGG AnnotInfo	A-D0_readcount(A-D0vsA-H)	A-H_readcount(A-D0vsA-H)	log2FoldChange(A-D0vsA-H)	pval(A-D0vsA-H)	padj(A-D0vsA-H)	significant(A-D0vsA-H)	A-D0_readcount(A-D0vsA-PW)	A-PW_readcount(A-D0vsA-PW)	log2FoldChange(A-D0vsA-PW)	pval(A-D0vsA-PW)	padj(A-D0vsA-PW)	significant(A-D0vsA-PW)	A-D0_readcount(A-D0vsC-D0)	C-D0_readcount(A-D0vsC-D0)	log2FoldChange(A-D0vsC-D0)	pval(A-D0vsC-D0)	padj(A-D0vsC-D0)	significant(A-D0vsC-D0)	A-D0_readcount(A-D0vsB-D0)	B-D0_readcount(A-D0vsB-D0)	log2FoldChange(A-D0vsB-D0)	pval(A-D0vsB-D0)	padj(A-D0vsB-D0)	significant(A-D0vsB-D0)	A-D7_readcount(A-D7vsA-D0)	A-D0_readcount(A-D7vsA-D0)	log2FoldChange(A-D7vsA-D0)	pval(A-D7vsA-D0)	padj(A-D7vsA-D0)	significant(A-D7vsA-D0)	A-D7_readcount(A-D7vsA-H)	A-H_readcount(A-D7vsA-H)	log2FoldChange(A-D7vsA-H)	pval(A-D7vsA-H)	padj(A-D7vsA-H)	significant(A-D7vsA-H)	A-D7_readcount(A-D7vsC-D7)	C-D7_readcount(A-D7vsC-D7)	log2FoldChange(A-D7vsC-D7)	pval(A-D7vsC-D7)	padj(A-D7vsC-D7)	significant(A-D7vsC-D7)	A-D7_readcount(A-D7vsB-D7)	B-D7_readcount(A-D7vsB-D7)	log2FoldChange(A-D7vsB-D7)	pval(A-D7vsB-D7)	padj(A-D7vsB-D7)
evm.TU.scaffold1.13	M1	HEMC; Porphobilinogen deaminase; K01749 hydroxymethylbilane synthase [EC:2.5.1.61]	107.908	794.486	-2.8802	8.6048e-25	2.6943e-23	DOWN	118.97	70.7156	0.75049	0.014654	0.075518	FALSE	135.668	304.595	-1.1668	0.001236	0.0047699	DOWN	106.858	263.84	-1.304	0.00033955	0.0014389	DOWN	97.3508	101.036	-0.053598	0.94051	1	FALSE	95.4639	724.099	-2.9232	2.4044e-15	4.026e-14	DOWN	109.943	188.981	-0.78148	0.080154	0.16217	FALSE	86.573	99.9998	-0.20801	0.67839	0.87959
evm.TU.scaffold1.141	M1	histone H3; K11253 histone H3	259.894	766.857	-1.561	8.2131e-06	3.4911e-05	DOWN	285.066	336.99	-0.24141	0.6366	0.90089	FALSE	326.544	128.847	1.3416	0.13229	0.2496	FALSE	256.508	303.105	-0.24082	0.52232	0.73711	FALSE	117.134	241.675	-1.0449	0.21229	0.60026	FALSE	115.718	698.84	-2.5944	4.7455e-13	6.1387e-12	DOWN	135.039	184.529	-0.45047	0.29146	0.45415	FALSE	104.117	104.943	-0.011395	0.89329	1
evm.TU.scaffold1.171	M1	aspartyl protease family protein	409.628	3081.42	-2.9112	1.6059e-28	6.7208e-27	DOWN	450.978	201.199	1.1644	2.6298e-05	0.00053749	UP	515.237	287.785	0.84024	0.015752	0.043035	UP	405.283	359.951	0.17113	0.56222	0.76873	FALSE	94.2653	382.786	-2.0217	3.452e-07	3.0028e-05	DOWN	92.3959	2808.54	-4.9258	1.1226e-36	1.2748e-34	DOWN	106.378	44.7275	1.25	0.0078087	0.022754	UP	83.8466	81.3197	0.044147	0.88052	1
evm.TU.scaffold1.245	M1	alpha/beta fold hydrolase family protein	2159.61	369.324	2.5478	1.3607e-13	1.6106e-12	UP	2385.41	1754.46	0.44321	0.071115	0.23299	FALSE	2717.38	2512.53	0.11308	0.62996	0.80864	FALSE	2141.25	1251.79	0.77446	0.0015452	0.0056931	UP	1621.77	2026.95	-0.32174	0.34103	0.75204	FALSE	1592.41	336.584	2.2422	6.0502e-11	5.9482e-10	UP	1838.21	2038.82	-0.14943	0.71466	0.86396	FALSE	1442.09	1300.16	0.14947	0.61635	0.82612
evm.TU.scaffold1.290	M1	TUB6; beta-6 tubulin; K07375 tubulin beta	115.61	1627.39	-3.8152	6.7997e-42	6.7107e-40	DOWN	127.098	347.248	-1.45	3.5399e-07	1.424e-05	DOWN	145.42	257.22	-0.82277	0.01515	0.041674	DOWN	114.279	183.702	-0.6848	0.014614	0.041407	DOWN	60.9806	107.825	-0.82227	0.053205	0.27566	FALSE	60.0293	1483.2	-4.6269	1.3453e-32	1.1087e-30	DOWN	69.6876	261.275	-1.9066	9.8919e-06	6.1807e-05	DOWN	54.2367	155.31	-1.5178	0.0059729	0.022178
evm.TU.scaffold1.78	M1	Cox19-like CHCH family protein	350.669	73.5808	2.2527	4.4674e-14	5.6095e-13	UP	386.211	257.439	0.58516	0.04111	0.15888	FALSE	441.37	685.674	-0.63553	0.05509	0.12268	FALSE	347.045	179.199	0.95356	0.00048248	0.0019864	UP	590.49	327.83	0.84896	0.023273	0.16659	FALSE	582.228	67.074	3.1178	6.9659e-09	5.1713e-08	UP	677.187	1439.35	-1.0878	0.077389	0.15745	FALSE	524.949	334.264	0.65119	0.2325	0.43174
evm.TU.scaffold10.146	M1	GSTU4; glutathione S-transferase tau 4; K00799 glutathione S-transferase [EC:2.5.1.18]	1022.99	292.127	1.8081	0.12349	0.21038	FALSE	1118.52	2365.4	-1.0805	0.017455	0.085916	FALSE	1288.56	3072.81	-1.2538	0.0069995	0.021534	DOWN	1007.76	1760.2	-0.8046	0.077859	0.17168	FALSE	1672.02	946.934	0.82026	0.14776	0.49286	FALSE	1647.91	266.258	2.6297	2.2441e-05	9.3324e-05	UP	1910.18	3802.85	-0.99338	0.010629	0.029607	DOWN	1485.1	734.951	1.0148	0.018995	0.059267
evm.TU.scaffold10.150	M1	tropinone reductase-like protein; K08081 Tropinone reductase 1 [EC:1.1.1.206]	2354.81	611.979	1.9441	5.2785e-14	6.5729e-13	UP	2593.31	1482.53	0.80673	0.0011967	0.011338	UP	2963.8	5358.57	-0.8544	0.0075849	0.023051	DOWN	2330.37	1679.23	0.47276	0.054148	0.12715	FALSE	3955.8	2201.25	0.84565	0.017597	0.13938	FALSE	3894.33	557.791	2.8036	1.5135e-15	2.5929e-14	UP	4514.48	3693.94	0.2894	0.42672	0.60405	FALSE	3516.43	1656.52	1.086	0.0020215	0.0086461
evm.TU.scaffold10.193	M1	histone H4; K11254 histone H4	53.6637	200.671	-1.9028	4.6726e-10	3.693e-09	DOWN	58.9835	40.1659	0.55434	0.16637	0.4102	FALSE	67.4897	59.739	0.176	0.81183	0.94234	FALSE	53.0379	83.829	-0.66043	0.050636	0.12017	FALSE	27.6573	50.0364	-0.85532	0.085998	0.36596	FALSE	27.2202	182.879	-2.7481	3.5103e-11	3.5689e-10	DOWN	31.5761	70.3041	-1.1548	0.023033	0.057287	FALSE	24.5957	31.7702	-0.36927	0.48826	0.7186
evm.TU.scaffold10.85	M1	PSBW; photosystem II reaction center W protein; K02721 photosystem II PsbW protein	1222.5	14410.2	-3.5592	2.5086e-40	2.2443e-38	DOWN	1346.31	1907.42	-0.50261	0.05187	0.18759	FALSE	1537.12	2168.51	-0.49648	0.12027	0.23124	FALSE	1209.74	3782.06	-1.6445	4.0914e-11	4.3568e-10	DOWN	1905.83	1142.9	0.73772	0.034638	0.21218	FALSE	1871.78	13133.1	-2.8107	6.0302e-16	1.0715e-14	DOWN	2162.12	2171.41	-0.0061883	0.98853	1	FALSE	1694.79	1894.28	-0.16054	0.67789	0.87915
evm.TU.scaffold101.36	M1	LGO; cyclin-dependent protein kinase inhibitor SMR1	607.982	197.445	1.6226	5.9765e-05	0.00021876	UP	669.627	246.461	1.442	0.0001615	0.0023133	UP	766.045	558.099	0.45691	0.41172	0.599	FALSE	601.749	782.007	-0.37802	0.51807	0.73293	FALSE	983.407	568.342	0.79103	0.050103	0.26606	FALSE	969.964	179.946	2.4304	1.3484e-06	6.9983e-06	UP	1128.52	887.827	0.34608	0.48673	0.66352	FALSE	874.154	359.517	1.2818	0.020822	0.064008
evm.TU.scaffold1017.5	M1	elongation factor EF-1 gamma subunit; K03233 elongation factor 1-gamma	185.57	1759.82	-3.2454	2.4929e-33	1.4076e-31	DOWN	203.752	482.334	-1.2432	3.2821e-06	9.4567e-05	DOWN	233.351	444.932	-0.93108	0.073954	0.15612	FALSE	183.281	405.357	-1.1451	1.0913e-05	6.0171e-05	DOWN	91.4231	172.784	-0.91834	0.068889	0.32045	FALSE	90.0135	1603.87	-4.1553	4.6477e-28	2.576e-26	DOWN	104.413	254.751	-1.2868	0.0023878	0.008088	DOWN	81.2796	227.509	-1.485	0.00012831	0.00074299
evm.TU.scaffold102.31	M1	PYD1; putative dihydropyrimidine dehydrogenase; K00207 dihydropyrimidine dehydrogenase (NADP+) [EC:1.3.1.2]	4550.05	510.642	3.1555	1.6313e-32	8.793e-31	UP	5012.68	2571.78	0.96281	0.00014333	0.002099	UP	5727.57	2849.64	1.0071	0.0013934	0.0053034	UP	4503.9	1903.99	1.2422	6.1385e-07	4.0828e-06	UP	6344.81	4255.32	0.57631	0.10314	0.40487	FALSE	6239.14	465.38	3.7449	5.2184e-25	2.224e-23	UP	7219.73	5520.14	0.38724	0.34344	0.51432	FALSE	5640.95	1945.79	1.5356	1.0897e-05	7.8922e-05
evm.TU.scaffold102.32	M1	hypothetical protein	3960.51	482.341	3.0376	1.5832e-30	7.4801e-29	UP	4363.83	1851.68	1.2368	1.3567e-06	4.4972e-05	UP	4985.56	3723.45	0.42112	0.35603	0.53659	FALSE	3920.71	1475.34	1.4101	1.8697e-08	1.4952e-07	UP	3874.84	3704.69	0.064786	0.85632	1	FALSE	3807.51	439.584	3.1146	1.1112e-18	2.6352e-17	UP	4402.76	5796.6	-0.3968	0.61748	0.7897	FALSE	3445.86	759.458	2.1818	1.1667e-09	1.5507e-08
evm.TU.scaffold1023.7	M1	--	725.068	1980.62	-1.4498	6.1947e-06	2.6838e-05	DOWN	796.203	37.8564	4.3945	2.2044e-09	1.6406e-07	UP	912.001	712.255	0.35664	0.52	0.70398	FALSE	716.19	995.04	-0.47441	0.295	0.48944	FALSE	430.041	675.197	-0.65083	0.16717	0.52852	FALSE	424.016	1804.96	-2.0898	1.0562e-09	8.8002e-09	DOWN	493.282	101.114	2.2864	7.2168e-05	0.00037313	UP	382.344	185.919	1.0402	0.010601	0.036318
evm.TU.scaffold1024.12	M1	transketolase; K00615 transketolase [EC:2.2.1.1]	1529.9	20249.3	-3.7264	7.4056e-43	7.7766e-41	DOWN	1688.68	2227.18	-0.39932	0.15221	0.38768	FALSE	1923.74	1522.15	0.33781	0.26747	0.43257	FALSE	1516.15	2156.77	-0.50846	0.04579	0.1104	FALSE	1354.5	1434.68	-0.082966	0.82411	1	FALSE	1328.49	18454.6	-3.7961	1.3104e-25	5.8946e-24	DOWN	1530.39	1749.82	-0.1933	0.6696	0.82421	FALSE	1204.5	1583.36	-0.39455	0.29126	0.50723
evm.TU.scaffold103.1	M1	alcohol dehydrogenase-like protein	6622.37	722.949	3.1954	1.5399e-07	8.6174e-07	UP	7287.29	3236.33	1.171	0.014479	0.074911	FALSE	8346.02	11569.7	-0.4712	0.13249	0.24988	FALSE	6550.8	4235.22	0.62923	0.11864	0.24174	FALSE	1967.57	6182.94	-1.6519	0.00039935	0.0095248	DOWN	1938.02	658.852	1.5566	3.4039e-06	1.6406e-05	UP	2248.63	7641.68	-1.7648	7.4505e-06	4.786e-05	DOWN	1748.94	906.477	0.94814	0.0077478	0.027743
evm.TU.scaffold1037.7	M1	ABI1; protein phosphatase 2C 56; K14497 protein phosphatase 2C [EC:3.1.3.16]	1351.87	405.096	1.7386	1.3661e-11	1.3073e-10	UP	1489.64	2511.37	-0.75352	0.0034398	0.025583	DOWN	1700.91	2494.06	-0.55219	0.085108	0.17523	FALSE	1338.3	1384.93	-0.049405	0.86604	0.98855	FALSE	1576.66	1264.73	0.31804	0.37523	0.78702	FALSE	1552.42	369.206	2.072	1.5975e-09	1.2925e-08	UP	1799.8	4871.7	-1.4366	0.00021278	0.00097307	DOWN	1401.43	1392.53	0.0091891	0.9227	1
evm.TU.scaffold105.45	M1	heavy-metal-associated domain-containing protein	238.855	46.0386	2.3752	3.698e-14	4.7017e-13	UP	263.384	195.326	0.43128	0.093496	0.28047	FALSE	300.555	253.884	0.24346	0.4824	0.66879	FALSE	236.568	445.034	-0.91166	0.0033186	0.011251	DOWN	270.946	223.671	0.27662	0.46157	0.85787	FALSE	265.886	41.9672	2.6635	2.0477e-10	1.8841e-09	UP	306.768	125.057	1.2946	0.0015218	0.0054477	UP	240.981	204.929	0.23379	0.51291	0.74369
evm.TU.scaffold105.66	M1	AIR12; auxin-induced in root cultures protein 12	229.916	4935.25	-4.4239	3.739e-55	8.7015e-53	DOWN	253.395	554.835	-1.1307	3.3488e-05	0.00065271	DOWN	288.843	101.919	1.5029	0.0016658	0.0061962	UP	227.617	133.971	0.76469	0.093867	0.20003	FALSE	77.0618	215.189	-1.4815	0.0013985	0.024085	DOWN	75.8301	4497.97	-5.8904	5.8113e-48	1.9862e-45	DOWN	87.9312	91.9269	-0.064113	0.88393	0.99368	FALSE	68.5308	51.1755	0.4213	0.36585	0.5947
evm.TU.scaffold1055.31	M1	CARAB-AK-LYS; aspartokinase 2; K00928 aspartate kinase [EC:2.7.2.4]	266.048	2124.13	-2.9971	5.2828e-29	2.2716e-27	DOWN	293.24	786.896	-1.4241	2.4137e-07	1.0227e-05	DOWN	335.077	542.83	-0.69601	0.041402	0.09674	FALSE	263.439	232.811	0.17831	0.49975	0.71399	FALSE	83.6586	248.962	-1.5733	0.00020067	0.0055733	DOWN	81.7918	1936.08	-4.565	3.2817e-32	2.618e-30	DOWN	93.792	314.273	-1.7445	8.5063e-05	0.00043225	DOWN	74.439	119.66	-0.68482	0.36916	0.59833
evm.TU.scaffold1057.12	M1	kunitz family trypsin and protease inhibitor protein	224.148	901.486	-2.0079	1.2772e-12	1.356e-11	DOWN	245.89	467.677	-0.9275	0.011513	0.063396	FALSE	281.727	166.553	0.75832	0.30167	0.47437	FALSE	221.251	175.864	0.33122	0.63719	0.83306	FALSE	68.1069	208.464	-1.6139	0.053247	0.2758	FALSE	67.3902	821.548	-3.6077	1.1054e-21	3.5001e-20	DOWN	78.7076	82.5287	-0.068393	0.83421	0.95708	FALSE	60.4898	83.3702	-0.46284	0.38887	0.62122
evm.TU.scaffold106.109	M1	pentatricopeptide repeat-containing protein	324.029	2652.41	-3.0331	2.0381e-30	9.5768e-29	DOWN	356.232	428.221	-0.26554	0.31722	0.61386	FALSE	407.47	210.235	0.95469	0.017094	0.04624	UP	320.295	617.653	-0.9474	0.00016426	0.00073867	DOWN	395.368	302.223	0.38758	0.25199	0.65259	FALSE	389.176	2417.4	-2.635	4.1209e-14	6.0135e-13	DOWN	450.847	265.105	0.76608	0.060221	0.12853	FALSE	351.402	432.449	-0.29941	0.40789	0.64193
evm.TU.scaffold106.62	M1	hypothetical protein	659.48	46.7644	3.8178	4.7723e-15	6.6146e-14	UP	724.988	325.9	1.1535	0.0006365	0.0069307	UP	830.39	604.214	0.45873	0.25547	0.41726	FALSE	651.911	350.087	0.89696	0.0029488	0.010118	UP	1403.1	614.972	1.19	0.00090108	0.01736	UP	1381.4	42.6314	5.0181	2.3853e-35	2.453e-33	UP	1602.27	1044.9	0.61675	0.11901	0.22381	FALSE	1247.43	520.542	1.2609	0.00036638	0.0019098
evm.TU.scaffold106.70	M1	CYP72A15; cytochrome P450, family 72, subfamily A, polypeptide 15	1808.73	501.069	1.8519	5.5372e-13	6.1049e-12	UP	1992.43	2715.55	-0.44671	0.095586	0.28497	FALSE	2276.29	1729.46	0.39636	0.21913	0.37201	FALSE	1790.25	2423.09	-0.43669	0.072692	0.16225	FALSE	2065.33	1691.38	0.28817	0.40415	0.81417	FALSE	2029.35	456.671	2.1518	2.9514e-10	2.6552e-09	UP	2345.41	2459.48	-0.068513	0.86573	0.98141	FALSE	1836.41	2062.93	-0.1678	0.62451	0.83187
evm.TU.scaffold106.96	M1	protein DJ-1-like A; K03152 4-methyl-5(b-hydroxyethyl)-thiazole monophosphate biosynthesis	44893.5	1565.9	4.8414	1.3268e-64	5.573e-62	UP	49427	20050.4	1.3017	3.6872e-07	1.4763e-05	UP	56507.8	55993.2	0.013199	0.96891	1	FALSE	44420.1	34358.3	0.37055	0.13726	0.27209	FALSE	36827.8	41950.3	-0.18789	0.62865	0.96416	FALSE	36176.4	1427.15	4.6638	3.5784e-35	3.5643e-33	UP	41784.8	65836.5	-0.65591	0.10257	0.19848	FALSE	32744.9	14120.3	1.2135	0.00040523	0.0020876
evm.TU.scaffold1066.6	M1	LHCA2; photosystem I light harvesting complex protein; K08908 light-harvesting complex I chlorophyll a/b binding protein 2	3022.92	33715.6	-3.4794	4.4498e-40	3.9198e-38	DOWN	3319.34	5073.02	-0.61195	0.022247	0.10241	FALSE	3801.66	3087.65	0.30012	0.63879	0.81544	FALSE	2985.79	12922.7	-2.1137	1.0235e-17	1.8917e-16	DOWN	2565.79	2814.88	-0.13367	0.8339	1	FALSE	2531.99	30729	-3.6013	4.5973e-24	1.7868e-22	DOWN	2944.79	2447.33	0.26695	0.58638	0.75965	FALSE	2279.66	7048.54	-1.6285	3.3229e-06	2.6346e-05
evm.TU.scaffold107.12	M1	O-acyltransferase (WSD1-like) family protein	1553.46	155.388	3.3215	6.6142e-33	3.6626e-31	UP	1711.44	820.788	1.0601	3.1192e-05	0.0006176	UP	1956.02	1282.28	0.6092	0.059853	0.13126	FALSE	1537.75	1319.96	0.22032	0.3887	0.60053	FALSE	2550.04	1452.83	0.81166	0.024817	0.17369	FALSE	2510.38	141.636	4.1476	4.4594e-28	2.4755e-26	UP	2910.93	1973.36	0.56083	0.14891	0.26813	FALSE	2267.04	3278.64	-0.53229	0.11694	0.2574
evm.TU.scaffold107.19	M1	PRXCB; peroxidase 34; K00430 peroxidase [EC:1.11.1.7]	4269.94	315.1	3.7603	3.8746e-42	3.8907e-40	UP	4700.42	3045.16	0.62627	0.012202	0.066162	FALSE	5371.45	1238.36	2.1169	2.2836e-10	2.9331e-09	UP	4224.36	2031.49	1.0562	3.134e-05	0.00016073	UP	40940.6	3989.45	3.3593	3.0683e-18	7.5114e-15	UP	40327.5	287.18	7.1337	3.3232e-63	3.9949e-60	UP	46782.5	11926.7	1.9718	6.5565e-07	5.1999e-06	UP	36388	10374.5	1.8104	3.6343e-07	3.3716e-06
evm.TU.scaffold1072.28	M1	GDH2; glutamate dehydrogenase 2; K00261 glutamate dehydrogenase (NAD(P)+) [EC:1.4.1.3]	1196.85	132.342	3.1769	2.2367e-30	1.0458e-28	UP	1317.83	569.286	1.2109	1.7086e-06	5.4768e-05	UP	1506.74	850.723	0.82467	0.01095	0.031572	UP	1184.31	2731.67	-1.2057	2.9451e-05	0.00015197	DOWN	1106.49	1118.5	-0.015585	0.977	1	FALSE	1088.41	120.611	3.1738	2.6389e-18	6.001e-17	UP	1260.31	1043.27	0.27266	0.44166	0.6195	FALSE	983.75	1816.81	-0.88504	0.056166	0.14422
evm.TU.scaffold1077.5	M1	NAD(P)-binding Rossmann-fold-containing protein	100.057	1874.74	-4.2278	4.3808e-49	6.4482e-47	DOWN	110.273	496.598	-2.171	1.5314e-13	3.048e-11	DOWN	125.837	256.778	-1.029	0.0045764	0.014966	DOWN	99.0617	271.221	-1.4531	6.9842e-07	4.5986e-06	DOWN	57.2149	93.6339	-0.71064	0.093013	0.38196	FALSE	56.349	1708.8	-4.9225	5.8353e-36	6.2981e-34	DOWN	65.3649	59.364	0.13893	0.81248	0.93933	FALSE	50.8573	67.2791	-0.4037	0.38833	0.62053
evm.TU.scaffold1081.28	M1	RHL41; high light responsive zinc finger protein ZAT12	3276.19	582.725	2.4911	3.4861e-05	0.00013325	UP	3596.96	1148.07	1.6476	0.0023497	0.019053	UP	4122.92	659.617	2.644	1.6588e-05	9.991e-05	UP	3235.79	1509.9	1.0997	0.015371	0.043228	UP	8803.98	3049.93	1.5294	0.018447	0.14389	FALSE	8695.89	531.165	4.0331	1.2998e-05	5.6522e-05	UP	10142.3	651.866	3.9597	2.4615e-05	0.00014119	UP	7825.1	3645.53	1.102	0.069315	0.17056
evm.TU.scaffold1094.24	M1	THI1; thiazole biosynthetic enzyme; K03146 thiamine thiazole synthase	3888.09	54628.3	-3.8125	2.0266e-46	2.6541e-44	DOWN	4271.37	13008.7	-1.6067	4.0198e-10	3.5105e-08	DOWN	4889.65	10675.4	-1.1265	0.0002384	0.0011146	DOWN	3841.5	19728	-2.3605	8.3478e-19	1.6559e-17	DOWN	3577.67	3622.83	-0.0181	0.99388	1	FALSE	3533.75	49791.7	-3.8166	1.3832e-26	6.8205e-25	DOWN	4118.06	10388	-1.3349	0.00046091	0.0019147	DOWN	3178.92	11721.6	-1.8826	7.6074e-08	7.786e-07
evm.TU.scaffold1094.7	M1	hypothetical protein	4219.38	616.396	2.7751	6.4997e-09	4.4182e-08	UP	4639.97	4513.78	0.03978	0.84021	1	FALSE	5314.94	1489.52	1.8352	5.4882e-05	0.00029689	UP	4171.9	2516.43	0.72933	0.020406	0.055217	FALSE	4614.1	3936.12	0.22927	0.51279	0.89561	FALSE	4552.02	561.901	3.0181	1.9467e-08	1.3522e-07	UP	5294.16	3726.88	0.50644	0.22115	0.36518	FALSE	4100.35	2470.7	0.73083	0.037776	0.10479
evm.TU.scaffold1096.2	M1	Haloacid dehalogenase-like hydrolase (HAD) superfamily protein; K01091 phosphoglycolate phosphatase [EC:3.1.3.18]	1131.59	15668.2	-3.7914	5.1744e-45	6.1245e-43	DOWN	1245.91	3162.28	-1.3438	3.0419e-07	1.2382e-05	DOWN	1423.62	575.412	1.3069	0.00010027	0.00051213	UP	1119.65	640.724	0.80528	0.0017145	0.0062451	UP	392.76	1057.52	-1.429	0.00014246	0.0042941	DOWN	385.413	14281.1	-5.2116	2.4329e-41	4.1987e-39	DOWN	444.046	250.051	0.82848	0.04389	0.098676	FALSE	349.16	374.46	-0.10093	0.83153	0.97199
evm.TU.scaffold1097.2	M1	PSAG; photosystem I subunit G; K08905 photosystem I subunit V	1799.29	25309.2	-3.8142	8.7419e-46	1.0831e-43	DOWN	1979.53	4421.26	-1.1593	6.7446e-06	0.00017154	DOWN	2263.53	2034.09	0.15419	0.67926	0.83958	FALSE	1779.42	3259.59	-0.87328	0.00027777	0.0011935	DOWN	1957.39	1679.77	0.22067	0.48977	0.87928	FALSE	1924.16	23068.3	-3.5836	9.2498e-24	3.475e-22	DOWN	2225.4	1343.2	0.72839	0.059741	0.12765	FALSE	1740.32	1548.55	0.16843	0.59667	0.81382
evm.TU.scaffold11.103	M1	CAB1; chlorophyll A/B binding protein 1; K08912 light-harvesting complex II chlorophyll a/b binding protein 1	7836.8	109154	-3.8	1.8085e-45	2.2011e-43	DOWN	8620.91	20559.8	-1.2539	1.2141e-06	4.1111e-05	DOWN	9849.67	11259	-0.19293	0.61278	0.79375	FALSE	7749.3	6215.66	0.31816	0.39147	0.60236	FALSE	3956.74	7315.91	-0.88672	0.05051	0.26755	FALSE	3883.95	99479.8	-4.6788	2.1307e-35	2.1976e-33	DOWN	4477.85	8345.18	-0.89814	0.028604	0.068864	FALSE	3517.57	2921.73	0.26775	0.37993	0.61058
evm.TU.scaffold11.231	M1	acid phosphatase/vanadium-dependent haloperoxidase-related protein; K09775 hypothetical protein	627.124	179.224	1.807	0.00044486	0.0013836	UP	688.85	124.672	2.4661	7.7733e-06	0.0001941	UP	788.817	210.536	1.9056	0.00031082	0.0014072	UP	619.561	265.986	1.2199	0.0064926	0.020378	UP	1110.13	584.218	0.92615	0.041825	0.23883	FALSE	1094.58	163.352	2.7443	5.4617e-06	2.5338e-05	UP	1273.8	108.785	3.5496	3.8279e-07	3.1666e-06	UP	987.108	314.905	1.6483	0.00088247	0.0041767
evm.TU.scaffold11.27	M1	thioesterase family protein	556.448	96.0545	2.5343	7.1216e-14	8.7168e-13	UP	611.938	599.321	0.030057	0.92553	1	FALSE	700.244	191.697	1.869	1.1173e-07	9.8977e-07	UP	550.168	271.099	1.0211	0.00017823	0.00079621	UP	1355.89	519.176	1.3849	0.0013436	0.023347	UP	1337.95	87.5477	3.9338	5.8968e-10	5.0973e-09	UP	1556.93	163.558	3.2508	2.2841e-07	1.9577e-06	UP	1204.97	517.591	1.2191	0.0032283	0.013009
evm.TU.scaffold1105.8	M1	sugar transporter ERD6-like 7	2903.21	334.5	3.1176	1.7226e-31	8.6995e-30	UP	3202.91	2492.88	0.36157	0.1219	0.33649	FALSE	3653.4	2736.37	0.41698	0.16242	0.29336	FALSE	2876.32	4603.04	-0.67836	0.0073608	0.022775	DOWN	2459.95	2720.43	-0.1452	0.67377	0.98449	FALSE	2415.03	304.868	2.9858	9.1243e-17	1.784e-15	UP	2787.33	3562.66	-0.35407	0.39894	0.57545	FALSE	2187.53	3489.62	-0.67377	0.05781	0.14755
evm.TU.scaffold1111.3	M1	GSTU16; glutathione S-transferase TAU 16; K00799 glutathione S-transferase [EC:2.5.1.18]	947.119	297.838	1.669	3.4537e-10	2.7878e-09	UP	1042.18	815.853	0.35322	0.15515	0.39201	FALSE	1192.53	1137.34	0.068366	0.85441	0.97703	FALSE	936.811	1523.15	-0.70123	0.0040948	0.013544	DOWN	1211.76	884.321	0.45447	0.19054	0.56836	FALSE	1191.68	271.463	2.1342	8.3735e-10	7.0733e-09	UP	1379.06	1347.31	0.033596	0.93206	1	FALSE	1077.3	1492.24	-0.47006	0.17745	0.35227
evm.TU.scaffold1129.1	M1	NIR1; Ferredoxin--nitrite reductase; K00366 ferredoxin-nitrite reductase [EC:1.7.7.1]	282.843	3582.85	-3.663	4.845e-40	4.2571e-38	DOWN	312.707	397.875	-0.3475	0.25003	0.53213	FALSE	355.808	269.721	0.39963	0.18703	0.32789	FALSE	280.602	293.158	-0.063154	0.9211	1	FALSE	253.782	265.809	-0.066798	0.84141	1	FALSE	248.782	3265.43	-3.7143	2.7283e-24	1.0821e-22	DOWN	286.518	311.715	-0.1216	0.82235	0.94667	FALSE	225.737	234.447	-0.054617	0.9274	1
evm.TU.scaffold113.60	M1	Bifunctional inhibitor/lipid-transfer protein/seed storage 2S albumin superfamily protein	181.383	628.472	-1.7928	1.1881e-10	1.0144e-09	DOWN	200.466	628.16	-1.6478	1.0782e-06	3.7399e-05	DOWN	228.197	390.402	-0.77468	0.1065	0.20982	FALSE	179.907	147.354	0.28797	0.26565	0.45369	FALSE	60.218	170.379	-1.5005	0.00046843	0.010717	DOWN	59.0264	572.747	-3.2785	1.2233e-17	2.6374e-16	DOWN	67.9392	276.165	-2.0232	6.0658e-06	3.9641e-05	DOWN	53.5555	110.867	-1.0497	0.015488	0.049929
evm.TU.scaffold115.13	M1	NDL2; protein N-MYC downregulated-like 2	274.375	1006.35	-1.8749	7.0214e-05	0.00025403	DOWN	302.585	194.111	0.64046	0.028726	0.12288	FALSE	345.351	282.29	0.29089	0.38232	0.56565	FALSE	271.772	192.86	0.49484	0.072988	0.16281	FALSE	82.773	256.963	-1.6343	3.1031e-05	0.0012923	DOWN	81.38	917.183	-3.4945	1.5624e-09	1.2667e-08	DOWN	94.1947	83.8128	0.16848	0.72572	0.87374	FALSE	73.6062	46.874	0.65104	0.15009	0.31076
evm.TU.scaffold115.84	M1	CYP20-2; peptidyl-prolyl cis-trans isomerase CYP20-2; K03768 peptidyl-prolyl cis-trans isomerase B (cyclophilin B) [EC:5.2.1.8]	444.028	4219.74	-3.2484	3.3846e-34	1.9928e-32	DOWN	489.259	1151.6	-1.235	4.0549e-06	0.00011267	DOWN	558.49	643.539	-0.20449	0.52525	0.70856	FALSE	439.553	320.913	0.45386	0.087717	0.18923	FALSE	306.696	415.4	-0.43769	0.46572	0.86099	FALSE	299.729	3846.14	-3.6817	6.5453e-24	2.5075e-22	DOWN	343.365	695.244	-1.0178	0.049782	0.10941	FALSE	272.881	184.582	0.56401	0.43701	0.67049
evm.TU.scaffold1159.19	M1	WRKY47; putative WRKY transcription factor 47	2346.95	115.463	4.3453	5.3588e-52	9.6132e-50	UP	2589.03	1446.43	0.83992	0.00097907	0.0096759	UP	2953.62	4608.21	-0.64172	0.055161	0.12282	FALSE	2325.11	3390.58	-0.54423	0.030283	0.077551	FALSE	2110.94	2198.95	-0.058926	0.85228	1	FALSE	2075.74	105.23	4.302	5.4559e-30	3.5486e-28	UP	2400.84	1202.62	0.99735	0.0087173	0.024937	UP	1876.48	2365.7	-0.33423	0.37336	0.60292
evm.TU.scaffold1160.31	M1	RABH1c; Ras-related protein RABH1c; K07976 Rab family, other	491.778	180.26	1.4479	2.7862e-07	1.5001e-06	UP	541.381	310.144	0.80371	0.0021691	0.017902	UP	618.871	473.159	0.38731	0.25484	0.41655	FALSE	486.552	665.976	-0.45288	0.068961	0.1555	FALSE	1634.91	459.481	1.8311	1.4963e-05	0.00069869	UP	1612.31	164.333	3.2944	1.9135e-09	1.5325e-08	UP	1875.51	475.297	1.9804	5.043e-05	0.00027069	UP	1453.33	1075.73	0.43405	0.24028	0.44253
evm.TU.scaffold1164.27_evm.TU.scaffold1164.28	M1	phosphoglycerate mutase family protein	858.067	169.176	2.3426	0.0067111	0.016315	UP	940.371	239.653	1.9723	0.013424	0.070928	FALSE	1080.06	258.836	2.061	0.016685	0.04529	UP	846.511	528.985	0.6783	0.29248	0.48647	FALSE	2327.99	796.829	1.5467	0.012996	0.11374	FALSE	2299.06	154.195	3.8982	3.9027e-06	1.8628e-05	UP	2680.15	161.743	4.0505	4.7541e-06	3.177e-05	UP	2069.01	1189.78	0.79825	0.12739	0.27453
evm.TU.scaffold1169.16	M1	OTU-like cysteine protease family protein	3509.92	529.026	2.73	0.00010015	0.00035248	UP	3854.81	1345.34	1.5187	0.0073421	0.044828	UP	4423.2	950.904	2.2177	0.0012897	0.0049547	UP	3467.63	1069.08	1.6976	0.0033989	0.011499	UP	6381.34	3268.42	0.96527	0.031944	0.20312	FALSE	6296.85	482.202	3.7069	3.059e-09	2.3873e-08	UP	7327.92	1935.98	1.9203	0.00031484	0.0013716	UP	5671.17	1649.69	1.7815	0.00012297	0.0007155
evm.TU.scaffold1176.20	M1	FP6; farnesylated protein 6	344.359	953.073	-1.4687	0.0011119	0.003194	DOWN	379.251	856.411	-1.1751	0.00064872	0.0070302	DOWN	433.259	466.479	-0.10658	0.72572	0.87849	FALSE	340.787	230.364	0.56495	0.043478	0.10558	FALSE	72.5055	321.934	-2.1506	7.6339e-08	8.5223e-06	DOWN	71.2523	868.693	-3.6078	5.3182e-09	4.0122e-08	DOWN	82.404	43.0848	0.93554	0.056787	0.12233	FALSE	64.4776	45.3998	0.50611	0.29568	0.51319
evm.TU.scaffold1190.11	M1	tolB-related protein	46451.8	857.626	5.7592	4.7307e-26	1.6392e-24	UP	51056.5	12789.3	1.9972	3.0551e-06	8.9387e-05	UP	58464	12213.6	2.2591	1.0778e-06	8.1043e-06	UP	45912	44132.8	0.057021	0.93634	1	FALSE	75464	43308.1	0.80115	0.041724	0.23839	FALSE	74469.7	781.73	6.5738	6.4181e-18	1.4117e-16	UP	86648.2	25553.2	1.7617	0.0034839	0.011263	UP	67058.6	36096.2	0.89358	0.018942	0.059129
evm.TU.scaffold12.160	M1	GLY3; persulfide dioxygenase ETHE1-like protein; K17725 sulfur dioxygenase [EC:1.13.11.18]	2128.12	151.044	3.8165	7.3566e-27	2.6644e-25	UP	2342.58	1179.46	0.98997	0.00010264	0.0016053	UP	2679.94	7331.02	-1.4518	0.0021079	0.0076302	DOWN	2105.48	4404.39	-1.0648	1.4582e-05	7.9007e-05	DOWN	4217.83	1987.98	1.0852	0.0022947	0.034738	UP	4145.92	137.659	4.9125	6.5041e-37	7.5835e-35	UP	4795.72	13305	-1.4722	0.00019737	0.00091117	DOWN	3750.47	4383.22	-0.22492	0.55691	0.78572
evm.TU.scaffold1203.2	M1	NAD(P)-linked oxidoreductase superfamily protein	122.482	1303.86	-3.4121	1.768e-34	1.0572e-32	DOWN	134.806	348.627	-1.3708	2.1773e-06	6.7211e-05	DOWN	154.197	253.182	-0.7154	0.039943	0.093881	FALSE	121.166	254.526	-1.0708	0.00017431	0.00078045	DOWN	107.73	114.398	-0.086652	0.90417	1	FALSE	105.613	1188.36	-3.4921	5.2735e-21	1.57e-19	DOWN	121.537	288.28	-1.2461	0.0038156	0.012198	DOWN	95.7947	169.889	-0.82658	0.048434	0.12815
evm.TU.scaffold1212.3	M1	NDPK3; nucleoside diphosphate kinase 3; K00940 nucleoside-diphosphate kinase [EC:2.7.4.6]	60.3185	607.016	-3.3311	1.2904e-29	5.7497e-28	DOWN	66.582	165.809	-1.3163	4.3224e-05	0.00080377	DOWN	75.83	110.208	-0.53939	0.18846	0.33004	FALSE	59.7776	70.2926	-0.23377	0.57465	0.77778	FALSE	37.6285	56.5693	-0.5882	0.20161	0.5864	FALSE	36.8997	553.271	-3.9063	5.4951e-23	1.9548e-21	DOWN	42.5304	63.4138	-0.5763	0.25989	0.41479	FALSE	33.4715	48.9822	-0.54932	0.27304	0.48359
evm.TU.scaffold122.4	M1	gibberellin-regulated protein 9	383.804	2762.69	-2.8476	1.1652e-25	3.9078e-24	DOWN	422.743	961.728	-1.1858	0.00078041	0.0081602	DOWN	482.989	399.444	0.274	0.42164	0.60901	FALSE	379.857	246.161	0.62585	0.028733	0.074044	FALSE	110.088	358.859	-1.7048	1.4719e-05	0.00069103	DOWN	107.734	2518.01	-4.5467	1.6737e-32	1.3665e-30	DOWN	123.709	370.59	-1.5829	0.00027529	0.0012198	DOWN	97.9376	25.4355	1.945	0.021594	0.065942
evm.TU.scaffold123.6	M1	ACD1; pheophorbide A oxygenase; K13071 pheophorbide a oxygenase [EC:1.14.12.20]	1934.07	402.878	2.2632	4.2792e-15	5.9695e-14	UP	2134.21	1976.54	0.11073	0.63448	0.89923	FALSE	2434.85	5184.85	-1.0905	0.0010762	0.0042223	DOWN	1916.48	2435.96	-0.34603	0.19764	0.3626	FALSE	1581.87	1812.78	-0.19658	0.61611	0.95724	FALSE	1550.29	367.173	2.078	0.00048882	0.00154	UP	1784.06	11242	-2.6557	9.4145e-11	1.3521e-09	DOWN	1406.93	1775.1	-0.33535	0.46135	0.6942
evm.TU.scaffold1247.1	M1	BGLU27; beta glucosidase 27; K01188 beta-glucosidase [EC:3.2.1.21]	1282.21	627.258	1.0315	0.0034857	0.009063	UP	1414.84	2404.64	-0.76518	0.0050799	0.03422	DOWN	1611.55	2601.98	-0.69116	0.033962	0.082156	FALSE	1270.4	3680.61	-1.5347	1.2799e-09	1.1653e-08	DOWN	3087.6	1201.95	1.3611	0.00017811	0.0050954	UP	3037.33	571.793	2.4092	5.8141e-12	6.5342e-11	UP	3515.86	1444.58	1.2832	0.00092813	0.0035357	UP	2744.67	2266.22	0.27635	0.40781	0.64184
evm.TU.scaffold125.47	M1	RNA recognition motif-containing protein; K13126 polyadenylate-binding protein	67.8006	1342.06	-4.307	3.2017e-49	4.7329e-47	DOWN	74.5395	97.4791	-0.38709	0.27814	0.56809	FALSE	85.3475	122.436	-0.52061	0.16872	0.30181	FALSE	67.0237	225.618	-1.7511	7.1021e-09	5.9729e-08	DOWN	134.42	63.2314	1.088	0.006186	0.069444	FALSE	132.041	1223.28	-3.2117	9.1901e-19	2.2035e-17	DOWN	152.484	483.955	-1.6662	8.2719e-05	0.00042154	DOWN	119.511	232.568	-0.96051	0.014435	0.047068
evm.TU.scaffold1254.21	M1	SMAD/FHA domain-containing protein	497.539	3976.96	-2.9988	3.3612e-30	1.5415e-28	DOWN	547.626	800.444	-0.54761	0.031794	0.13237	FALSE	625.547	325.851	0.94091	0.006118	0.01922	UP	492.17	208.155	1.2415	3.0492e-05	0.00015674	UP	514.677	464.8	0.14706	0.65629	0.97903	FALSE	507.228	3624.72	-2.8372	3.6287e-16	6.5921e-15	DOWN	588.776	355.379	0.72836	0.17353	0.30258	FALSE	457.382	209.897	1.1237	0.002221	0.0093766
evm.TU.scaffold1255.16	M1	LHCB2.3; photosystem II light harvesting complex protein 2.3; K08913 light-harvesting complex II chlorophyll a/b binding protein 2	51.8414	1870.41	-5.1731	7.0206e-17	1.1477e-15	DOWN	57.3533	93.6136	-0.70684	0.12286	0.33826	FALSE	65.1539	1160.92	-4.1553	2.2163e-27	1.3374e-25	DOWN	51.4499	1387.79	-4.7535	1.5473e-53	1.6679e-51	DOWN	35.2666	48.7682	-0.46764	0.36267	0.77366	FALSE	34.569	1704.29	-5.6235	5.245e-19	1.2959e-17	DOWN	39.7875	639.907	-4.0075	4.3324e-18	1.4319e-16	DOWN	31.3642	404.341	-3.6884	7.4606e-11	1.1373e-09
evm.TU.scaffold1261.15	M1	TRXF1; thioredoxin F-type 1; K03671 thioredoxin 1	78.4542	837.583	-3.4163	2.8611e-32	1.5218e-30	DOWN	86.4564	229.947	-1.4113	3.1659e-06	9.184e-05	DOWN	98.6637	394.916	-2.001	3.9002e-08	3.7159e-07	DOWN	77.6689	586.464	-2.9166	1.34e-23	3.6631e-22	DOWN	78.9758	73.4092	0.10545	0.78993	1	FALSE	77.5924	763.314	-3.2983	1.525e-18	3.5513e-17	DOWN	89.6449	186.371	-1.0559	0.019155	0.048946	DOWN	70.2179	355.716	-2.3408	5.3466e-09	6.4615e-08
evm.TU.scaffold1267.9	M1	hypothetical protein	74.3096	985.475	-3.7292	1.8294e-38	1.4552e-36	DOWN	81.6753	87.771	-0.10384	0.64019	0.90339	FALSE	93.4608	163.244	-0.8046	0.12935	0.24514	FALSE	73.4429	171.548	-1.2239	4.8447e-05	0.00024058	DOWN	105.134	69.2855	0.6016	0.14912	0.49581	FALSE	103.762	898.17	-3.1137	1.2504e-17	2.6919e-16	DOWN	120.794	145.946	-0.27288	0.47967	0.65655	FALSE	93.4322	133.097	-0.51049	0.17636	0.35079
evm.TU.scaffold127.62	M1	ketol-acid reductoisomerase; K00053 ketol-acid reductoisomerase [EC:1.1.1.86]	439.687	5024.78	-3.5145	3.1432e-38	2.4493e-36	DOWN	485.384	1273.59	-1.3917	2.2824e-07	9.7794e-06	DOWN	552.987	761.485	-0.46157	0.18629	0.32682	FALSE	435.777	272.023	0.67986	0.01558	0.043707	UP	234.427	412.384	-0.81485	0.028543	0.18965	FALSE	229.73	4579.6	-4.3172	1.0814e-30	7.555e-29	DOWN	264.402	410.801	-0.6357	0.3246	0.49244	FALSE	208.522	198.172	0.073447	0.83433	0.97367
evm.TU.scaffold1270.10	M1	AGT3; alanine:glyoxylate aminotransferase 3; K00827 alanine-glyoxylate transaminase / (R)-3-amino-2-methylpropionate-pyruvate transaminase [EC:2.6.1.44 2.6.1.40]	10256.2	384.666	4.7367	1.8528e-11	1.7356e-10	UP	11265.2	6439.52	0.80685	0.096976	0.2875	FALSE	12918.1	3132.52	2.044	0.00029185	0.0013337	UP	10133	9195.22	0.14011	0.76897	0.92485	FALSE	23826.4	9552.48	1.3186	0.0010432	0.019307	UP	23503.5	350.646	6.0667	2.1238e-20	5.9853e-19	UP	27334.1	9561.69	1.5154	0.00071894	0.0028251	UP	21174.6	11730.5	0.85207	0.015429	0.049769
evm.TU.scaffold1270.18	M1	WRKY33; putative WRKY transcription factor 33; K13424 WRKY transcription factor 33	2119.8	1766.71	0.26286	0.64403	0.79947	FALSE	2330.11	2317.12	0.0080656	0.9747	1	FALSE	2668.03	2247.16	0.24767	0.50544	0.69187	FALSE	2095.27	379.892	2.4635	1.1142e-10	1.1409e-09	UP	5748.06	1976.54	1.5401	0.0073241	0.077475	FALSE	5677.31	1610.26	1.8179	0.0058485	0.014323	UP	6613.86	2008.76	1.7192	0.0082479	0.02381	UP	5106.94	855.232	2.5781	0.00017509	0.00098435
evm.TU.scaffold1289.4	M1	Haloacid dehalogenase-like hydrolase (HAD) superfamily protein	475.444	6531.73	-3.7801	4.1306e-44	4.6042e-42	DOWN	523.156	1694.59	-1.6956	2.1285e-10	2.0514e-08	DOWN	598.557	423.62	0.49872	0.14435	0.2676	FALSE	470.263	870.964	-0.88915	0.00041247	0.0017204	DOWN	286.963	443.921	-0.62944	0.1072	0.4126	FALSE	281.279	5953.24	-4.4036	7.7075e-32	5.9579e-30	DOWN	323.703	171.909	0.91303	0.038934	0.089026	FALSE	255.204	252.714	0.01414	0.90385	1
evm.TU.scaffold13.136	M1	PGIP1; polygalacturonase inhibitor 1	8757.17	155.665	5.814	1.8442e-82	2.4431e-79	UP	9647.48	4338.54	1.1529	2.0606e-05	0.00043777	UP	11025.2	13690.7	-0.3124	0.35488	0.53531	FALSE	8668.38	13690.2	-0.6593	0.0068991	0.021509	DOWN	3625.47	8189.69	-1.1756	0.001132	0.020399	DOWN	3559.1	141.865	4.6489	4.4763e-26	2.106e-24	UP	4107.05	2071.23	0.98762	0.0077808	0.022688	UP	3223.89	2891.17	0.15715	0.59641	0.81355
evm.TU.scaffold13.93	M1	proline-rich family protein	266.699	3116.91	-3.5468	4.3597e-39	3.601e-37	DOWN	293.422	603.476	-1.0403	0.00016537	0.0023539	DOWN	335.589	288.752	0.21686	0.60674	0.78817	FALSE	263.761	145.385	0.85936	0.0036774	0.012347	UP	432.835	248.984	0.79776	0.031001	0.1993	FALSE	426.764	2840.85	-2.7348	2.6876e-15	4.4723e-14	DOWN	496.193	111.233	2.1573	1.469e-06	1.0899e-05	UP	384.753	48.8874	2.9764	7.4e-11	1.1285e-09
evm.TU.scaffold13.97	M1	hypothetical protein	3780.02	524.049	2.8506	1.8533e-17	3.2044e-16	UP	4158.97	2718.74	0.61329	0.021285	0.099273	FALSE	4759.58	2509.75	0.92329	0.0044454	0.014594	UP	3738.63	1815.95	1.0418	3.6793e-05	0.00018628	UP	1708.62	3528.89	-1.0464	0.0036774	0.048031	DOWN	1684.73	477.695	1.8184	2.132e-06	1.0675e-05	UP	1957.34	928.163	1.0764	0.0063909	0.019063	UP	1518.37	829.962	0.87141	0.015332	0.049507
evm.TU.scaffold130.32	M1	pentatricopeptide repeat-containing protein	27005.9	1264.53	4.4166	5.8702e-15	8.0553e-14	UP	29686.3	10886.8	1.4472	0.00034395	0.0042569	UP	34014	9673.69	1.814	0.0002251	0.0010606	UP	26695.1	31604.1	-0.24353	0.26346	0.45088	FALSE	44900.1	25180	0.83444	0.015805	0.12997	FALSE	44162.9	1152.53	5.26	7.8871e-42	1.4247e-39	UP	51127.4	41405.7	0.30427	0.38981	0.56505	FALSE	39919	37432.2	0.092795	0.78307	0.94784
evm.TU.scaffold1319.2	M1	hypothetical protein	908.885	157.447	2.5292	1.5416e-20	3.4658e-19	UP	1001.36	397.633	1.3325	2.2769e-06	6.941e-05	UP	1143.61	794.817	0.5249	0.1065	0.20982	FALSE	899.684	245.909	1.8713	2.6228e-12	3.1237e-11	UP	545.829	850.131	-0.63924	0.079879	0.35058	FALSE	537.275	143.493	1.9047	6.9208e-08	4.4368e-07	UP	622.375	323.143	0.94561	0.017188	0.044586	UP	485.122	119.776	2.018	1.341e-07	1.3211e-06
evm.TU.scaffold132.5	M1	ATPC1; ATP synthase gamma chain 1; K02115 F-type H+-transporting ATPase subunit gamma	941.709	9240	-3.2945	1.5859e-35	1.0115e-33	DOWN	1037.27	707.707	0.55157	0.037145	0.14804	FALSE	1184.05	522.211	1.181	0.0003801	0.0016825	UP	931.989	667.549	0.48144	0.06465	0.14742	FALSE	1313.72	880.611	0.57708	0.10336	0.4054	FALSE	1292.36	8421.29	-2.704	4.3106e-15	7.0354e-14	DOWN	1496.92	671.979	1.1555	0.0036859	0.01184	UP	1168.05	484.619	1.2692	0.0003309	0.0017432
evm.TU.scaffold1337.1	M1	SAMDC; conserved peptide upstream open reading frame 9; K01611 S-adenosylmethionine decarboxylase [EC:4.1.1.50]	36033.2	1564.03	4.526	2.1686e-58	6.384e-56	UP	39671	13164.2	1.5915	5.9683e-10	5.0078e-08	UP	45340.7	10667	2.0877	1.915e-10	2.4818e-09	UP	35652	41714.2	-0.22655	0.31674	0.51607	FALSE	47367.4	33671	0.49239	0.1576	0.51125	FALSE	46624.9	1425.49	5.0316	3.4099e-39	4.9531e-37	UP	54042.2	21662.4	1.3189	0.00053079	0.0021649	UP	42108.3	56544.7	-0.42529	0.21021	0.4001
evm.TU.scaffold1337.2	M1	CPuORF9; conserved peptide upstream open reading frame 9	6465.77	225.403	4.8422	1.2221e-63	4.7833e-61	UP	7124.67	2214.57	1.6858	4.4348e-11	4.8817e-09	UP	8139.8	1960.64	2.0537	2.8194e-10	3.5891e-09	UP	6401.08	8082.19	-0.33643	0.16259	0.31112	FALSE	5942.33	6048.59	-0.025572	0.94512	1	FALSE	5844.73	205.415	4.8305	1.2747e-36	1.4382e-34	UP	6763.76	3938.4	0.78022	0.033507	0.078637	FALSE	5282.37	11146	-1.0773	0.0019259	0.0082911
evm.TU.scaffold134.30	M1	alpha/beta-Hydrolases superfamily protein	557.763	175.956	1.6644	1.7527e-09	1.2869e-08	UP	614.563	825.344	-0.42544	0.13563	0.36142	FALSE	701.606	316.665	1.1477	0.00058028	0.0024564	UP	552.135	277.691	0.99154	0.00017892	0.00079871	UP	2551.94	521.778	2.2901	9.5706e-10	1.8965e-07	UP	2511.27	160.402	3.9687	4.4409e-26	2.0922e-24	UP	2910.93	2085.21	0.48128	0.21585	0.35831	FALSE	2269.05	1076.87	1.0752	0.0019895	0.0085291
evm.TU.scaffold1356.5	M1	serine protease inhibitor, Kazal-type family protein	18113.1	612.535	4.8861	5.2671e-36	3.4821e-34	UP	19996.9	4674	2.097	2.9075e-11	3.4175e-09	UP	22776	7123.98	1.6768	1.2721e-07	1.1148e-06	UP	17952.6	13187.3	0.44504	0.053092	0.12513	FALSE	66424.2	16990.1	1.967	9.2945e-08	9.9487e-06	UP	65315.6	558.355	6.8701	5.9467e-60	5.6031e-57	UP	75568.3	20104.3	1.9103	7.9918e-07	6.2374e-06	UP	59053.3	25972.2	1.1851	0.00057926	0.002877
evm.TU.scaffold1366.2	M1	hypothetical protein	1558.94	162.964	3.2579	5.5881e-10	4.3763e-09	UP	1715.39	686.743	1.3207	0.00052183	0.0059468	UP	1964.08	1010.11	0.95935	0.038545	0.091273	FALSE	1542.02	2042.35	-0.40541	0.098407	0.20797	FALSE	867.587	1455.46	-0.74639	0.042607	0.24146	FALSE	856.038	148.541	2.5268	7.2553e-06	3.2982e-05	UP	995.916	373.369	1.4154	0.0060206	0.018124	UP	770.994	763.07	0.014905	1	1
evm.TU.scaffold137.70	M1	PGR5-LIKE_A; PGR5-like protein 1A	901.436	16302.5	-4.1767	4.8551e-52	8.7553e-50	DOWN	993.344	3236.66	-1.7041	1.3894e-10	1.3908e-08	DOWN	1133.9	1217.69	-0.10285	0.75556	0.90163	FALSE	892.403	1276.17	-0.51605	0.040689	0.099831	FALSE	663.848	843.406	-0.34537	0.34842	0.75939	FALSE	653.575	14859.1	-4.5068	1.1809e-33	1.037e-31	DOWN	757.107	713.744	0.085091	0.80766	0.93542	FALSE	589.937	659.546	-0.16091	0.68387	0.88423
evm.TU.scaffold137.73	M1	NYE1; protein NON-YELLOWING 1	106.579	40.0559	1.4118	7.4491e-05	0.00026855	UP	117.773	348.21	-1.564	1.7929e-06	5.7002e-05	DOWN	134.082	554.442	-2.0479	2.4185e-05	0.0001411	DOWN	105.701	436.543	-2.0461	2.0614e-12	2.4755e-11	DOWN	201.125	100.091	1.0068	0.39587	0.80736	FALSE	196.12	36.5092	2.4254	0.12074	0.20328	FALSE	223.802	1978.05	-3.1438	2.7925e-13	5.4596e-12	DOWN	178.984	399.447	-1.1582	0.098249	0.22488
evm.TU.scaffold137.87	M1	CYP81D8; cytochrome P450, family 81, subfamily D, polypeptide 8; K00517 [EC:1.14.-.-]	9449.34	1776.99	2.4108	1.1738e-20	2.6756e-19	UP	10404.3	8608.1	0.27341	0.24157	0.52062	FALSE	11890	8965.54	0.40729	0.21954	0.37258	FALSE	9349.92	8152.89	0.19764	0.43605	0.64872	FALSE	10138.1	8830.97	0.19914	0.5682	0.93171	FALSE	9991.44	1619.73	2.6249	4.4457e-14	6.4658e-13	UP	11601	2330.9	2.3153	9.7342e-09	1.0568e-07	UP	9010.32	6892.1	0.38663	0.28453	0.49868
evm.TU.scaffold1373.15	M1	PHT1;4; inorganic phosphate transporter 1-4; K08176 MFS transporter, PHS family, inorganic phosphate transporter	1753.14	116.297	3.9141	5.2772e-08	3.1616e-07	UP	1939.74	558.744	1.7956	0.001482	0.013387	UP	2206.17	1555.01	0.50462	0.15967	0.28976	FALSE	1740.15	1011.49	0.78272	0.063933	0.14602	FALSE	645.446	1649.21	-1.3534	0.018623	0.1445	FALSE	632.221	105.981	2.5766	0.00055464	0.0017269	UP	726.809	391.003	0.8944	0.080857	0.16329	FALSE	574.077	537.952	0.093768	0.77566	0.94342
evm.TU.scaffold1376.5	M1	ENODL17; early nodulin-like protein 17	184.572	731.318	-1.9863	8.8437e-14	1.0703e-12	DOWN	203.44	325.779	-0.67929	0.014047	0.073226	FALSE	232.074	389.94	-0.74867	0.057939	0.12785	FALSE	182.747	172.136	0.086294	0.77449	0.92789	FALSE	61.9956	172.755	-1.4785	0.00076047	0.015295	DOWN	60.5389	666.585	-3.4609	1.2103e-19	3.2184e-18	DOWN	69.3194	100.111	-0.53027	0.43757	0.6152	FALSE	55.1814	129.127	-1.2265	0.012887	0.042886
evm.TU.scaffold1387.2	M1	putative methyltransferase PMT18	170.988	1169.89	-2.7744	1.3856e-24	4.2764e-23	DOWN	188.299	300.95	-0.6765	0.01549	0.078732	FALSE	215.137	252.102	-0.22875	0.47252	0.65921	FALSE	169.206	193.949	-0.19689	0.47049	0.68555	FALSE	49.2884	159.836	-1.6973	4.6995e-05	0.0017936	DOWN	48.5427	1066.22	-4.4571	5.1366e-30	3.3597e-28	DOWN	56.3172	284.441	-2.3365	4.3544e-06	2.9346e-05	DOWN	43.8135	101.825	-1.2167	0.032277	0.091952
evm.TU.scaffold139.162	M1	ACX1; peroxisomal acyl-coenzyme A oxidase 1; K00232 acyl-CoA oxidase [EC:1.3.3.6]	11043.4	1038.69	3.4103	5.0219e-25	1.5956e-23	UP	12155.5	5266.85	1.2066	2.1962e-05	0.00046211	UP	13906.3	12523.4	0.15111	0.71499	0.8696	FALSE	10925.4	8382.47	0.38224	0.13137	0.26263	FALSE	11256.1	10315.3	0.12593	0.72065	1	FALSE	11087	946.62	3.5499	3.9647e-23	1.4323e-21	UP	12865.6	9319.3	0.46522	0.21312	0.35509	FALSE	10005.9	4501.53	1.1524	0.00099139	0.0046359
evm.TU.scaffold139.58	M1	photosystem II reaction center PsbP family protein	52.6994	540.286	-3.3579	1.2659e-29	5.6478e-28	DOWN	58.0401	33.08	0.81109	0.039242	0.15379	FALSE	66.3091	62.3948	0.08778	0.88686	0.99781	FALSE	52.1535	74.6671	-0.51771	0.1479	0.28836	FALSE	48.3122	49.2681	-0.028266	1	1	FALSE	47.3953	492.448	-3.3772	3.048e-18	6.891e-17	DOWN	54.5756	32.5609	0.74512	0.14243	0.2588	FALSE	42.9491	41.5647	0.047269	0.91243	1
evm.TU.scaffold139.60	M1	PPDK; pyruvate, phosphate dikinase 1; K01006 pyruvate, orthophosphate dikinase [EC:2.7.9.1]	33558	478.864	6.1309	9.0789e-91	2.2336e-87	UP	36970	5841.45	2.662	2.3586e-23	2.4468e-20	UP	42226.3	29915.6	0.49724	0.14415	0.26736	FALSE	33216.9	33265.5	-0.0021102	0.97252	1	FALSE	45895.3	31385.6	0.54824	0.12054	0.44109	FALSE	45145.4	436.403	6.6928	2.4256e-58	1.9666e-55	UP	52279	37852.2	0.46586	0.20017	0.33863	FALSE	40805.4	29591.1	0.4636	0.16491	0.33318
evm.TU.scaffold139.67	M1	hypothetical protein	528.09	40.7982	3.6942	1.5378e-20	3.4595e-19	UP	580.856	230.591	1.3328	4.6018e-06	0.00012533	UP	664.91	511.129	0.37947	0.45551	0.64307	FALSE	522.205	627.507	-0.26501	0.25734	0.44265	FALSE	1513.31	492.806	1.6186	1.0002e-05	0.00050265	UP	1491.83	37.1881	5.3261	1.4059e-25	6.308e-24	UP	1733.69	926.124	0.90457	0.046752	0.10387	FALSE	1345.13	881.876	0.6091	0.086142	0.20275
evm.TU.scaffold139.91	M1	NUDT7; nudix hydrolase 7	4752.12	1060.99	2.1632	0.00032002	0.0010227	UP	5216.92	767.379	2.7652	1.4222e-05	0.000322	UP	5978.62	1561.85	1.9366	0.0013981	0.0053179	UP	4693.18	2287.79	1.0366	0.04025	0.098943	FALSE	14916.8	4423.53	1.7537	0.029409	0.19331	FALSE	14746.6	966.958	3.9308	0.00030545	0.0010066	UP	17223	1059.13	4.0234	0.00035505	0.0015224	UP	13256.7	3239.95	2.0327	0.016107	0.051614
evm.TU.scaffold139.98	M1	ARA1; arabinose kinase 1; K12446 L-arabinokinase [EC:2.7.1.46]	16069.6	1134.13	3.8247	3.4482e-40	3.061e-38	UP	17692.4	6591.5	1.4245	1.4014e-07	6.3377e-06	UP	20233.2	3819.36	2.4053	3.6621e-13	6.5523e-12	UP	15900.5	5062.42	1.6512	5.11e-11	5.4063e-10	UP	20002.3	15015.6	0.4137	0.23178	0.62687	FALSE	19656.4	1033.63	4.2492	1.1785e-30	8.2006e-29	UP	22726.8	13479.8	0.75359	0.046878	0.10411	FALSE	17786.2	6333.25	1.4897	1.7106e-05	0.00011889
evm.TU.scaffold14.147	M1	PORB; light-dependent NADPH:protochlorophyllide oxidoreductase B; K00218 protochlorophyllide reductase [EC:1.3.1.33]	307.617	5946.5	-4.2728	4.1533e-53	8.1957e-51	DOWN	338.34	493.18	-0.54364	0.12256	0.33767	FALSE	386.451	1750.48	-2.1794	4.9821e-11	7.0213e-10	DOWN	304.143	1844.27	-2.6002	6.2239e-23	1.6428e-21	DOWN	201.973	287.122	-0.5075	0.31081	0.72255	FALSE	198.62	5419.43	-4.7701	9.1125e-36	9.6266e-34	DOWN	229.749	1359.02	-2.5644	6.4545e-10	8.2384e-09	DOWN	179.536	1090.63	-2.6028	4.3868e-12	7.595e-11
evm.TU.scaffold14.148	M1	aluminum induced protein with YGL and LRDR motifs	1825.81	340.623	2.4223	1.1226e-13	1.3431e-12	UP	2008.42	981.192	1.0335	5.346e-05	0.00095672	UP	2298.31	1384.56	0.73114	0.027058	0.067885	FALSE	1805.55	828.911	1.1231	1.4025e-05	7.6196e-05	UP	2392.55	1704.08	0.48956	0.1518	0.50125	FALSE	2352	310.452	2.9214	8.1909e-17	1.6078e-15	UP	2720.67	3675.36	-0.43393	0.27886	0.43918	FALSE	2127.3	840.858	1.3391	0.00012606	0.00073111
evm.TU.scaffold14.176	M1	rhodanese-like domain-containing protein	258.997	3723.09	-3.8455	3.3691e-44	3.7675e-42	DOWN	285.499	347.015	-0.28151	0.36175	0.66403	FALSE	325.683	655.322	-1.0087	0.0028264	0.0098666	DOWN	256.452	437.463	-0.77047	0.0043021	0.014153	DOWN	248.716	242.442	0.036861	0.90076	1	FALSE	244.242	3393.41	-3.7964	3.0263e-25	1.3171e-23	DOWN	281.954	574.77	-1.0275	0.011562	0.03182	DOWN	221.147	269.124	-0.28327	0.4872	0.71769
evm.TU.scaffold140.18	M1	ERF2; ethylene-responsive transcription factor 2; K14517 ethylene-responsive transcription factor 2	5794.04	2287.7	1.3407	0.00078612	0.0023275	UP	6366.61	3709.36	0.77935	0.037301	0.14851	FALSE	7291.38	3854.87	0.91951	0.010748	0.031074	UP	5725.64	4330.07	0.40305	0.20243	0.36919	FALSE	8102.23	5399.95	0.58537	0.10248	0.40346	FALSE	7991.11	2085.3	1.9381	2.8711e-05	0.00011654	UP	9296.18	2919.31	1.671	0.00038448	0.0016326	UP	7202	2153.42	1.7418	8.1381e-05	0.00049141
evm.TU.scaffold1407.1	M1	RRF; ribosome-recycling factor; K02838 ribosome recycling factor	488.883	4780.35	-3.2896	9.9426e-36	6.4492e-34	DOWN	536.727	1149.02	-1.0981	2.4325e-05	0.00050256	DOWN	615.258	294.049	1.0651	0.027397	0.068624	FALSE	482.843	706.365	-0.54886	0.033244	0.084141	FALSE	184.434	455.092	-1.3031	0.0050051	0.059791	FALSE	181.524	4356.94	-4.5851	7.6628e-34	6.8497e-32	DOWN	210.436	212.984	-0.017367	0.92025	1	FALSE	163.978	330.018	-1.009	0.0056672	0.021193
evm.TU.scaffold1407.3	M1	Chalcone-flavanone isomerase family protein	93.3913	596.569	-2.6753	1.0462e-21	2.5647e-20	DOWN	102.69	208.122	-1.0191	0.00036821	0.0044922	DOWN	117.423	100.19	0.22897	0.76255	0.90567	FALSE	92.3245	77.8266	0.24645	0.55831	0.7649	FALSE	47.8433	87.1281	-0.86482	0.052817	0.27444	FALSE	47.0878	543.715	-3.5294	6.0321e-20	1.6378e-18	DOWN	54.5895	41.8831	0.38226	0.50203	0.67893	FALSE	42.5377	45.7695	-0.10564	0.83229	0.97242
evm.TU.scaffold1407.5	M1	CSP41A; chloroplast stem-loop binding protein-41	1242.62	23139.1	-4.2189	5.8886e-53	1.1395e-50	DOWN	1368.35	4369.27	-1.675	1.6723e-10	1.6311e-08	DOWN	1562.29	1180.97	0.40369	0.23213	0.38862	FALSE	1229.58	1880.52	-0.61297	0.010303	0.030584	DOWN	412.668	1161.59	-1.493	6.9613e-05	0.0024546	DOWN	404.999	21088.7	-5.7024	5.4502e-47	1.7117e-44	DOWN	466.801	346.972	0.42799	0.25736	0.41162	FALSE	366.878	602.444	-0.71553	0.059278	0.15067
evm.TU.scaffold1415.17	M1	RNA-binding (RRM/RBD/RNP motifs) family protein	74.9959	617.398	-3.0413	1.5841e-26	5.6305e-25	DOWN	82.4376	83.6612	-0.021257	0.97984	1	FALSE	94.3762	79.4961	0.24754	0.62024	0.80036	FALSE	74.1281	221.807	-1.5812	1.3673e-07	9.8909e-07	DOWN	79.8995	69.93	0.19227	0.58707	0.9426	FALSE	78.6203	562.707	-2.8394	2.0596e-14	3.1205e-13	DOWN	90.9594	110.144	-0.27609	0.55248	0.72506	FALSE	70.999	183.001	-1.366	0.00083862	0.0039932
evm.TU.scaffold1417.11	M1	putative calcium-binding protein CML45	789.294	95.3184	3.0497	5.8825e-05	0.00021559	UP	865.928	326.968	1.4051	0.014108	0.073434	FALSE	993.667	382.286	1.3781	0.023953	0.061372	FALSE	779.207	583.643	0.41692	0.42035	0.63269	FALSE	542.222	734.013	-0.43692	0.36715	0.77848	FALSE	534.147	86.8787	2.6202	1.8109e-12	2.162e-11	UP	620.188	185.923	1.738	3.0387e-05	0.00017098	UP	482.046	365.553	0.39909	0.27527	0.48636
evm.TU.scaffold1423.13	M1	BZIP53; basic region/leucine zipper motif 53 protein	990.958	132.736	2.9003	1.6365e-06	7.7801e-06	UP	1089.21	244.503	2.1554	3.7549e-05	0.00071653	UP	1248.61	1432.68	-0.1984	0.76363	0.90568	FALSE	979.515	1020.96	-0.059782	0.77281	0.92643	FALSE	1153.25	923.795	0.32006	0.36279	0.77369	FALSE	1137.26	121.002	3.2325	1.0358e-11	1.1239e-10	UP	1321.91	1359.64	-0.040607	0.968	1	FALSE	1024.92	670.034	0.61321	0.092417	0.21417
evm.TU.scaffold1428.6	M1	cupin domain-containing protein; K06995	499.228	6334.1	-3.6654	2.0801e-41	1.9737e-39	DOWN	550.804	1605.57	-1.5435	1.193e-08	7.3368e-07	DOWN	628.095	610.095	0.04195	0.85104	0.9744	FALSE	494.621	502.056	-0.021525	0.9865	1	FALSE	782.392	467.854	0.74183	0.53793	0.91173	FALSE	761.975	5773.16	-2.9215	1.8173e-16	3.4265e-15	DOWN	867.843	1219.27	-0.49051	0.65941	0.82004	FALSE	696.398	359.732	0.95299	0.44442	0.67814
evm.TU.scaffold1429.4	M1	HXXXD-type acyl-transferase family protein	348.574	814.393	-1.2243	0.0015926	0.0044392	DOWN	386.464	173.31	1.157	0.1321	0.35548	FALSE	438.401	539.601	-0.29964	0.67398	0.83638	FALSE	346.434	213.124	0.70089	0.21752	0.38972	FALSE	69.2519	328.833	-2.2474	0.016468	0.13337	FALSE	67.644	742.166	-3.4557	1.7686e-19	4.5943e-18	DOWN	77.3827	90.4138	-0.22453	0.88191	0.99201	FALSE	61.6083	55.0427	0.16257	0.77646	0.94351
evm.TU.scaffold144.52	M1	ENH1; protein ENHANCER OF SOS3-1	174.811	5312.39	-4.9255	2.5352e-65	1.1489e-62	DOWN	192.208	288.537	-0.58609	0.076751	0.24547	FALSE	219.742	92.4827	1.2486	0.010286	0.029901	UP	172.807	193.272	-0.16148	0.54256	0.75333	FALSE	180.085	163.082	0.14308	0.65295	0.97684	FALSE	177.565	4841.72	-4.7691	6.5952e-36	7.0963e-34	DOWN	206.195	54.3999	1.9223	2.0549e-05	0.00011986	UP	160.006	109.822	0.54296	0.18038	0.35678
evm.TU.scaffold144.68	M1	emb1473; 50S ribosomal protein L13; K02871 large subunit ribosomal protein L13	200.766	1433.56	-2.836	4.1578e-26	1.4495e-24	DOWN	220.771	280.868	-0.34734	0.30311	0.5978	FALSE	252.463	245.129	0.042533	0.98978	1	FALSE	198.483	849.306	-2.0973	3.3388e-15	5.0957e-14	DOWN	221.491	187.316	0.24178	0.46566	0.86096	FALSE	217.986	1306.47	-2.5834	3.0217e-13	4.0208e-12	DOWN	252.391	272.389	-0.11001	0.81469	0.94109	FALSE	196.845	632.931	-1.685	4.7146e-06	3.6489e-05
evm.TU.scaffold1457.3	M1	ERD (early-responsive to dehydration stress) family protein	1878.35	234.008	3.0048	1.1706e-28	4.9291e-27	UP	2072.23	2126.14	-0.03705	0.94802	1	FALSE	2362.95	4903.78	-1.0533	0.0012165	0.0047024	DOWN	1860.91	1740.79	0.096265	0.6216	0.81901	FALSE	939.178	1760.13	-0.90621	0.011088	0.10213	FALSE	924	213.296	2.115	1.7901e-09	1.4386e-08	UP	1069.56	2834.16	-1.4059	0.0003732	0.00159	DOWN	834.792	718.171	0.21709	0.49991	0.72965
evm.TU.scaffold147.29	M1	adenine nucleotide alpha hydrolases-like protein	3429.09	622.607	2.4614	2.5012e-21	5.9743e-20	UP	3774.87	2279.27	0.72785	0.0052235	0.03494	UP	4315.87	1458.58	1.5651	2.2715e-06	1.6193e-05	UP	3392.63	2578	0.39615	0.11033	0.22793	FALSE	4599.93	3203.73	0.52186	0.13477	0.47024	FALSE	4530.89	567.407	2.9973	1.4394e-17	3.0673e-16	UP	5254.45	2340.33	1.1668	0.0024421	0.0082515	UP	4088.05	1860.16	1.136	0.001036	0.0048174
evm.TU.scaffold1482.2	M1	Rossmann-fold NAD(P)-binding domain-containing protein	228.416	312.609	-0.45269	0.4274	0.58835	FALSE	253.353	49.3289	2.3606	0.020868	0.097634	FALSE	287.167	1238.61	-2.1088	3.5012e-09	3.8672e-08	DOWN	227.071	469.136	-1.0469	0.024351	0.064297	FALSE	37.4844	215.614	-2.5241	0.011793	0.10631	FALSE	36.7581	284.936	-2.9545	8.4437e-14	1.1903e-12	DOWN	42.3411	133.697	-1.6588	0.0073837	0.021666	DOWN	33.3364	219.053	-2.7161	2.6085e-10	3.7395e-09
evm.TU.scaffold1485.5	M1	PMDH2; peroxisomal NAD-malate dehydrogenase 2; K00026 malate dehydrogenase [EC:1.1.1.37]	465.886	12915.8	-4.793	2.6341e-64	1.055e-61	DOWN	512.178	1386.36	-1.4366	6.561e-08	3.2742e-06	DOWN	586.219	634.875	-0.11503	0.76646	0.90734	FALSE	460.529	1006	-1.1273	5.9063e-06	3.4063e-05	DOWN	127.038	434.494	-1.7741	5.6182e-06	0.00030858	DOWN	125.144	11771.9	-6.5556	1.0478e-56	7.4547e-54	DOWN	145.064	249.895	-0.78464	0.11956	0.22468	FALSE	112.876	376.756	-1.7389	1.8661e-05	0.00012856
evm.TU.scaffold1488.35	M1	hypothetical protein	47.9845	817.677	-4.0909	6.4953e-43	6.8836e-41	DOWN	52.7206	69.8559	-0.40602	0.28163	0.57245	FALSE	60.3214	43.5222	0.47092	0.38617	0.56993	FALSE	47.4118	104.746	-1.1436	0.00054034	0.0022062	DOWN	79.987	44.7195	0.83886	0.10234	0.40315	FALSE	78.9664	745.259	-3.2384	2.334e-18	5.3532e-17	DOWN	91.8369	33.0905	1.4727	0.014647	0.038992	UP	71.0452	97.1742	-0.45184	0.28822	0.50322
evm.TU.scaffold15.112	M1	AIM1; fatty acid beta-oxidation multifunctional protein AIM1; K10527 enoyl-CoA hydratase/3-hydroxyacyl-CoA dehydrogenase [EC:4.2.1.17 1.1.1.35 1.1.1.211]	2681.33	358.277	2.9038	5.4915e-23	1.4835e-21	UP	2950.25	1830.3	0.68875	0.0062222	0.039778	UP	3375.65	2363.03	0.51453	0.13407	0.25236	FALSE	2652.02	2399.39	0.14442	0.60703	0.80597	FALSE	4617.3	2503.37	0.88318	0.012061	0.10813	FALSE	4543.3	326.537	3.7984	2.8635e-25	1.2494e-23	UP	5262.92	7238.98	-0.45992	0.24438	0.39502	FALSE	4104.78	3359.84	0.28891	0.38834	0.62053
evm.TU.scaffold1505.5	M1	hypothetical protein	3248.39	1314.53	1.3052	7.268e-05	0.00026251	UP	3570.85	3999.21	-0.16345	0.41323	0.71995	FALSE	4088.21	3273.88	0.32047	0.44986	0.63725	FALSE	3210.89	1991.26	0.68929	0.034474	0.086789	FALSE	5612.32	3029.08	0.88972	0.01139	0.1039	FALSE	5533.43	1198.22	2.2073	5.881e-08	3.801e-07	UP	6432.78	7768.11	-0.27212	0.45814	0.63578	FALSE	4988.74	2708.6	0.88113	0.010446	0.035879
evm.TU.scaffold151.54	M1	hypothetical protein	382.523	396.201	-0.050689	0.99273	1	FALSE	422.317	1329.07	-1.654	1.9164e-09	1.4574e-07	DOWN	481.28	1197.12	-1.3146	0.00010263	0.00052323	DOWN	379.152	698.894	-0.8823	0.0011382	0.0043136	DOWN	280.013	358.798	-0.35767	0.49627	0.88484	FALSE	273.997	361.073	-0.39813	0.47206	0.62453	FALSE	314.363	2070.8	-2.7197	1.4937e-08	1.5732e-07	DOWN	249.055	580.464	-1.2207	0.0037418	0.014832
evm.TU.scaffold1510.29	M1	2-Cys peroxiredoxin BAS1; K03386 peroxiredoxin (alkyl hydroperoxide reductase subunit C) [EC:1.11.1.15]	99.131	1859.87	-4.2297	1.8794e-49	2.8392e-47	DOWN	109.068	174.946	-0.68168	0.02738	0.11866	FALSE	124.696	166.509	-0.41718	0.22649	0.38162	FALSE	98.0394	290.278	-1.566	3.9133e-08	3.0284e-07	DOWN	97.9769	92.5541	0.082144	0.80188	1	FALSE	96.2137	1695.23	-4.1391	4.7369e-28	2.6129e-26	DOWN	111.158	145.582	-0.38922	0.37914	0.55292	FALSE	87.141	158.891	-0.86661	0.031708	0.090636
evm.TU.scaffold152.36	M1	50S ribosomal protein L5; K02931 large subunit ribosomal protein L5	113.883	2240.13	-4.298	1.1827e-50	1.9035e-48	DOWN	125.42	134.806	-0.10412	0.78075	0.98304	FALSE	143.224	90.2431	0.66638	0.098906	0.19768	FALSE	112.698	181.459	-0.68718	0.017652	0.048778	DOWN	144.697	106.469	0.4426	0.27805	0.68454	FALSE	141.986	2041.62	-3.8459	5.7119e-25	2.4284e-23	DOWN	163.5	118.26	0.46733	0.26997	0.42822	FALSE	128.613	121.122	0.086578	0.7851	0.94833
evm.TU.scaffold1522.9	M1	50S ribosomal protein L5; K02931 large subunit ribosomal protein L5	261.086	1626.3	-2.639	1.716e-23	4.8367e-22	DOWN	287.164	335.063	-0.22256	0.44255	0.74568	FALSE	328.64	175.379	0.90603	0.012385	0.035082	UP	258.167	285.628	-0.14583	0.52213	0.73698	FALSE	526.878	243.639	1.1127	0.0020549	0.032086	UP	517.137	1482.23	-1.5192	8.4669e-06	3.8052e-05	DOWN	596.596	347.327	0.78046	0.045019	0.1008	FALSE	468.533	214.509	1.1271	0.0016031	0.0070651
evm.TU.scaffold1527.15	M1	Subtilase-like protein	516.134	1278.54	-1.3087	1.0006e-06	4.9302e-06	DOWN	570.416	717.353	-0.33067	0.24371	0.52368	FALSE	649.189	578.714	0.16579	0.52912	0.7112	FALSE	511.917	204.196	1.326	0.00010333	0.00048225	UP	116.132	484.812	-2.0617	5.6098e-06	0.00030858	DOWN	113.708	1165.16	-3.3571	1.3981e-19	3.6813e-18	DOWN	130.775	298.159	-1.189	0.005571	0.016926	DOWN	103.334	68.0988	0.60162	0.28517	0.49949
evm.TU.scaffold1529.1	M1	AAE7; Acetate/butyrate--CoA ligase AAE7	637.264	102.906	2.6306	1.334e-07	7.5338e-07	UP	700.277	150.962	2.2137	2.4986e-06	7.4968e-05	UP	802.55	553.629	0.53567	0.24388	0.40264	FALSE	629.79	1048.31	-0.73513	0.0025611	0.0089409	DOWN	1298.78	593.913	1.1288	0.012334	0.10968	FALSE	1281.89	93.7892	3.7727	1.9104e-08	1.3288e-07	UP	1491.41	1340.87	0.15351	0.8366	0.95907	FALSE	1153.95	1460.07	-0.33946	0.31773	0.53994
evm.TU.scaffold1538.12	M1	MATE efflux family protein; K03327 multidrug resistance protein, MATE family	3619.21	294.194	3.6208	2.653e-24	8.0581e-23	UP	3982.37	2119.71	0.90976	0.0010345	0.010104	UP	4557.28	3200.86	0.50971	0.11996	0.23081	FALSE	3579.79	2421.61	0.56391	0.026178	0.06859	FALSE	3520.1	3379.13	0.058966	0.84345	1	FALSE	3465.02	268.12	3.6919	3.8124e-24	1.495e-22	UP	4015.59	2366.09	0.7631	0.048805	0.1076	FALSE	3129.02	1940.84	0.68903	0.048322	0.12792
evm.TU.scaffold154.31	M1	putative FKBP-type peptidyl-prolyl cis-trans isomerase 7	78.345	1034.52	-3.723	2.1279e-38	1.6733e-36	DOWN	86.255	304.446	-1.8195	9.735e-10	7.9729e-08	DOWN	98.5812	223.322	-1.1797	0.0013128	0.0050294	DOWN	77.5165	231.405	-1.5778	1.8544e-07	1.3189e-06	DOWN	55.8996	73.2095	-0.38919	0.4409	0.84547	FALSE	54.725	942.926	-4.1069	3.6478e-26	1.7255e-24	DOWN	62.8285	118.976	-0.92119	0.056996	0.12271	FALSE	49.714	130.993	-1.3978	0.0011364	0.0052235
evm.TU.scaffold1542.17	M1	putative methyltransferase PMT16	4871.23	290.338	4.0685	4.0022e-48	5.6036e-46	UP	5365.15	3207.1	0.74235	0.0036283	0.026632	UP	6131.38	2047.38	1.5824	8.9341e-07	6.8223e-06	UP	4821.02	4868	-0.013991	0.92313	1	FALSE	3898.94	4554.17	-0.22411	0.54145	0.91347	FALSE	3833.24	264.633	3.8565	8.4387e-26	3.8507e-24	UP	4433.91	3395.06	0.38515	0.28894	0.45106	FALSE	3466.39	4839.84	-0.48153	0.17731	0.35208
evm.TU.scaffold1543.16	M1	chaperone protein dnaJ 11	3235.7	1896.99	0.77037	0.0030286	0.0079764	UP	3560.69	2529.95	0.49305	0.055222	0.19576	FALSE	4070.91	5167.09	-0.344	0.45937	0.64651	FALSE	3200.48	1921.92	0.73574	0.0036188	0.012179	UP	3137.73	3021.7	0.054359	0.85393	1	FALSE	3089.7	1729.15	0.8374	0.013312	0.029787	UP	3583.87	4038.58	-0.17233	0.66849	0.82325	FALSE	2789.36	1242.6	1.1666	0.0007579	0.0036635
evm.TU.scaffold155.33	M1	NAC019; NAC domain-containing protein 19	3077.27	567.882	2.438	1.9031e-20	4.2399e-19	UP	3389.38	3516.87	-0.053273	0.84892	1	FALSE	3873.77	1545.25	1.3259	4.9e-05	0.00026795	UP	3045.62	2512.01	0.27789	0.26077	0.44717	FALSE	3500.1	2877.04	0.28281	0.4314	0.83913	FALSE	3444.8	517.651	2.7344	9.8943e-15	1.5587e-13	UP	3993.36	2906.92	0.45811	0.24819	0.39982	FALSE	3111.9	1513.76	1.0397	0.0029683	0.012096
evm.TU.scaffold1580.1	M1	TGA1; transcription factor TGA1; K14431 transcription factor TGA	860.403	140.746	2.6119	4.5301e-10	3.5918e-09	UP	947.035	274.804	1.785	7.4344e-07	2.7133e-05	UP	1083.85	224.485	2.2715	7.7879e-08	7.0812e-07	UP	851.222	358.283	1.2484	0.00010227	0.00047764	UP	1846.99	803.63	1.2006	0.00094046	0.017897	UP	1819.59	128.294	3.8261	2.0576e-24	8.311e-23	UP	2112.12	670.729	1.6549	3.1206e-05	0.00017493	UP	1641.78	408.203	2.0079	3.4728e-08	3.7365e-07
evm.TU.scaffold159.93	M1	EXPA1; expansin A1	547.942	3914.58	-2.8368	2.102e-27	7.956e-26	DOWN	603.827	1259.09	-1.0602	8.2566e-05	0.0013383	DOWN	689.38	569.195	0.27637	0.54108	0.72266	FALSE	542.468	87.9411	2.6249	1.0127e-19	2.1473e-18	UP	238.971	512.678	-1.1012	0.003181	0.043245	DOWN	234.467	3567.99	-3.9277	1.0041e-26	5.0006e-25	DOWN	270.587	354.179	-0.38839	0.36828	0.54142	FALSE	212.588	99.018	1.1023	0.0038889	0.01534
evm.TU.scaffold1592.7	M1	AIG2-like protein	17980.9	1660.85	3.4365	5.46e-25	1.7317e-23	UP	19793.7	3233.09	2.6141	1.7391e-19	9.4501e-17	UP	22612.5	2975.19	2.9261	1.7843e-17	4.8109e-16	UP	17788.7	1260.08	3.8194	3.4484e-30	1.3841e-28	UP	12744.7	16800.4	-0.39859	0.27449	0.67931	FALSE	12531.1	1513.58	3.0495	3.3927e-18	7.6488e-17	UP	14508.1	2780.93	2.3832	5.201e-09	5.8885e-08	UP	11333.8	657.445	4.1076	2.6877e-26	1.5957e-24
evm.TU.scaffold1593.13	M1	NAC036; NAC transcription factor family protein NAC036	103.75	703.279	-2.761	2.9119e-23	8.0623e-22	DOWN	113.983	102.602	0.15176	0.66308	0.91688	FALSE	130.575	109.897	0.24873	0.6429	0.81808	FALSE	102.515	207.849	-1.0197	0.0032891	0.011157	DOWN	76.2185	96.6699	-0.34293	0.46079	0.85728	FALSE	74.9031	640.915	-3.097	1.1792e-16	2.275e-15	DOWN	86.6474	54.5699	0.66705	0.17397	0.30318	FALSE	67.7842	86.3844	-0.34982	0.60746	0.82181
evm.TU.scaffold16.1	M1	S-adenosylmethionine decarboxylase proenzyme 2; K01611 S-adenosylmethionine decarboxylase [EC:4.1.1.50]	1303.61	75.4944	4.11	1.649e-12	1.7311e-11	UP	1441.41	2202.7	-0.61179	0.052367	0.18873	FALSE	1639.73	5013.46	-1.6123	1.2349e-05	7.6317e-05	DOWN	1293.36	961.695	0.42748	0.15133	0.29382	FALSE	725.423	1225.3	-0.75624	0.14978	0.49717	FALSE	710.023	68.799	3.3674	0.00078619	0.0023644	UP	815.046	3136.63	-1.9443	1.7233e-06	1.2633e-05	DOWN	645.218	275.183	1.2294	0.083474	0.19784
evm.TU.scaffold16.2	M1	CPuORF10; conserved peptide upstream open reading frame 10	572.208	30.2621	4.241	1.5185e-07	8.5014e-07	UP	633.41	916.017	-0.53223	0.14127	0.37079	FALSE	719.883	946.535	-0.39489	0.43323	0.62019	FALSE	568.13	571.33	-0.008104	0.90638	1	FALSE	249.549	538.642	-1.11	0.090339	0.3759	FALSE	243.994	27.5775	3.1453	0.0065176	0.015759	UP	279.679	655.262	-1.2283	0.00948	0.026817	DOWN	222.008	162.954	0.44615	0.48782	0.71827
evm.TU.scaffold16.89	M1	FDH; formate dehydrogenase; K00122 formate dehydrogenase [EC:1.2.1.2]	8827.99	1895.67	2.2194	2.3863e-18	4.438e-17	UP	9717.44	7095.86	0.4536	0.067153	0.22388	FALSE	11113	10783.8	0.043381	0.90566	1	FALSE	8733.78	7343.22	0.25019	0.32864	0.53012	FALSE	17651.9	8246.79	1.0979	0.0021877	0.033609	UP	17387	1727.62	3.3312	6.5925e-21	1.9427e-19	UP	20186.9	28991.1	-0.52219	0.16993	0.29759	FALSE	15693.9	11406	0.46041	0.20637	0.39502
evm.TU.scaffold1604.2	M1	PAP1; phytochrome-associated protein 1; K14484 auxin-responsive protein IAA	710.742	79.9796	3.1516	2.4506e-25	8.0311e-24	UP	782.127	808.601	-0.048024	0.86235	1	FALSE	894.829	619.303	0.53097	0.11333	0.22052	FALSE	703.033	834.992	-0.24817	0.30793	0.50531	FALSE	569.125	663.683	-0.22175	0.56784	0.93153	FALSE	559.452	72.9032	2.94	3.7451e-15	6.1585e-14	UP	647.142	695.309	-0.10357	0.83538	0.95808	FALSE	506.044	426.789	0.24574	0.45364	0.68764
evm.TU.scaffold162.20	M1	CAT2; catalase 2; K03781 catalase [EC:1.11.1.6]	2418.33	6746.26	-1.4801	2.8528e-05	0.00011065	DOWN	2669.87	696.587	1.9384	0.0002502	0.0032767	UP	3046.76	327.294	3.2186	3.9884e-07	3.2206e-06	UP	2397.18	1284.38	0.90027	0.028108	0.072695	FALSE	1500.17	2267.95	-0.59626	0.11514	0.42929	FALSE	1474.88	6148.58	-2.0597	9.4374e-10	7.9164e-09	DOWN	1706.19	630.464	1.4363	0.00024048	0.0010836	UP	1333.81	1334.25	-0.00047417	0.99291	1
evm.TU.scaffold162.72	M1	hypothetical protein	35.5091	886.909	-4.6425	3.6427e-37	2.6248e-35	DOWN	39.0139	59.9349	-0.61941	0.084608	0.26201	FALSE	44.6518	43.7258	0.030231	0.94569	1	FALSE	35.0859	66.3717	-0.91968	0.011509	0.033607	DOWN	46.4008	33.0919	0.48767	0.33321	0.74462	FALSE	45.4757	808.486	-4.1521	2.0521e-26	9.9362e-25	DOWN	52.2836	71.1867	-0.44525	0.4094	0.58659	FALSE	41.2554	73.6078	-0.83528	0.081364	0.19374
evm.TU.scaffold1621.5	M1	Chaperonin-like RbcX protein	202.313	1869.93	-3.2083	1.5771e-32	8.5274e-31	DOWN	222.617	370.399	-0.73452	0.0096882	0.055425	FALSE	254.56	131.489	0.95306	0.0098299	0.028776	UP	200.103	229.323	-0.19664	0.44706	0.6597	FALSE	137.414	188.912	-0.45919	0.26045	0.66249	FALSE	135.173	1704.37	-3.6564	2.6816e-23	9.7787e-22	DOWN	156.434	120.256	0.37945	0.38215	0.55616	FALSE	122.144	89.4032	0.45018	0.25017	0.45509
evm.TU.scaffold163.4	M1	phosphoglycerate mutase-like protein	1610.43	275.094	2.5495	3.472e-22	8.8191e-21	UP	1777.29	1251.29	0.50626	0.043885	0.16637	FALSE	2025.68	1457.22	0.47519	0.11233	0.21878	FALSE	1595.82	325.214	2.2948	2.9087e-18	5.5703e-17	UP	2604.48	1509.81	0.78663	0.029203	0.19244	FALSE	2555.78	250.724	3.3496	6.3236e-14	9.0238e-13	UP	2948.64	2195.23	0.42568	0.24001	0.38963	FALSE	2316.45	404.978	2.516	3.0299e-09	3.7702e-08
evm.TU.scaffold1632.9	M1	C3HC4 type RING finger protein	1058.33	246.626	2.1014	2.2152e-07	1.2103e-06	UP	1163.65	1331.18	-0.19405	0.39884	0.70501	FALSE	1332.9	663.401	1.0066	0.0076188	0.023129	UP	1046.31	285.268	1.8749	5.9992e-07	3.9969e-06	UP	1214.51	987.101	0.29911	0.37002	0.78157	FALSE	1194.12	224.784	2.4093	6.7737e-12	7.5229e-11	UP	1381.65	992.768	0.47686	0.20754	0.3482	FALSE	1079.84	264.378	2.0301	2.8905e-08	3.1437e-07
evm.TU.scaffold1642.8	M1	hypothetical protein	57.6076	2245.16	-5.2844	1.0768e-67	5.5358e-65	DOWN	63.4851	111.919	-0.81796	0.010313	0.058239	FALSE	72.3917	124.065	-0.77721	0.050288	0.11389	FALSE	57.0294	98.419	-0.78723	0.021476	0.05768	FALSE	102.938	53.9097	0.93316	0.025979	0.17903	FALSE	101.238	2046.31	-4.3372	2.4224e-30	1.6209e-28	DOWN	117.208	197.97	-0.75621	0.076274	0.15561	FALSE	91.5257	119.538	-0.38521	0.37328	0.60283
evm.TU.scaffold165.16	M1	chaperone DnaJ-domain containing protein	367.332	2282.12	-2.6352	1.7621e-24	5.4191e-23	DOWN	403.379	1290.57	-1.6778	2.2406e-10	2.1486e-08	DOWN	462.404	81.2539	2.5086	1.0721e-05	6.7044e-05	UP	362.856	293.354	0.30676	0.45579	0.66904	FALSE	696.132	342.045	1.0252	0.0039119	0.050384	FALSE	685.126	2080.07	-1.6022	1.5049e-06	7.7482e-06	DOWN	794.171	83.4367	3.2507	9.8747e-14	2.0385e-12	UP	618.914	191.657	1.6912	6.0527e-06	4.5853e-05
evm.TU.scaffold168.120	M1	SUC1; sucrose transport protein SUC1; K15378 solute carrier family 45, member 1/2/4	15870.6	2963.37	2.421	0.00080982	0.0023916	UP	17578.3	14033.8	0.32488	0.42341	0.72945	FALSE	19960.7	37752.2	-0.9194	0.012378	0.035063	DOWN	15763.1	4587.25	1.7808	0.015275	0.042981	UP	4511.88	14951.8	-1.7285	0.020681	0.15425	FALSE	4409.2	2700.67	0.7072	0.3396	0.48203	FALSE	5050.5	5032.98	0.0050126	0.93723	1	FALSE	4014.37	1101.69	1.8655	0.071947	0.17556
evm.TU.scaffold168.58	M1	hypothetical protein	42.8608	541.962	-3.6605	2.6979e-34	1.5994e-32	DOWN	47.0224	32.2816	0.54263	0.36129	0.66368	FALSE	53.9774	83.8971	-0.63627	0.16856	0.30162	FALSE	42.3139	115.327	-1.4465	0.006879	0.021458	DOWN	47.079	39.8575	0.24023	0.57438	0.93404	FALSE	46.4287	493.983	-3.4114	9.1619e-19	2.1982e-17	DOWN	53.8735	150.835	-1.4853	0.013576	0.036511	DOWN	41.8133	137.279	-1.7151	0.0014537	0.0064775
evm.TU.scaffold1681.12	M1	UCP5; mitochondrial dicarboxylate carrier 1; K15104 solute carrier family 25 (mitochondrial oxoglutarate transporter), member 11	885.323	1192.08	-0.42921	0.080602	0.14595	FALSE	974.97	1206.3	-0.30715	0.2917	0.5843	FALSE	1114.01	424.024	1.3935	2.8372e-05	0.00016315	UP	876.112	344.08	1.3484	2.5433e-07	1.7787e-06	UP	978.773	827.59	0.24206	0.49888	0.88695	FALSE	963.691	1086.45	-0.17298	0.59382	0.7447	FALSE	1117.66	236.732	2.2392	9.7497e-08	8.9268e-07	UP	870.12	285.017	1.6102	1.3518e-05	9.5947e-05
evm.TU.scaffold1684.13	M1	TRXF1; thioredoxin F-type 1; K03671 thioredoxin 1	246.385	5494.79	-4.4791	3.7051e-57	9.8166e-55	DOWN	270.96	864.593	-1.6739	5.0054e-10	4.2732e-08	DOWN	309.887	279.688	0.14793	0.76116	0.90491	FALSE	243.6	397.766	-0.70741	0.0062283	0.019654	DOWN	242.096	229.902	0.07456	0.79249	1	FALSE	238.425	5008.25	-4.3927	5.7765e-32	4.5051e-30	DOWN	276.471	147.69	0.90456	0.03286	0.077485	FALSE	215.171	263.857	-0.29427	0.45934	0.69282
evm.TU.scaffold17.24	M1	PYL6; abscisic acid receptor PYL6; K14496 abscisic acid receptor PYR/PYL family	841.721	93.4114	3.1717	4.1005e-10	3.27e-09	UP	925.636	235.5	1.9747	2.1671e-06	6.7116e-05	UP	1058.41	1968.82	-0.89543	0.0042846	0.014151	DOWN	832.171	890.141	-0.097154	0.59714	0.79779	FALSE	1854.31	785.384	1.2394	0.0067177	0.073137	FALSE	1829.62	85.1399	4.4256	3.0878e-10	2.7701e-09	UP	2129.98	429.54	2.31	0.0001385	0.00066594	UP	1648.25	1129.15	0.5457	0.15662	0.32061
evm.TU.scaffold1705.9	M1	hypothetical protein	3152.31	131.92	4.5787	7.7532e-56	1.9074e-53	UP	3470.3	555.108	2.6442	1.0167e-22	9.4073e-20	UP	3968.13	827.608	2.2614	7.7464e-12	1.1928e-10	UP	3118.89	5025.36	-0.6882	0.0050642	0.016371	DOWN	5590.25	2945.23	0.92453	0.0098234	0.094385	FALSE	5505.59	120.247	5.5168	2.6067e-43	5.3143e-41	UP	6390.19	1788.5	1.8371	2.0976e-06	1.5051e-05	UP	4970.1	3299.81	0.59089	0.07908	0.18917
evm.TU.scaffold1708.14	M1	trigger factor type chaperone family protein	147.466	2057.63	-3.8025	2.3667e-42	2.4189e-40	DOWN	162.317	251.493	-0.6317	0.033767	0.13811	FALSE	185.361	123.217	0.58913	0.13774	0.2576	FALSE	145.876	172.558	-0.24234	0.38009	0.59125	FALSE	145.121	137.773	0.074965	0.77206	1	FALSE	142.423	1875.36	-3.7189	9.5911e-24	3.5992e-22	DOWN	164.106	162.228	0.016601	0.9435	1	FALSE	129.005	146.538	-0.18385	0.71125	0.90576
evm.TU.scaffold171.38	M1	peptidyl-prolyl cis-trans isomerase FKBP18; K01802 peptidylprolyl isomerase [EC:5.2.1.8]	48.2192	908.766	-4.2362	2.8569e-45	3.4286e-43	DOWN	53.1129	99.3311	-0.90318	0.0084162	0.049952	DOWN	60.6397	61.1866	-0.012953	0.93887	1	FALSE	47.7223	84.1294	-0.81795	0.021839	0.058521	FALSE	56.8454	45.0904	0.33422	0.43396	0.84096	FALSE	55.7751	828.323	-3.8925	4.1803e-24	1.6375e-22	DOWN	64.3015	98.7356	-0.61872	0.1856	0.31892	FALSE	50.5506	71.4718	-0.49965	0.28409	0.49799
evm.TU.scaffold1727.3	M1	PSAD-1; photosystem I subunit D-1; K02692 photosystem I subunit II	6251.24	99964.8	-3.9992	1.3897e-48	2.0028e-46	DOWN	6889.72	7989.33	-0.21363	0.3619	0.66406	FALSE	7860.37	5298.06	0.56913	0.075831	0.15937	FALSE	6189.11	5274.15	0.23079	0.35485	0.56152	FALSE	6966.09	5850.35	0.25182	0.45531	0.85507	FALSE	6839.7	91103.7	-3.7355	3.887e-25	1.6771e-23	DOWN	7895.87	5976.39	0.40182	0.28532	0.44676	FALSE	6194.61	3445.8	0.84618	0.011783	0.039719
evm.TU.scaffold173.11	M1	LHCB5; chlorophyll a-b binding protein CP26; K08916 light-harvesting complex II chlorophyll a/b binding protein 5	904.278	40276.9	-5.477	1.7631e-77	1.5981e-74	DOWN	997.985	2564.67	-1.3617	2.3426e-05	0.00048634	DOWN	1136.25	1331.61	-0.22889	0.52401	0.70755	FALSE	896.032	1202.55	-0.42448	0.095253	0.20237	FALSE	1157.03	847.897	0.44846	0.46755	0.86212	FALSE	1132.51	36706.9	-5.0185	5.7253e-39	8.0808e-37	DOWN	1299.71	2279.33	-0.81042	0.080484	0.16273	FALSE	1028.99	726.103	0.50298	0.38366	0.61498
evm.TU.scaffold173.7	M1	LHCB5; chlorophyll a-b binding protein CP26; K08916 light-harvesting complex II chlorophyll a/b binding protein 5	1547.26	50231.5	-5.0208	1.4398e-68	7.8713e-66	DOWN	1705.53	6191	-1.86	1.5135e-12	2.4098e-10	DOWN	1944.8	2211.48	-0.18539	0.56666	0.74934	FALSE	1531.99	2903.03	-0.92216	0.00019327	0.00085682	DOWN	1235.83	1448.36	-0.22895	0.57633	0.9345	FALSE	1211.91	45778.6	-5.2393	1.0753e-41	1.9028e-39	DOWN	1395.74	2114.41	-0.59922	0.13746	0.25163	FALSE	1098.99	1421.44	-0.37118	0.36301	0.59118
evm.TU.scaffold1739.3	M1	dormancy/auxin associated protein	5029.22	2183.65	1.2036	0.1405	0.23487	FALSE	5516.15	13487.3	-1.2899	0.0014113	0.012877	DOWN	6322.46	5716.03	0.14547	0.90976	1	FALSE	4963.75	8867.41	-0.83708	0.010997	0.032306	DOWN	9498.28	4676.16	1.0223	0.046391	0.25391	FALSE	9373.37	1990.26	2.2356	0.00020831	0.00071029	UP	10914.3	17181.3	-0.65462	0.073344	0.15076	FALSE	8442.39	12063.9	-0.51498	0.12708	0.2741
evm.TU.scaffold1753.1	M1	CA1; carbonic anhydrase 1; K01673 carbonic anhydrase [EC:4.2.1.1]	198.264	42054.1	-7.7287	2.1823e-125	7.5167e-121	DOWN	217.584	591.135	-1.4419	0.037908	0.15006	FALSE	249.427	180.28	0.46837	0.55987	0.7423	FALSE	195.763	1007.87	-2.3641	2.6109e-05	0.00013586	DOWN	69.7015	184.473	-1.4041	0.01622	0.13195	FALSE	68.5855	38326.3	-9.1262	5.0779e-87	3.5405e-83	DOWN	79.3201	35.9664	1.141	0.02032	0.051443	FALSE	61.9289	162.252	-1.3895	0.0018476	0.0080025
evm.TU.scaffold1753.3	M1	CYP38; peptidyl-prolyl cis-trans isomerase CYP38	627.49	3942.38	-2.6514	1.1058e-24	3.4312e-23	DOWN	690.387	930.809	-0.43108	0.090837	0.27512	FALSE	789.442	486.334	0.69889	0.041939	0.097841	FALSE	620.585	1088.06	-0.81005	0.00095845	0.003693	DOWN	510.018	585.846	-0.19997	0.60387	0.94852	FALSE	502.797	3593.12	-2.8372	3.5166e-16	6.4052e-15	DOWN	584.103	335.545	0.79972	0.048335	0.10676	FALSE	453.27	792.889	-0.80675	0.020704	0.063704
evm.TU.scaffold176.22	M1	SOT16; desulfo-glucosinolate sulfotransferase 16; K11821 desulfoglucosinolate sulfotransferase A/B/C [EC:2.8.2.-]	1859.43	497.925	1.9009	5.7465e-06	2.5045e-05	UP	2053.45	1826.85	0.16869	0.47669	0.77536	FALSE	2336.77	6030.93	-1.3679	3.5539e-05	0.00020004	DOWN	1843.26	3084.43	-0.74275	0.0033711	0.011416	DOWN	1547.48	1745	-0.1733	0.70501	0.99785	FALSE	1516.57	453.805	1.7407	0.0018648	0.0051416	UP	1745.25	1408.5	0.30927	0.5487	0.72127	FALSE	1376.37	379.156	1.86	0.0017162	0.0075055
evm.TU.scaffold176.43	M1	hypothetical protein	1496.53	138.69	3.4317	5.726e-34	3.3371e-32	UP	1648.77	516.437	1.6747	3.9287e-10	3.4397e-08	UP	1883.43	889.847	1.0817	0.00083837	0.003389	UP	1481.38	1321.22	0.16507	0.52253	0.73718	FALSE	1706.95	1399.71	0.28629	0.43639	0.84259	FALSE	1683.56	126.434	3.7351	2.1778e-12	2.5807e-11	UP	1956.88	562.913	1.7976	0.00022668	0.0010294	UP	1516.83	554.955	1.4506	5.3295e-05	0.00033534
evm.TU.scaffold1772.14	M1	heavy metal transport/detoxification domain-containing protein	4028.85	391.679	3.3626	2.4805e-07	1.3453e-06	UP	4423.37	1468.38	1.5909	0.0014152	0.012905	UP	5070.19	482.202	3.3943	2.6452e-07	2.2054e-06	UP	3979.21	292.855	3.7642	1.0993e-08	9.0279e-08	UP	7150.78	3750.67	0.93095	0.024675	0.17318	FALSE	7055.32	356.999	4.3047	1.3873e-11	1.4863e-10	UP	8209.42	157.19	5.7067	8.838e-15	2.0474e-13	UP	6355.15	376.438	4.0774	1.3168e-11	2.1666e-10
evm.TU.scaffold18.114	M1	heavy-metal-associated domain-containing protein	1275.11	77.7886	4.0349	8.6967e-44	9.57e-42	UP	1407.05	768.536	0.87249	0.00060426	0.0066622	UP	1604.32	853.664	0.91023	0.0041066	0.013638	UP	1263.47	1683.84	-0.41436	0.10989	0.2271	FALSE	1637.67	1195.21	0.45439	0.21535	0.60364	FALSE	1611.16	70.8999	4.5062	3.0461e-31	2.2357e-29	UP	1864.91	435.002	2.1	1.4534e-07	1.2892e-06	UP	1455.66	754.736	0.94763	0.0074194	0.026743
evm.TU.scaffold18.122	M1	SPPL4; signal peptide peptidase-like 4	1114.26	99.7795	3.4812	3.1224e-23	8.6243e-22	UP	1225.63	875.575	0.48523	0.062311	0.2127	FALSE	1402.73	361.345	1.9568	9.9838e-09	1.0332e-07	UP	1101.86	1110.31	-0.01103	0.902	1	FALSE	988.113	1039.88	-0.073665	0.86116	1	FALSE	972.398	90.9248	3.4188	1.8079e-20	5.1117e-19	UP	1127.31	371.525	1.6014	6.8013e-05	0.00035353	UP	878.604	868.438	0.016791	0.98366	1
evm.TU.scaffold18.53	M1	MCCA; methylcrotonoyl-CoA carboxylase subunit alpha; K01968 3-methylcrotonyl-CoA carboxylase alpha subunit [EC:6.4.1.4]	2341.82	141.89	4.0448	9.5448e-11	8.2601e-10	UP	2573.06	564.803	2.1877	1.7654e-05	0.00038421	UP	2949.71	2516.16	0.22935	0.77816	0.91343	FALSE	2314.19	4108.89	-0.82824	0.00047422	0.0019559	DOWN	2914.94	2182.1	0.41775	0.21347	0.60158	FALSE	2873.63	129.319	4.4739	1.106e-19	2.9478e-18	UP	3336.48	10024.6	-1.5871	0.00068229	0.0027001	DOWN	2590.12	5934.19	-1.196	0.00061297	0.0030319
evm.TU.scaffold18.54_evm.TU.scaffold18.55	M1	kinase interacting (KIP1-like) protein	5882.95	735.205	3.0003	2.4988e-11	2.308e-10	UP	6476.09	5044.69	0.36036	0.28286	0.57403	FALSE	7411.21	4166.55	0.83086	0.013117	0.036811	UP	5820.66	2520.52	1.2075	0.00021401	0.00093962	UP	7927.49	5495.66	0.52857	0.16369	0.52222	FALSE	7821.24	670.136	3.5449	1.105e-09	9.1853e-09	UP	9099.37	5775.38	0.65585	0.11239	0.21368	FALSE	7045.37	4943.01	0.51128	0.152	0.31372
evm.TU.scaffold1802.6	M1	StaR-like protein domain-containing protein	17161.4	664.768	4.6902	1.3374e-07	7.5504e-07	UP	18833.4	5158.92	1.8682	0.0040648	0.02895	UP	21621.5	3615.11	2.5804	0.0006282	0.0026323	UP	16946.2	7681.19	1.1416	0.040505	0.099426	FALSE	25067.3	15964.7	0.65093	0.055145	0.28101	FALSE	24694.1	605.934	5.3489	1.6643e-42	3.188e-40	UP	28673.4	16234.6	0.82064	0.031025	0.073784	FALSE	22285.7	6859.2	1.7	1.4127e-06	1.1879e-05
evm.TU.scaffold183.18	M1	PEX11E; peroxisomal membrane protein 11E	4428.98	183.472	4.5933	1.2837e-15	1.8624e-14	UP	4866.65	1219.52	1.9966	2.2113e-06	6.7768e-05	UP	5576.31	1134.22	2.2976	4.8195e-06	3.2345e-05	UP	4376.81	4665.46	-0.092138	0.59237	0.79323	FALSE	10647.1	4127.5	1.3671	0.00011742	0.003709	UP	10491.1	167.228	5.9712	2.2699e-46	6.4336e-44	UP	12183.3	4051.21	1.5885	4.1951e-05	0.00022933	UP	9464.51	7007.72	0.43358	0.20857	0.39799
evm.TU.scaffold1836.19	M1	PTAC16; protein plastid transcriptionally active 16	341.525	9283.14	-4.7645	9.2818e-63	3.5522e-60	DOWN	375.952	406.052	-0.11111	0.67412	0.92342	FALSE	429.695	693.358	-0.69029	0.10559	0.20837	FALSE	337.88	912.439	-1.4332	2.851e-08	2.2377e-07	DOWN	341.158	319.08	0.096524	0.75904	1	FALSE	335.254	8460.59	-4.6574	6.5275e-35	6.3037e-33	DOWN	387.571	768.602	-0.98778	0.013062	0.035335	DOWN	303.348	586.385	-0.95087	0.0095709	0.033284
evm.TU.scaffold1836.8	M1	scarecrow-like protein 30	1966.44	1071.63	0.87577	0.00062447	0.0018879	UP	2163.15	2636.79	-0.28565	0.26265	0.54911	FALSE	2475.7	1160.27	1.0934	0.00097305	0.0038658	UP	1944.65	435.437	2.159	1.6107e-14	2.3279e-13	UP	2433.3	1835.34	0.40687	0.24853	0.64897	FALSE	2400.68	976.706	1.2974	0.0016579	0.0046313	UP	2792.32	1742.22	0.68054	0.12768	0.23715	FALSE	2162.36	553.084	1.967	8.2873e-06	6.1302e-05
evm.TU.scaffold184.90	M1	BCA4; beta carbonic anhydrase 4; K01673 carbonic anhydrase [EC:4.2.1.1]	265.327	961.954	-1.8582	3.5422e-12	3.6075e-11	DOWN	292.934	200.904	0.54407	0.048911	0.18009	FALSE	333.855	158.282	1.0767	0.0016084	0.0060086	UP	262.993	723.58	-1.4601	6.6958e-08	5.0202e-07	DOWN	58.3928	248.873	-2.0916	2.5243e-07	2.2888e-05	DOWN	57.4399	876.714	-3.932	2.0598e-24	8.311e-23	DOWN	66.3662	32.9618	1.0097	0.040996	0.09318	FALSE	51.8749	250.168	-2.2698	2.6947e-08	2.9432e-07
evm.TU.scaffold1872.3	M1	MCCB; methylcrotonoyl-CoA carboxylase beta chain; K01969 3-methylcrotonyl-CoA carboxylase beta subunit [EC:6.4.1.4]	8069.46	527.393	3.9355	4.4102e-27	1.6333e-25	UP	8889.75	3518.82	1.3371	7.5184e-05	0.0012482	UP	10162.7	4797.93	1.0828	0.060063	0.13166	FALSE	7987.74	10236.3	-0.35784	0.14305	0.2809	FALSE	8512.78	7546.15	0.17389	0.63911	0.9682	FALSE	8378.84	480.689	4.1236	5.8916e-29	3.4871e-27	UP	9712.52	21273.4	-1.1311	0.046579	0.10363	FALSE	7568.13	17696.2	-1.2254	0.00041935	0.0021533
evm.TU.scaffold188.16	M1	LHCB4.2; light harvesting complex photosystem II interacting protein Lhcb4.2; K08915 light-harvesting complex II chlorophyll a/b binding protein 4	2295.17	40835.2	-4.1531	2.0859e-51	3.6102e-49	DOWN	2529.34	4489.82	-0.8279	0.001019	0.0099756	DOWN	2885.22	3691.18	-0.3554	0.26977	0.43547	FALSE	2272.18	3484.47	-0.61686	0.012564	0.036283	DOWN	2725.02	2147.76	0.34344	0.35204	0.76268	FALSE	2672.02	37215.3	-3.7999	1.2276e-25	5.5295e-24	DOWN	3077.29	4108.09	-0.41681	0.2958	0.45929	FALSE	2423.45	2679.46	-0.14488	0.78483	0.94833
evm.TU.scaffold189.2	M1	PSAK; photosystem I reaction center subunit psaK; K02698 photosystem I subunit X	1110.96	19449.7	-4.1299	2.8431e-51	4.8718e-49	DOWN	1222.85	2212.87	-0.85568	0.00095619	0.0095407	DOWN	1397.26	2442.73	-0.80589	0.010885	0.031413	DOWN	1099.02	1320.97	-0.26538	0.24682	0.42896	FALSE	1049.15	1037.87	0.015587	0.91471	1	FALSE	1030.75	17726.5	-4.1041	4.3715e-29	2.6185e-27	DOWN	1191.12	1570.6	-0.399	0.31684	0.48334	FALSE	932.89	526.255	0.82595	0.017322	0.054889
evm.TU.scaffold189.40	M1	phospholipase like protein (PEARLI 4) family	1550.17	184.683	3.0693	2.1568e-29	9.4633e-28	UP	1707.54	1037.94	0.7182	0.0055574	0.036482	UP	1949.98	1828.69	0.09265	0.7676	0.90776	FALSE	1534.25	662.278	1.212	2.3752e-06	1.4575e-05	UP	1614.38	1449.59	0.15533	0.65423	0.97785	FALSE	1589.94	168.324	3.2397	3.1418e-19	7.9543e-18	UP	1843.81	745.855	1.3057	0.00085501	0.0032928	UP	1434.86	672.52	1.0933	0.0021391	0.0090768
evm.TU.scaffold189.55	M1	PRP4; proline-rich protein 4	1487.27	9513.48	-2.6773	4.3953e-25	1.4096e-23	DOWN	1637.97	4415.7	-1.4307	3.0589e-08	1.6809e-06	DOWN	1869.05	1823.23	0.035807	0.96372	1	FALSE	1471.75	778.389	0.91897	0.0092965	0.027952	UP	481.623	1390.6	-1.5297	0.00039843	0.0095092	DOWN	472.285	8669.85	-4.1983	1.1537e-29	7.2079e-28	DOWN	544.337	576.719	-0.083369	0.89879	1	FALSE	428.419	290.104	0.56245	0.1148	0.25394
evm.TU.scaffold1891.8	M1	2-oxoglutarate (2OG) and Fe(II)-dependent oxygenase superfamily protein	866.777	220.105	1.9775	1.6701e-13	1.9586e-12	UP	954.087	1209.2	-0.34186	0.20251	0.46579	FALSE	1091.09	592.623	0.88058	0.0079412	0.023973	UP	857.513	776.676	0.14285	0.62395	0.82083	FALSE	2563.66	809.692	1.6628	5.0435e-06	0.00028152	UP	2522.94	200.612	3.6526	2.4982e-23	9.1291e-22	UP	2924.07	1624.92	0.84761	0.030299	0.072274	FALSE	2279.29	1859.2	0.2939	0.3928	0.62576
evm.TU.scaffold19.42	M1	FAD7; fatty acid desaturase 7; K10257 omega-3 fatty acid desaturase (delta-15 desaturase) [EC:1.14.19.-]	404.796	2491.43	-2.6217	1.0694e-20	2.4489e-19	DOWN	444.775	340.248	0.38649	0.31051	0.6067	FALSE	509.974	408.579	0.31981	0.46968	0.65634	FALSE	400.029	788.324	-0.97868	0.010855	0.031945	DOWN	157.645	377.189	-1.2586	0.0067685	0.073442	FALSE	155.546	2271.02	-3.8679	4.7147e-26	2.2122e-24	DOWN	180.821	94.3547	0.9384	0.033489	0.078604	FALSE	140.056	264.78	-0.91879	0.013657	0.044915
evm.TU.scaffold19.58	M1	SAG20; senescence associated protein 20	4699.28	1508.42	1.6394	1.1467e-10	9.8154e-10	UP	5176.39	5329.98	-0.042183	0.82143	1	FALSE	5912.1	10647.7	-0.8488	0.0082135	0.024657	DOWN	4651.07	3498.78	0.41071	0.1405	0.27696	FALSE	6106.74	4394.37	0.47475	0.26318	0.66642	FALSE	5983.39	1374.93	2.1216	0.00070164	0.0021342	UP	6887.18	15271.4	-1.1489	0.017318	0.044877	DOWN	5432.75	2926	0.89275	0.076864	0.18495
evm.TU.scaffold19.86	M1	40S ribosomal protein S17-3; K02962 small subunit ribosomal protein S17e	30.9952	248.658	-3.004	2.1286e-21	5.0984e-20	DOWN	34.0176	41.6235	-0.29112	0.59684	0.87207	FALSE	39.0177	25.6556	0.60486	0.33308	0.5106	FALSE	30.6064	19.0027	0.68763	0.21396	0.38528	FALSE	10.7729	28.8395	-1.4206	0.021732	0.15983	FALSE	10.588	226.652	-4.42	3.2685e-22	1.0978e-20	DOWN	12.2381	15.0283	-0.29631	0.72769	0.87554	FALSE	9.57742	9.43085	0.022249	1	1
evm.TU.scaffold190.37	M1	PSBW; photosystem II reaction center W protein; K02721 photosystem II PsbW protein	520.942	9793.88	-4.2327	2.1446e-52	3.9928e-50	DOWN	574.212	1349.6	-1.2329	4.0519e-06	0.00011267	DOWN	654.917	716.401	-0.12945	0.72094	0.87443	FALSE	515.795	792.878	-0.6203	0.013895	0.039685	DOWN	352.392	487.616	-0.46857	0.20402	0.58992	FALSE	346.881	8926.09	-4.6855	2.4663e-35	2.5214e-33	DOWN	401.974	440.337	-0.13151	0.7505	0.89446	FALSE	313.232	283.661	0.14306	0.65001	0.85414
evm.TU.scaffold190.45	M1	PSBP-1; photosystem II subunit P-1; K02717 photosystem II oxygen-evolving enhancer protein 2	2513.59	24997.2	-3.3139	6.0604e-36	3.976e-34	DOWN	2768.76	4863.07	-0.81263	0.0012719	0.011862	DOWN	3159.98	3882.2	-0.29696	0.45422	0.64172	FALSE	2487.68	3287.36	-0.40213	0.08941	0.19206	FALSE	2940.58	2350.66	0.32303	0.34169	0.75277	FALSE	2890.81	22781.2	-2.9783	1.5721e-17	3.3317e-16	DOWN	3343.77	4063.26	-0.28116	0.47623	0.65279	FALSE	2614.48	2285.14	0.19424	0.53468	0.76369
evm.TU.scaffold190.59	M1	hypothetical protein	13.06	84.8311	-2.6994	1.8708e-11	1.7514e-10	DOWN	14.3788	38.4633	-1.4195	0.013056	0.069488	FALSE	16.4324	45.5205	-1.47	0.0065891	0.020431	DOWN	12.922	18.2171	-0.49547	0.38392	0.59501	FALSE	14.934	12.2042	0.29122	0.64815	0.97362	FALSE	14.627	77.3215	-2.4022	6.0985e-07	3.3534e-06	DOWN	16.8153	41.7168	-1.3109	0.15789	0.28066	FALSE	13.2833	33.448	-1.3323	0.0563	0.14444
evm.TU.scaffold190.61	M1	ACD32.1; alpha-crystallin domain 32.1	174.423	3195.29	-4.1953	9.5848e-38	7.2081e-36	DOWN	191.4	1135.74	-2.569	2.4172e-20	1.5613e-17	DOWN	219.508	126.32	0.79719	0.14493	0.26856	FALSE	172.215	141.806	0.28029	0.57891	0.78193	FALSE	201.083	162.262	0.30947	0.36813	0.77971	FALSE	197.992	2912.74	-3.8789	1.6745e-26	8.1876e-25	DOWN	229.822	141.695	0.69773	0.11095	0.21134	FALSE	178.81	95.2835	0.90813	0.020712	0.063722
evm.TU.scaffold1922.3	M1	PHS2; alpha-glucan phosphorylase 2; K00688 starch phosphorylase [EC:2.4.1.1]	784.121	12262.8	-3.9671	1.6674e-48	2.3829e-46	DOWN	862.012	2861.05	-1.7308	2.0216e-11	2.4629e-09	DOWN	986.271	657.841	0.58425	0.28832	0.45877	FALSE	775.075	801.456	-0.048288	0.74446	0.91306	FALSE	438.505	731.292	-0.73786	0.051842	0.27122	FALSE	431.846	11176.8	-4.6939	1.1793e-35	1.2346e-33	DOWN	500.718	336.825	0.572	0.16307	0.28778	FALSE	389.731	396.459	-0.024692	0.90564	1
evm.TU.scaffold1929.5	M1	PSI-P; photosystem I P subunit	673.195	14184.2	-4.3971	2.8238e-56	7.1516e-54	DOWN	740.81	1255.97	-0.76163	0.0036771	0.026903	DOWN	846.8	1536.78	-0.85982	0.0067355	0.020816	DOWN	665.859	1439.45	-1.1122	9.2808e-06	5.178e-05	DOWN	1133.15	628.686	0.84993	0.016288	0.13238	FALSE	1114.68	12927.4	-3.5357	4.0012e-23	1.4427e-21	DOWN	1290.71	1638.09	-0.34384	0.38368	0.55802	FALSE	1007.42	1230.15	-0.28817	0.43409	0.66762
evm.TU.scaffold1937.2	M1	GSTF3; glutathione S-transferase F3; K00799 glutathione S-transferase [EC:2.5.1.18]	36283.5	3431.98	3.4022	4.7912e-24	1.4177e-22	UP	39956.3	10814.2	1.8855	5.1813e-12	7.36e-10	UP	45622.4	26204.2	0.79995	0.01494	0.04116	UP	35903.8	23643.3	0.6027	0.11679	0.23864	FALSE	38518.4	33918.8	0.18346	0.56002	0.92704	FALSE	37813.6	3127.54	3.5958	4.2116e-21	1.2701e-19	UP	43646.9	11914.7	1.8731	1.7468e-06	1.2775e-05	UP	34254.7	7996.79	2.0988	3.1712e-09	3.9285e-08
evm.TU.scaffold1942.10	M1	probable 3-hydroxyisobutyrate dehydrogenase; K00020 3-hydroxyisobutyrate dehydrogenase [EC:1.1.1.31]	775.13	46.6242	4.0553	3.5331e-23	9.7041e-22	UP	852.629	565.401	0.59264	0.023528	0.10657	FALSE	976.016	804.281	0.27921	0.52271	0.70673	FALSE	766.524	1191.27	-0.63609	0.0079638	0.024406	DOWN	1636.68	723.392	1.1779	0.00095849	0.018129	UP	1609.54	42.4881	5.2434	6.2417e-39	8.7039e-37	UP	1862.67	1720.25	0.11476	0.73991	0.88718	FALSE	1455.09	1758.42	-0.27317	0.42444	0.65867
evm.TU.scaffold1950.9	M1	protein TIC 62	168.489	5167.38	-4.9387	3.6076e-65	1.593e-62	DOWN	185.262	509.877	-1.4606	1.7957e-07	7.8987e-06	DOWN	212.004	55.9505	1.9219	9.887e-07	7.49e-06	UP	166.569	123.31	0.43384	0.17262	0.32623	FALSE	73.24	157.172	-1.1016	0.0082534	0.084262	FALSE	72.0874	4709.43	-6.0297	2.6283e-49	9.8524e-47	DOWN	83.4534	61.1814	0.44788	0.37773	0.55149	FALSE	65.083	68.666	-0.077315	0.88717	1
evm.TU.scaffold1952.9	M1	rhodanese/cell cycle control phosphatase superfamily protein	347.984	5540.49	-3.9929	9.5901e-48	1.3212e-45	DOWN	383.072	866.571	-1.1777	1.1944e-05	0.00027816	DOWN	437.966	325.037	0.43022	0.23974	0.3977	FALSE	344.282	464.595	-0.43238	0.091016	0.19491	FALSE	237.851	325.114	-0.45089	0.24084	0.63923	FALSE	234.072	5049.87	-4.4312	2.6659e-32	2.1464e-30	DOWN	271.092	301.098	-0.15145	0.70454	0.8544	FALSE	211.414	302.793	-0.51826	0.16411	0.33193
evm.TU.scaffold1956.2	M1	ERD10; dehydrin ERD10	53984.5	3078.31	4.1323	8.7974e-10	6.7141e-09	UP	59323.5	59571.6	-0.006021	0.94554	1	FALSE	68016.1	44935.2	0.59803	0.24404	0.40283	FALSE	53353.3	69520.5	-0.38186	0.12912	0.25887	FALSE	22280.4	50310.8	-1.1751	0.0071564	0.076385	FALSE	21953.6	2805.53	2.9681	4.3942e-14	6.3963e-13	UP	25505.4	17012.1	0.58425	0.16955	0.297	FALSE	19808.8	9728.58	1.0258	0.0034085	0.013651
evm.TU.scaffold1964.5	M1	XTH9; xyloglucan endotransglucosylase/hydrolase 9; K08235 xyloglucan:xyloglucosyl transferase [EC:2.4.1.207]	86.1146	568.17	-2.722	1.6467e-22	4.2869e-21	DOWN	94.5216	127.657	-0.43356	0.2202	0.49033	FALSE	108.263	333.021	-1.6211	5.3008e-05	0.00028792	DOWN	85.0338	95.8928	-0.17338	0.61654	0.81425	FALSE	60.3771	80.1485	-0.40867	0.53853	0.91173	FALSE	59.6652	517.833	-3.1175	1.034e-16	2.0082e-15	DOWN	69.5808	118.475	-0.76783	0.085839	0.1716	FALSE	53.6435	57.8515	-0.10895	0.7863	0.94833
evm.TU.scaffold197.2	M1	hypothetical protein	1240.38	8782.32	-2.8238	1.8369e-27	7.0064e-26	DOWN	1365.98	1241.24	0.13815	0.61523	0.88606	FALSE	1560.22	1015.45	0.61962	0.062732	0.13649	FALSE	1227.45	1391.7	-0.18118	0.43795	0.65043	FALSE	1143.53	1159.54	-0.020051	0.96189	1	FALSE	1126.78	8004.11	-2.8285	3.3645e-16	6.1475e-15	DOWN	1308.08	912.972	0.51881	0.19977	0.3381	FALSE	1016.4	893.283	0.18628	0.60533	0.82069
evm.TU.scaffold1971.3	M1	protein REI1-LIKE 1; K14816 pre-60S factor REI1	1799.85	57.1679	4.9765	5.2813e-14	6.5741e-13	UP	1977.79	1157.21	0.77324	0.065927	0.22105	FALSE	2267.08	936.957	1.2748	0.0040224	0.013402	UP	1778.74	1175.31	0.59782	0.091601	0.19595	FALSE	1989.51	1677.35	0.24623	0.59597	0.9455	FALSE	1965.08	52.1054	5.237	1.0869e-08	7.8302e-08	UP	2289.84	362.147	2.6606	0.00040055	0.0016914	UP	1767.73	885.782	0.99688	0.065092	0.16245
evm.TU.scaffold2.121	M1	SHM1; serine transhydroxymethyltransferase 1; K00600 glycine hydroxymethyltransferase [EC:2.1.2.1]	1041.87	19380.3	-4.2173	5.4747e-53	1.0653e-50	DOWN	1147.26	3481.93	-1.6017	1.038e-09	8.4405e-08	DOWN	1310.06	1174.85	0.15716	0.67567	0.83667	FALSE	1030.93	1412	-0.4538	0.063716	0.14564	FALSE	482.43	973.881	-1.0134	0.0064065	0.070834	FALSE	474.676	17663.5	-5.2177	1.3934e-41	2.4534e-39	DOWN	549.294	319.344	0.78247	0.0466	0.10367	FALSE	428.741	390.93	0.1332	0.67597	0.87734
evm.TU.scaffold2.152	M1	peroxidase 50; K00430 peroxidase [EC:1.11.1.7]	4469.62	863.981	2.3711	3.2426e-07	1.728e-06	UP	4940.04	3047.07	0.6971	0.048901	0.18007	FALSE	5618.61	5814.89	-0.049538	0.98184	1	FALSE	4433.15	4686.35	-0.080133	0.84898	0.97842	FALSE	6745.3	4199.05	0.68382	0.31069	0.72255	FALSE	6601.62	787.37	3.0677	0.0015629	0.0043885	UP	7577.73	5007.23	0.59775	0.28684	0.44856	FALSE	5999.71	1011.62	2.5682	0.0064031	0.023538
evm.TU.scaffold2.188	M1	HSF4; heat stress transcription factor B-1; K09419 heat shock transcription factor, other eukaryote	6892.71	619.096	3.4768	3.9064e-38	3.0033e-36	UP	7585.95	2978.23	1.3489	1.7974e-07	7.8987e-06	UP	8671.68	3126.75	1.4716	8.5754e-06	5.4665e-05	UP	6818.21	3510.33	0.95778	0.00011917	0.00054916	UP	6038.72	6437.95	-0.09236	0.80399	1	FALSE	5957.65	564.172	3.4005	1.0733e-09	8.9327e-09	UP	6928.52	1289.24	2.426	8.4455e-06	5.3559e-05	UP	5366.1	2457.95	1.1264	0.0041139	0.0161
evm.TU.scaffold2.20	M1	SAUR-like auxin-responsive protein; K14488 SAUR family protein	496.785	221.323	1.1665	7.7534e-06	3.3096e-05	UP	548.007	693.473	-0.33964	0.21298	0.48018	FALSE	625.146	510.45	0.29242	0.34473	0.5243	FALSE	492.148	346.689	0.50545	0.044692	0.10813	FALSE	483.36	465.438	0.054508	0.89862	1	FALSE	473.155	201.709	1.23	0.054957	0.10355	FALSE	543.683	713.53	-0.39221	0.40016	0.57674	FALSE	430.03	300.008	0.51944	0.34283	0.56857
evm.TU.scaffold2.254	M1	FAH1; ferulic acid 5-hydroxylase 1; K09755 ferulate-5-hydroxylase [EC:1.14.-.-]	8705.16	1267.62	2.7797	1.3858e-26	4.9515e-25	UP	9598.75	4136.1	1.2146	1.4958e-06	4.8814e-05	UP	10945.6	1783.99	2.6172	5.7269e-15	1.2347e-13	UP	8621.21	9719.35	-0.17297	0.45851	0.67192	FALSE	8912.88	8152.06	0.12873	0.69401	0.99273	FALSE	8745.96	1155.32	2.9203	5.4108e-11	5.3558e-10	UP	10086.4	2404.1	2.0688	3.9921e-07	3.2921e-06	UP	7926.29	1905.17	2.0567	7.8214e-07	6.8913e-06
evm.TU.scaffold2.281	M1	NEP1-interacting protein 1	1093.99	178.006	2.6196	3.2054e-07	1.7101e-06	UP	1202.21	846.058	0.50686	0.15628	0.3937	FALSE	1377.91	1371.47	0.0067664	0.97963	1	FALSE	1081.19	1849.48	-0.77449	0.0012731	0.0047729	DOWN	1705.91	1019.6	0.74253	0.034851	0.21303	FALSE	1680.47	162.241	3.3727	2.9607e-20	8.2638e-19	UP	1951.12	2251.43	-0.20654	0.58315	0.75641	FALSE	1516.59	2492.96	-0.71702	0.035801	0.10013
evm.TU.scaffold2.70	M1	FKBP16-2; FK506-binding protein 16-2; K01802 peptidylprolyl isomerase [EC:5.2.1.8]	257.611	2124.47	-3.0438	6.1777e-31	2.9801e-29	DOWN	282.908	822.871	-1.5403	9.4875e-08	4.5086e-06	DOWN	324.076	134.657	1.267	0.029992	0.073989	FALSE	254.473	833.648	-1.7119	5.3374e-07	3.5818e-06	DOWN	147.266	239.915	-0.7041	0.11718	0.43374	FALSE	144.94	1936.47	-3.7399	2.4758e-24	9.8672e-23	DOWN	167.729	48.4184	1.7925	6.9772e-05	0.0003619	UP	130.853	162.676	-0.31406	0.42625	0.66054
evm.TU.scaffold2.90	M1	CYP79B2; tryptophan N-monooxygenase 1; K11812 tryptophan N-monooxygenase [EC:1.14.13.125]	1941.66	777.019	1.3213	0.00029202	0.00093887	UP	2141.68	3125.07	-0.54515	0.045907	0.17202	FALSE	2440.14	2378.21	0.03709	0.91167	1	FALSE	1923.29	2255.77	-0.23004	0.36577	0.57473	FALSE	4722.05	1819.21	1.3761	0.0020531	0.032072	UP	4631.71	708.173	2.7094	2.3179e-07	1.364e-06	UP	5336.89	1555.66	1.7785	0.00030339	0.001329	UP	4199.26	1180.36	1.8309	0.00012334	0.00071733
evm.TU.scaffold20.117	M1	putative CTP synthase; K01937 CTP synthase [EC:6.3.4.2]	423.649	131.021	1.6931	1.0177e-05	4.2654e-05	UP	465.828	1579.55	-1.7616	3.0233e-11	3.4966e-09	DOWN	533.583	440.019	0.27815	0.46281	0.65033	FALSE	418.849	293.01	0.51548	0.076858	0.16977	FALSE	169.021	395.156	-1.2252	0.0015113	0.02552	DOWN	166.581	119.421	0.48017	0.1971	0.30801	FALSE	193.114	768.439	-1.9925	8.937e-05	0.00045167	DOWN	150.133	265.848	-0.82436	0.13794	0.29157
evm.TU.scaffold20.154	M1	Class V chitinase; K01183 chitinase [EC:3.2.1.14]	15552.7	3656.93	2.0885	1.5945e-16	2.5135e-15	UP	17146.9	6752.38	1.3445	9.7868e-07	3.4258e-05	UP	19557	3644.29	2.424	1.9106e-13	3.5304e-12	UP	15401.4	11862.8	0.37663	0.12296	0.24878	FALSE	44148.8	14561.7	1.6002	0.061215	0.29822	FALSE	43182.6	3332.95	3.6956	0.0012299	0.0035297	UP	49535.3	27880.5	0.8292	0.22677	0.37221	FALSE	39276.3	17069.9	1.2022	0.11833	0.25961
evm.TU.scaffold20.156	M1	RING; SBP (S-ribonuclease binding protein) family protein; K19042 E3 ubiquitin-protein ligase BOI and related proteins [EC:6.3.2.19]	896.33	112.362	2.9959	8.1056e-27	2.9295e-25	UP	987.782	744.041	0.40881	0.076132	0.24413	FALSE	1128.29	417.668	1.4337	1.4472e-05	8.8234e-05	UP	887.422	1024.23	-0.20684	0.41242	0.62537	FALSE	2160.91	838.634	1.3655	0.00017731	0.0050855	UP	2127.16	102.405	4.3766	1.9064e-30	1.2981e-28	UP	2465.04	1200.11	1.0384	0.0078408	0.022835	UP	1920.77	1167.63	0.7181	0.035185	0.098688
evm.TU.scaffold20.197	M1	NCED4; nine-cis-epoxycarotenoid dioxygenase 4; K09840 9-cis-epoxycarotenoid dioxygenase [EC:1.13.11.51]	301.694	5000.98	-4.0511	1.4527e-31	7.4126e-30	DOWN	334.268	1680.74	-2.33	1.567e-08	9.2489e-07	DOWN	379.329	497.251	-0.39052	0.53965	0.72136	FALSE	299.71	2033.38	-2.7622	1.069e-23	2.9448e-22	DOWN	76.0146	284.365	-1.9034	0.01017	0.096447	FALSE	74.7566	4557.62	-5.9299	2.6526e-48	9.2474e-46	DOWN	86.5751	2838.71	-5.0351	5.01e-06	3.3349e-05	DOWN	67.5957	1707.34	-4.6587	1.7559e-08	1.9758e-07
evm.TU.scaffold20.220_evm.TU.scaffold20.221	M1	Integrin-linked protein kinase family protein	3440.54	786.906	2.1284	2.8484e-06	1.305e-05	UP	3781.65	906.701	2.0603	1.5104e-06	4.9197e-05	UP	4332.86	1579.88	1.4555	0.0010961	0.0042908	UP	3400.71	2027	0.74649	0.020338	0.055066	FALSE	5016.4	3207.54	0.64519	0.22188	0.61198	FALSE	4955.63	717.229	2.7886	0.00040113	0.0012882	UP	5778.41	743.431	2.9584	0.00038622	0.0016387	UP	4457.73	2995.2	0.57366	0.31107	0.53264
evm.TU.scaffold20.241	M1	CIPK12; CBL-interacting serine/threonine-protein kinase 12	2993.02	300.892	3.3143	9.3897e-35	5.7241e-33	UP	3301.89	1727.54	0.93458	0.00030758	0.0038798	UP	3766.18	1987.29	0.9223	0.0035269	0.011938	UP	2965.23	1166.62	1.3458	5.7601e-08	4.3513e-07	UP	1832.59	2804.49	-0.61385	0.078447	0.34634	FALSE	1802.24	274.221	2.7164	1.1919e-14	1.8575e-13	UP	2086.15	1498.26	0.47755	0.21093	0.35244	FALSE	1629.37	709.334	1.1998	0.00064628	0.0031758
evm.TU.scaffold20.58	M1	PSBQA; oxygen evolving complex of photosystem II subunit PsbQ; K08901 photosystem II oxygen-evolving enhancer protein 3	410.375	12610.6	-4.9416	4.3855e-67	2.1891e-64	DOWN	451.492	372.076	0.2791	0.29688	0.59057	FALSE	516.17	381.706	0.43538	0.23248	0.38899	FALSE	405.844	191.35	1.0847	0.0001191	0.00054888	UP	410.978	383.13	0.10122	0.73422	1	FALSE	404.283	11493.8	-4.8294	3.8735e-37	4.6088e-35	DOWN	468.037	221.82	1.0772	0.0087081	0.024917	UP	365.351	98.7904	1.8868	1.0568e-06	9.0873e-06
evm.TU.scaffold20.68	M1	ZAC; ADP-ribosylation factor GTPase-activating protein AGD12; K12486 stromal membrane-associated protein	1762.19	277.75	2.6655	8.5416e-14	1.0359e-12	UP	1937.7	1034.37	0.90558	0.00084107	0.0086207	UP	2218.26	770.762	1.5251	0.00012646	0.00063095	UP	1742.21	1701.55	0.034069	0.97344	1	FALSE	4257.41	1643.84	1.3729	0.00013488	0.0041201	UP	4197.15	253.129	4.0515	2.274e-15	3.8186e-14	UP	4879.68	1436.57	1.7642	0.00011768	0.00057707	UP	3784.73	1828.68	1.0494	0.0028609	0.011696
evm.TU.scaffold200.61	M1	NDPK2; nucleoside diphosphate kinase II; K00940 nucleoside-diphosphate kinase [EC:2.7.4.6]	48.2919	1235.82	-4.6775	1.1537e-53	2.3937e-51	DOWN	53.3004	108.397	-1.0241	0.0039666	0.028438	DOWN	60.7005	117.743	-0.95585	0.020626	0.054114	FALSE	47.8549	154.535	-1.6912	3.5175e-07	2.4163e-06	DOWN	59.0711	45.2841	0.38345	0.69373	0.99266	FALSE	57.5859	1126.43	-4.2899	3.9104e-28	2.1812e-26	DOWN	65.6677	117.031	-0.83363	0.26042	0.41553	FALSE	52.5653	108.974	-1.0518	0.10807	0.24194
evm.TU.scaffold200.70	M1	putative pectate lyase 22; K01728 pectate lyase [EC:4.2.2.2]	107.826	450.402	-2.0625	1.3056e-13	1.5507e-12	DOWN	118.859	332.712	-1.485	2.3302e-07	9.9467e-06	DOWN	135.554	168.605	-0.31477	0.40933	0.5963	FALSE	106.765	57.9947	0.88044	0.0089739	0.027098	UP	36.6203	100.936	-1.4627	0.00092279	0.017629	DOWN	35.9119	410.517	-3.5149	6.4004e-19	1.5658e-17	DOWN	41.4051	61.1659	-0.56292	0.28931	0.45152	FALSE	32.5777	25.8605	0.33314	0.5247	0.7539
evm.TU.scaffold202.22	M1	Late embryogenesis abundant protein, group 6	6778.71	676.838	3.3241	1.5214e-35	9.722e-34	UP	7465.02	9964.55	-0.41666	0.098255	0.29027	FALSE	8531.52	11204.6	-0.39322	0.21984	0.37292	FALSE	6708.21	11789.4	-0.8135	0.00085787	0.0033412	DOWN	2472.31	6336.4	-1.3578	0.00017876	0.0051054	DOWN	2430.62	616.871	1.9783	4.5289e-09	3.4519e-08	UP	2811.58	5381.42	-0.9366	0.01747	0.045194	DOWN	2198.08	3519	-0.67892	0.051075	0.13384
evm.TU.scaffold2038.10	M1	PRK; phosphoribulokinase; K00855 phosphoribulokinase [EC:2.7.1.19]	965.303	14724.6	-3.9311	5.7477e-47	7.6732e-45	DOWN	1064.53	2452.83	-1.2042	7.0703e-06	0.00017883	DOWN	1213.48	1100.38	0.14114	0.63142	0.81014	FALSE	956.064	1358.67	-0.50701	0.041083	0.10064	FALSE	746.889	904.155	-0.27568	0.54302	0.91424	FALSE	732.088	13420	-4.1962	8.2851e-30	5.242e-28	DOWN	842.034	554.63	0.60235	0.16298	0.28763	FALSE	664.105	594.91	0.15874	0.65706	0.86049
evm.TU.scaffold2045.12	M1	LPAT4; lysophosphatidyl acyltransferase 4; K13513 lysocardiolipin and lysophospholipid acyltransferase [EC:2.3.1.- 2.3.1.51]	1351.08	343.543	1.9755	1.008e-13	1.2127e-12	UP	1486.35	1228.83	0.27449	0.31831	0.61496	FALSE	1700.04	928.045	0.87331	0.0094862	0.027882	UP	1336.13	276.001	2.2753	3.3135e-17	5.894e-16	UP	2466.34	1261.21	0.96756	0.0063171	0.07034	FALSE	2428.83	313.14	2.9554	1.06e-16	2.0565e-15	UP	2817.78	1218.28	1.2097	0.0019433	0.0067632	UP	2192.49	490.748	2.1595	4.2767e-09	5.2315e-08
evm.TU.scaffold2045.4	M1	hypothetical protein	19.479	830.855	-5.4146	4.668e-60	1.5919e-57	DOWN	21.4523	39.8103	-0.89201	0.051311	0.18606	FALSE	24.5201	21.8154	0.16861	0.82256	0.95156	FALSE	19.2773	44.9644	-1.2219	0.012406	0.035897	DOWN	29.0024	18.209	0.67153	0.21365	0.60178	FALSE	28.4849	757.24	-4.7325	4.625e-31	3.3245e-29	DOWN	32.8838	29.8311	0.14056	0.79353	0.92361	FALSE	25.7852	29.589	-0.19852	0.77521	0.94342
evm.TU.scaffold2047.22	M1	mitochondrial transcription termination factor family protein; K15032 mTERF domain-containing protein, mitochondrial	53.7195	1087.42	-4.3393	5.3839e-48	7.4774e-46	DOWN	59.1364	44.0054	0.42637	0.29633	0.59014	FALSE	67.5682	53.1252	0.34695	0.47246	0.65915	FALSE	53.1463	40.7391	0.38355	0.32439	0.52504	FALSE	78.131	50.1927	0.63842	0.13082	0.46231	FALSE	76.8325	991.1	-3.6892	9.7713e-23	3.4065e-21	DOWN	88.8981	121.31	-0.44847	0.30455	0.46996	FALSE	69.4591	42.4697	0.70973	0.12001	0.26237
evm.TU.scaffold2077.1	M1	cupin domain-containing protein; K06995	754.345	14037.5	-4.2179	7.9946e-53	1.5213e-50	DOWN	831.046	1738.46	-1.0648	5.9121e-05	0.0010342	DOWN	948.757	685.46	0.46897	0.16814	0.30101	FALSE	746.66	434.583	0.78082	0.0024101	0.0084597	UP	540.511	705.553	-0.38443	0.31614	0.72714	FALSE	530.447	12794.5	-4.5922	2.1351e-34	2.0063e-32	DOWN	611.673	829.952	-0.44027	0.27909	0.43946	FALSE	480.623	246.439	0.96368	0.0068904	0.025041
evm.TU.scaffold2082.5	M1	--	1009.06	92.5263	3.447	5.4721e-13	6.039e-12	UP	1111.87	1141.85	-0.038383	0.96739	1	FALSE	1271.19	2096.75	-0.72197	0.027254	0.068307	FALSE	998.998	3239.76	-1.6973	1.3491e-10	1.3674e-09	DOWN	146.245	943.864	-2.6902	3.0974e-10	7.3211e-08	DOWN	143.568	84.3435	0.76738	0.047576	0.091237	FALSE	165.617	558.298	-1.7532	0.00023489	0.0010614	DOWN	130.031	110.553	0.23411	0.47171	0.70273
evm.TU.scaffold2085.6	M1	hypothetical protein	160.327	1049.92	-2.7112	6.5704e-24	1.9293e-22	DOWN	176.271	253.514	-0.52427	0.059078	0.20545	FALSE	201.891	98.4976	1.0354	0.0074988	0.022839	UP	158.498	120.018	0.40121	0.22095	0.39443	FALSE	322.043	149.526	1.1069	0.023324	0.16673	FALSE	317.932	956.956	-1.5897	2.0659e-06	1.0372e-05	DOWN	370.312	66.8534	2.4697	0.0002397	0.0010806	UP	286.196	84.4709	1.7605	0.0016087	0.0070845
evm.TU.scaffold209.6	M1	GS2; glutamine synthetase 2; K01915 glutamine synthetase [EC:6.3.1.2]	2404.02	29019.4	-3.5935	1.0953e-41	1.0627e-39	DOWN	2642.84	5436.23	-1.0405	4.2516e-05	0.00079405	DOWN	3025.23	1848.89	0.71039	0.03617	0.086569	FALSE	2376.36	3420.32	-0.52538	0.023388	0.062112	FALSE	1083.47	2241.95	-1.0491	0.0050613	0.06019	FALSE	1064.3	26448.7	-4.6352	5.9538e-35	5.789e-33	DOWN	1228.62	1281.59	-0.060888	0.93739	1	FALSE	963.168	1164.69	-0.27409	0.48204	0.71268
evm.TU.scaffold21.171	M1	DPL1; Sphingosine-1-phosphate lyase; K01634 sphinganine-1-phosphate aldolase [EC:4.1.2.27]	3624.68	581.736	2.6394	7.5162e-24	2.192e-22	UP	3992.45	2267.7	0.81605	0.00122	0.011495	UP	4561.48	1217.16	1.906	7.9894e-09	8.3703e-08	UP	3587.41	1297.27	1.4675	5.4423e-09	4.6343e-08	UP	5776.88	3389.11	0.76938	0.029623	0.19379	FALSE	5683.18	530.224	3.422	1.4377e-21	4.5032e-20	UP	6580.58	2121.97	1.6328	2.9518e-05	0.00016657	UP	5135.6	1241.99	2.0479	9.0571e-09	1.0594e-07
evm.TU.scaffold21.87	M1	ASB1; anthranilate synthase beta subunit 1; K01658 anthranilate synthase component II [EC:4.1.3.27]	1255.9	230.227	2.4476	1.1003e-19	2.2982e-18	UP	1384.02	657.038	1.0748	2.4805e-05	0.00051156	UP	1579.83	1961.34	-0.31207	0.3216	0.49772	FALSE	1243.36	2741.05	-1.1405	4.6168e-06	2.7094e-05	DOWN	2147.38	1175.13	0.86976	0.015499	0.12823	FALSE	2110.92	209.86	3.3304	5.7706e-20	1.5704e-18	UP	2442.98	1109.88	1.1382	0.0034593	0.011195	UP	1909.67	645.236	1.5654	8.5784e-06	6.3338e-05
evm.TU.scaffold2106.6	M1	PTI1-like tyrosine-protein kinase 3	1708.24	210.883	3.018	3.555e-29	1.5383e-27	UP	1884.76	1044.74	0.85124	0.00063002	0.0068841	UP	2150.04	1052.91	1.03	0.00090903	0.0036402	UP	1692.54	1972.23	-0.22064	0.41549	0.6281	FALSE	2504.73	1600.87	0.6458	0.076287	0.34053	FALSE	2460.59	192.206	3.6783	8.4886e-24	3.2166e-22	UP	2843.63	1704.75	0.73817	0.052852	0.11514	FALSE	2227.36	2605.45	-0.2262	0.49704	0.72664
evm.TU.scaffold213.20	M1	LHCA4; chlorophyll a-b binding protein 4; K08910 light-harvesting complex I chlorophyll a/b binding protein 4	113.703	15260.1	-7.0684	1.3399e-109	9.2297e-106	DOWN	125.004	154.616	-0.30671	0.3386	0.63921	FALSE	142.997	623.182	-2.1237	1.0735e-09	1.2697e-08	DOWN	112.394	398.183	-1.8249	6.0619e-11	6.3518e-10	DOWN	93.9378	106.051	-0.17499	0.75196	1	FALSE	92.294	13908.8	-7.2355	1.6512e-64	2.132e-61	DOWN	106.612	410.503	-1.945	5.4117e-06	3.5761e-05	DOWN	83.5146	228.233	-1.4504	0.00031791	0.0016829
evm.TU.scaffold213.8	M1	TUB3; tubulin beta-2/beta-3 chain; K07375 tubulin beta	40.7371	557.267	-3.774	2.8545e-36	1.9278e-34	DOWN	44.7032	96.2599	-1.1066	0.0093777	0.054083	FALSE	51.1528	40.6393	0.33194	0.74451	0.8944	FALSE	40.2168	96.4443	-1.2619	0.0010754	0.0041001	DOWN	12.3083	37.9075	-1.6228	0.11148	0.42148	FALSE	12.1451	507.928	-5.3862	3.315e-34	3.0736e-32	DOWN	14.1171	19.5289	-0.46817	0.50357	0.68033	FALSE	10.9342	25.3248	-1.2117	0.054626	0.14111
evm.TU.scaffold2130.2	M1	RLK; receptor lectin kinase	848.848	160.121	2.4063	0.000148	0.00050385	UP	939.635	788.484	0.25302	0.46532	0.76444	FALSE	1067.65	5302.98	-2.3124	6.3628e-11	8.8367e-10	DOWN	842.784	3233.19	-1.9397	1.5649e-13	2.0844e-12	DOWN	195.951	799.072	-2.0278	0.0024754	0.036551	DOWN	191.771	145.915	0.39426	0.43658	0.58919	FALSE	220.206	717.711	-1.7045	4.9365e-05	0.00026608	DOWN	174.317	662.747	-1.9267	3.5066e-07	3.2624e-06
evm.TU.scaffold2154.4	M1	POP2; gamma-aminobutyrate transaminase POP2; K16871 4-aminobutyrate---pyruvate transaminase [EC:2.6.1.96]	5232.82	650.471	3.008	2.4671e-30	1.1468e-28	UP	5763.89	5358.99	0.10508	0.62779	0.89399	FALSE	6586.93	5018.65	0.39231	0.20705	0.35556	FALSE	5179.18	8919.79	-0.78429	0.001341	0.0050027	DOWN	6135.72	4892.75	0.32659	0.33621	0.74717	FALSE	6021.92	592.787	3.3446	5.1079e-15	8.2785e-14	UP	6946.95	9285.3	-0.41857	0.31529	0.48185	FALSE	5456.43	9241.57	-0.76018	0.031013	0.088992
evm.TU.scaffold2168.9	M1	aldose 1-epimerase family protein; K01792 glucose-6-phosphate 1-epimerase [EC:5.1.3.15]	336.676	2144.49	-2.6712	2.0654e-24	6.3121e-23	DOWN	370.811	765.738	-1.0462	8.9132e-05	0.0014265	DOWN	423.371	870.703	-1.0403	0.0015445	0.0058011	DOWN	333.186	1081.6	-1.6988	6.0146e-11	6.3041e-10	DOWN	201.207	314.794	-0.64573	0.09594	0.38881	FALSE	197.588	1954.6	-3.3063	4.5641e-20	1.2578e-18	DOWN	228.125	336.257	-0.55974	0.18587	0.3193	FALSE	178.912	344.08	-0.9435	0.013081	0.043393
evm.TU.scaffold217.108	M1	Bet v1-like allergen domain-containing protein	657.296	2973.33	-2.1775	4.4849e-17	7.4987e-16	DOWN	726.042	1506.65	-1.0532	7.0219e-05	0.0011853	DOWN	826.834	824.072	0.0048269	0.87041	0.98795	FALSE	651.709	178.937	1.8648	2.8902e-09	2.5244e-08	UP	228.303	616.962	-1.4342	0.0091546	0.090238	FALSE	222.668	2710.12	-3.6054	8.0171e-23	2.8146e-21	DOWN	254.322	273.805	-0.10649	1	1	FALSE	203.203	69.2889	1.5522	0.21306	0.40422
evm.TU.scaffold217.26	M1	hypothetical protein	739.569	6547.32	-3.1461	1.9792e-33	1.1212e-31	DOWN	812.01	535.335	0.60106	0.17136	0.4183	FALSE	930.711	267.969	1.7963	0.0016635	0.0061883	UP	730.468	882.802	-0.27327	0.32291	0.52345	FALSE	982.886	688.528	0.51351	0.27085	0.6748	FALSE	970.528	5967.29	-2.6202	1.8748e-14	2.8479e-13	DOWN	1130.65	238.001	2.2481	0.00080369	0.0031151	UP	873.426	710.242	0.29837	0.4875	0.71799
evm.TU.scaffold2211.2	M1	GAPB; glyceraldehyde-3-phosphate dehydrogenase B; K05298 glyceraldehyde-3-phosphate dehydrogenase (NADP+) (phosphorylating) [EC:1.2.1.13]	5277.53	62348.1	-3.5624	6.4157e-41	5.9563e-39	DOWN	5811.95	10565.4	-0.86225	0.00070713	0.0075578	DOWN	6634.27	4823.14	0.45997	0.16142	0.29208	FALSE	5222.34	8821.79	-0.75637	0.0013838	0.0051483	DOWN	3715.99	4933.94	-0.409	0.27487	0.67977	FALSE	3654.95	56824.8	-3.9586	1.1305e-27	6.0631e-26	DOWN	4228.28	2475.87	0.77214	0.040819	0.092835	FALSE	3302.92	3782.65	-0.19566	0.6023	0.81844
evm.TU.scaffold222.16	M1	gamma-glutamyl peptidase 1	2859.5	935.912	1.6113	1.3205e-10	1.1213e-09	UP	3156.74	3386.37	-0.1013	0.78837	0.98738	FALSE	3596.34	2697.42	0.41495	0.16936	0.30264	FALSE	2834.11	8485.51	-1.5821	4.0296e-10	3.8916e-09	DOWN	3796.96	2681.99	0.50154	0.16706	0.5284	FALSE	3729.23	853.084	2.1281	4.2626e-10	3.7517e-09	UP	4307.19	1357.88	1.6654	2.1112e-05	0.00012264	UP	3376.31	1657.06	1.0268	0.0026617	0.011
evm.TU.scaffold2223.4	M1	BG3; beta-1,3-glucanase 3	15208.4	5738.88	1.406	8.5544e-09	5.7323e-08	UP	16777.9	7784.99	1.1078	7.7114e-06	0.00019284	UP	19121.8	8465.9	1.1755	0.00020439	0.0009731	UP	15066.5	8850.45	0.76752	0.0055096	0.017619	UP	19223.7	14251.7	0.43175	0.49223	0.88165	FALSE	18801.8	5230.32	1.8459	0.035437	0.070591	FALSE	21568.2	12632.4	0.77178	0.26154	0.41695	FALSE	17102.8	2637.18	2.6972	0.00902	0.031634
evm.TU.scaffold2237.2	M1	Double Clp-N motif protein	47.9215	1032.61	-4.4295	1.5205e-49	2.3172e-47	DOWN	52.705	150.767	-1.5163	8.4932e-05	0.0013696	DOWN	60.2123	180.262	-1.582	3.8007e-05	0.00021258	DOWN	47.3791	85.5961	-0.85329	0.013558	0.03883	DOWN	49.439	44.7248	0.14457	0.76009	1	FALSE	48.3829	941.225	-4.282	8.5479e-28	4.6201e-26	DOWN	55.5083	243.198	-2.1314	4.7676e-05	0.00025757	DOWN	43.9684	47.3916	-0.10817	0.89403	1
evm.TU.scaffold2248.3	M1	Remorin family protein	2028.09	161.841	3.6475	7.114e-39	5.7926e-37	UP	2232.32	604.015	1.8859	1.7096e-12	2.6971e-10	UP	2553.15	5611.04	-1.136	0.00039817	0.0017524	DOWN	2006.39	3018.88	-0.58941	0.014209	0.040457	DOWN	1828.94	1894.43	-0.050755	0.88396	1	FALSE	1803.48	147.514	3.6119	3.5052e-14	5.1539e-13	UP	2096.2	649.726	1.6899	0.00010059	0.00050227	UP	1625.47	1683.15	-0.050307	0.845	0.9791
evm.TU.scaffold2256.7	M1	EBF2; EIN3-binding F-box protein 2; K14515 EIN3-binding F-box protein	4100.43	524.785	2.966	1.5971e-29	7.0613e-28	UP	4520.59	6046.54	-0.4196	0.095061	0.28385	FALSE	5159.92	4462.6	0.20947	0.49515	0.68184	FALSE	4060.64	1482.51	1.4537	5.8697e-09	4.9853e-08	UP	3629.06	3838.69	-0.081016	0.80849	1	FALSE	3567.92	478.271	2.8992	1.115e-16	2.1561e-15	UP	4128.22	4459.43	-0.11134	0.78212	0.91493	FALSE	3226.77	1120.56	1.5259	1.3319e-05	9.4642e-05
evm.TU.scaffold2265.6	M1	--	96.1399	196.762	-1.0332	0.0047137	0.011898	DOWN	105.482	66.8611	0.65775	0.31547	0.61195	FALSE	120.847	43.6407	1.4694	0.059125	0.12998	FALSE	94.907	34.7393	1.4499	0.055765	0.13016	FALSE	42.2835	89.4304	-1.0807	0.11849	0.43668	FALSE	41.6547	179.37	-2.1064	6.6469e-08	4.2738e-07	DOWN	48.319	32.9445	0.55255	0.31344	0.47986	FALSE	37.5778	21.4562	0.80849	0.1324	0.28259
evm.TU.scaffold2268.8	M1	CHY and CTCHY and RING-type zinc finger protein; K10144 RING finger and CHY zinc finger domain-containing protein 1 [EC:6.3.2.19]	3625.36	702.704	2.3671	6.8823e-10	5.3161e-09	UP	3987.24	4002.39	-0.0054681	0.98912	1	FALSE	4565.57	1996.9	1.193	0.00087202	0.0035102	UP	3584.8	691.414	2.3743	7.2769e-11	7.5742e-10	UP	7189.38	3382.65	1.0877	0.0021703	0.033446	UP	7077.96	640.549	3.466	1.0065e-21	3.2014e-20	UP	8209.02	4943.41	0.7317	0.061331	0.13036	FALSE	6391.73	2470.1	1.3716	9.9737e-05	0.00059051
evm.TU.scaffold227.19	M1	50S ribosomal protein L34; K02914 large subunit ribosomal protein L34	319.866	2427.88	-2.9242	3.0736e-28	1.2513e-26	DOWN	351.984	383.488	-0.12367	0.69203	0.93335	FALSE	402.219	176.555	1.1879	0.0010174	0.0040185	UP	316.369	360.643	-0.18896	0.42303	0.63566	FALSE	247.759	298.719	-0.26985	0.52592	0.90478	FALSE	243.447	2212.75	-3.1842	7.9138e-19	1.9119e-17	DOWN	281.245	84.1594	1.7406	4.9393e-05	0.00026616	UP	220.262	199.053	0.14607	0.68973	0.88833
evm.TU.scaffold229.68	M1	PPa6; soluble inorganic pyrophosphatase 1; K01507 inorganic pyrophosphatase [EC:3.6.1.1]	137.369	1760.55	-3.6799	3.6769e-40	3.2556e-38	DOWN	151.141	262.356	-0.79563	0.0051732	0.034732	DOWN	172.856	420.252	-1.2817	0.00018203	0.00087647	DOWN	135.86	268.776	-0.98428	0.00039637	0.0016586	DOWN	105.623	128.253	-0.28006	0.63701	0.96779	FALSE	103.358	1604.73	-3.9566	6.3571e-26	2.9415e-24	DOWN	118.64	225.309	-0.92532	0.043227	0.097473	FALSE	93.9571	117.236	-0.31934	0.64256	0.84783
evm.TU.scaffold23.34	M1	hypothetical protein	1387.94	192.484	2.8501	7.4615e-15	1.0125e-13	UP	1526.27	1284.08	0.24927	0.37502	0.67932	FALSE	1747.31	2358.3	-0.43261	0.24526	0.40424	FALSE	1372.26	1499.17	-0.12761	0.53899	0.74972	FALSE	1737.8	1294.82	0.42451	0.2211	0.61116	FALSE	1711.2	175.435	3.286	1.5001e-19	3.9261e-18	UP	1985.39	3352.08	-0.75563	0.04856	0.1072	FALSE	1544.98	1263.88	0.28973	0.41076	0.64525
evm.TU.scaffold230.91	M1	plant invertase/pectin methylesterase inhibitor superfamily protein	1589.5	464.784	1.7739	0.0039491	0.010155	UP	1744.51	1685.71	0.049459	0.93448	1	FALSE	2001.54	5402.73	-1.4326	0.0010126	0.0040026	DOWN	1569.6	673.429	1.2208	0.016514	0.046002	UP	1034.73	1478.91	-0.51529	0.34876	0.75963	FALSE	1021.7	423.69	1.2699	0.074729	0.13496	FALSE	1191.77	2436.51	-1.0317	0.02883	0.069327	FALSE	919.914	312.564	1.5573	0.022424	0.068074
evm.TU.scaffold2302.4	M1	hypothetical protein	305.999	2848.18	-3.2184	1.2737e-33	7.2997e-32	DOWN	336.86	400.306	-0.24895	0.39597	0.70182	FALSE	385.008	688.905	-0.83942	0.010488	0.030406	DOWN	302.742	607.133	-1.0039	0.0005231	0.0021406	DOWN	301.096	285.905	0.07469	0.81528	1	FALSE	294.831	2596.13	-3.1384	1.3467e-18	3.1509e-17	DOWN	338.698	1450.49	-2.0985	3.9779e-07	3.2819e-06	DOWN	267.798	392.542	-0.55171	0.20787	0.397
evm.TU.scaffold2302.6	M1	plant invertase/pectin methylesterase inhibitor domain-containing protein	328.74	72.5361	2.1802	2.3179e-09	1.6723e-08	UP	362.8	1053.68	-1.5382	7.3061e-06	0.00018337	DOWN	413.962	1548.58	-1.9034	8.7733e-05	0.00045446	DOWN	325.779	3374.78	-3.3728	0.021033	0.056663	FALSE	1251.8	308.161	2.0222	0.22987	0.62404	FALSE	1219.07	66.1113	4.2047	0.056219	0.10549	FALSE	1388.81	12543.6	-3.175	0.00017474	0.0008199	DOWN	1114.35	2836.51	-1.3479	0.10807	0.24194
evm.TU.scaffold2312.1	M1	PSBO1; PS II oxygen-evolving complex 1; K02716 photosystem II oxygen-evolving enhancer protein 1	2561.24	44109.9	-4.1062	1.1424e-50	1.8472e-48	DOWN	2821.96	3498.88	-0.31019	0.33654	0.63666	FALSE	3218.12	2797.54	0.20206	0.63062	0.80931	FALSE	2535.17	3702.8	-0.54653	0.022588	0.060267	FALSE	2815.13	2396.19	0.23246	0.47383	0.86636	FALSE	2766.76	40199.4	-3.8609	2.0446e-26	9.9136e-25	DOWN	3197.41	3930.72	-0.29789	0.44033	0.61834	FALSE	2502.61	2629.47	-0.071341	0.88768	1
evm.TU.scaffold2312.11	M1	FNR2; ferredoxin--NADP reductase, leaf isozyme 2; K02641 ferredoxin--NADP+ reductase [EC:1.18.1.2]	1619.82	15838	-3.2895	1.4129e-35	9.0452e-34	DOWN	1784.72	2630.53	-0.55966	0.025032	0.11144	FALSE	2038.02	889.282	1.1965	0.00026551	0.0012258	UP	1603.46	3007.62	-0.90743	0.00022206	0.00097178	DOWN	1327.95	1515.22	-0.19033	0.6023	0.94781	FALSE	1307.83	14435.2	-3.4643	1.8008e-22	6.179e-21	DOWN	1515.98	738.537	1.0375	0.0078304	0.022808	UP	1180.1	1402.16	-0.24874	0.47613	0.7064
evm.TU.scaffold2321.3	M1	HTA6; histone H2A 6; K11251 histone H2A	643.553	1710.66	-1.4104	2.6379e-05	0.00010284	DOWN	704.722	734.279	-0.059274	0.91616	1	FALSE	809.371	170.559	2.2465	0.039623	0.093298	FALSE	634.533	457.224	0.47279	0.58742	0.7889	FALSE	128.301	597.041	-2.2183	0.032713	0.20591	FALSE	126.565	1559.14	-3.6228	4.4029e-23	1.5808e-21	DOWN	147.225	399.164	-1.439	0.0016505	0.0058522	DOWN	114.029	96.4527	0.24151	0.61833	0.82732
evm.TU.scaffold2330.8	M1	Maf-like protein; K06287 septum formation protein	44.2115	307.289	-2.7971	1.5936e-20	3.5735e-19	DOWN	48.5068	91.9046	-0.92195	0.0053734	0.035636	DOWN	55.747	72.2785	-0.37467	0.36137	0.54224	FALSE	43.652	264.42	-2.5987	1.034e-16	1.7743e-15	DOWN	28.4104	41.1107	-0.5331	0.40859	0.81756	FALSE	27.955	280.093	-3.3247	2.4539e-16	4.5626e-15	DOWN	32.3606	74.2094	-1.1974	0.018138	0.046685	DOWN	25.2508	163.769	-2.6973	1.3206e-09	1.7436e-08
evm.TU.scaffold2330.9	M1	PSBO1; PS II oxygen-evolving complex 1; K02716 photosystem II oxygen-evolving enhancer protein 1	961.478	21770.9	-4.501	6.5516e-59	2.1491e-56	DOWN	1057.34	2783.76	-1.3966	8.6912e-08	4.1906e-06	DOWN	1209.79	1910.71	-0.65935	0.033179	0.080606	FALSE	950.61	2228.94	-1.2294	5.3506e-07	3.5886e-06	DOWN	756.964	897.068	-0.24499	0.54219	0.91367	FALSE	744.785	19842.9	-4.7357	2.9078e-36	3.1778e-34	DOWN	862.539	1512.68	-0.81045	0.03435	0.080307	FALSE	672.914	914.417	-0.44243	0.21483	0.4065
evm.TU.scaffold2331.1	M1	CP1; Ca2+-binding protein 1	3868.56	651.077	2.5709	1.0093e-22	2.6721e-21	UP	4260.53	2116.04	1.0097	6.9893e-05	0.0011804	UP	4868.25	1080.02	2.1724	8.2345e-11	1.1305e-09	UP	3828.47	1224.51	1.6446	5.2779e-11	5.5774e-10	UP	2769.38	3616.53	-0.38504	0.27272	0.67708	FALSE	2729.69	593.422	2.2016	2.0003e-10	1.8443e-09	UP	3170.93	279.286	3.5051	2.8057e-16	7.5365e-15	UP	2461.5	1300.9	0.92003	0.012146	0.040787
evm.TU.scaffold234.11	M1	geranylgeranyl pyrophosphate synthase 7; K13789 geranylgeranyl diphosphate synthase, type II [EC:2.5.1.1 2.5.1.10 2.5.1.29]	185.738	1135.42	-2.6119	5.8159e-23	1.5674e-21	DOWN	203.934	286.472	-0.49029	0.05125	0.18596	FALSE	233.828	59.5151	1.9741	0.00033744	0.0015158	UP	183.458	145.26	0.33681	0.41194	0.62484	FALSE	345.045	172.915	0.99672	0.016906	0.1358	FALSE	340.397	1034.86	-1.6041	1.7717e-06	8.9903e-06	DOWN	396.099	50.9696	2.9582	5.8877e-07	4.7045e-06	UP	306.685	207.659	0.56254	0.15495	0.31826
evm.TU.scaffold2352.2	M1	EBP; ethylene-responsive transcription factor RAP2-3; K09286 EREBP-like factor	2480.22	398.096	2.6393	1.0149e-23	2.9374e-22	UP	2734.86	2116.88	0.36953	0.15319	0.38918	FALSE	3119.99	5814.06	-0.898	0.0058929	0.018602	DOWN	2456.39	536.104	2.196	3.4772e-17	6.1701e-16	UP	5483.54	2322.57	1.2394	0.0069537	0.074803	FALSE	5376.04	362.861	3.8891	3.1144e-09	2.4273e-08	UP	6193.98	21027.1	-1.7633	9.3996e-06	5.909e-05	DOWN	4877.92	2743.78	0.8301	0.081806	0.19462
evm.TU.scaffold236.62	M1	PSBP-1; photosystem II subunit P-1; K02717 photosystem II oxygen-evolving enhancer protein 2	387.065	16148.4	-5.3827	1.5903e-75	1.2738e-72	DOWN	426.342	782.436	-0.87596	0.0021063	0.017514	DOWN	486.48	643.77	-0.40417	0.20914	0.35825	FALSE	383.06	1008.36	-1.3964	5.2653e-08	4.0002e-07	DOWN	499.652	361.967	0.46506	0.20328	0.58877	FALSE	490.065	14717.2	-4.9084	8.6945e-38	1.1103e-35	DOWN	564.786	1080.87	-0.93642	0.01937	0.049389	DOWN	444.382	1213.84	-1.4497	0.00046304	0.0023539
evm.TU.scaffold2366.11	M1	PGK1; phosphoglycerate kinase 1; K00927 phosphoglycerate kinase [EC:2.7.2.3]	454.764	3854.35	-3.0833	7.2815e-32	3.7544e-30	DOWN	500.222	1088.88	-1.1222	2.5786e-05	0.00052929	DOWN	571.964	1420.86	-1.3128	4.7215e-05	0.0002588	DOWN	449.68	1199.68	-1.4157	1.6457e-08	1.3267e-07	DOWN	141.617	424.454	-1.5836	4.4377e-05	0.0017185	DOWN	139.331	3513.08	-4.6562	2.1109e-34	1.9889e-32	DOWN	161.318	292.2	-0.85705	0.038041	0.087312	FALSE	125.886	303.664	-1.2704	0.00088911	0.0042031
evm.TU.scaffold2366.8	M1	ALIS1; ALA-interacting subunit 1	848.092	327.442	1.373	2.0272e-07	1.1145e-06	UP	932.927	671.21	0.475	0.064244	0.21737	FALSE	1067.33	1736.83	-0.70244	0.026461	0.066625	FALSE	838.675	2349.13	-1.4859	0.0060005	0.019004	DOWN	1818.41	791.578	1.1999	0.00086526	0.016802	UP	1793.04	298.45	2.5868	1.4989e-09	1.2183e-08	UP	2084.39	1445.83	0.52773	0.17726	0.30778	FALSE	1616.22	4080.9	-1.3363	0.00011662	0.00068249
evm.TU.scaffold2368.14	M1	Bifunctional inhibitor/lipid-transfer protein/seed storage 2S albumin superfamily protein	8769.36	13944.3	-0.66913	0.011264	0.025867	DOWN	9684.92	3797.77	1.3506	0.00024824	0.0032586	UP	11025	7979.98	0.46632	0.10831	0.21258	FALSE	8693.6	10684	-0.29743	0.3096	0.50744	FALSE	1732.12	8229.92	-2.2483	6.0438e-07	4.6864e-05	DOWN	1692.51	12707.6	-2.9085	1.7267e-16	3.2608e-15	DOWN	1940.19	775.008	1.3239	0.13015	0.2408	FALSE	1541.66	1285.41	0.26226	0.67528	0.87664
evm.TU.scaffold238.13	M1	hypothetical protein	2607.48	167.95	3.9566	4.9264e-27	1.8148e-25	UP	2868.78	606.102	2.2428	5.1076e-14	1.086e-11	UP	3279.89	4974.61	-0.60093	0.049192	0.11185	FALSE	2578.73	1904.67	0.43712	0.08821	0.1901	FALSE	873.738	2434.41	-1.4783	6.0023e-05	0.0021769	DOWN	860.01	153.068	2.4902	1.9788e-12	2.3545e-11	UP	996.383	1307.09	-0.39159	0.34736	0.51872	FALSE	776.626	1149.4	-0.56559	0.15396	0.31679
evm.TU.scaffold24.56	M1	NIA1; nitrate reductase [NADH] 1; K10534 nitrate reductase (NAD(P)H) [EC:1.7.1.1 1.7.1.2 1.7.1.3]	2490.42	17613.2	-2.8222	9.0226e-27	3.2541e-25	DOWN	2751.05	2870.84	-0.061488	0.83838	1	FALSE	3133.87	1205.36	1.3785	0.0011312	0.0044076	UP	2469.39	761.312	1.6976	1.9751e-07	1.399e-06	UP	486.06	2337.69	-2.2659	4.9846e-09	8.1351e-07	DOWN	477.123	16052.1	-5.0723	1.1654e-39	1.7362e-37	DOWN	550.5	273.268	1.0104	0.0096463	0.027217	UP	432.222	134.261	1.6867	9.6792e-06	7.0772e-05
evm.TU.scaffold24.82	M1	PDIL1-2; protein disulfide isomerase-like 1-2; K09580 protein disulfide-isomerase A1 [EC:5.3.4.1]	4752.17	971.37	2.2905	1.5306e-19	3.1682e-18	UP	5240.22	3869.02	0.43766	0.063543	0.2157	FALSE	5977.84	5865.63	0.027338	0.95109	1	FALSE	4706.59	2207.37	1.0924	8.0705e-06	4.5578e-05	UP	6999.93	4450.28	0.65345	0.064336	0.30745	FALSE	6871.04	885.194	2.9565	7.2205e-15	1.1518e-13	UP	7929.22	10397	-0.39092	0.34673	0.51801	FALSE	6225.11	2575.39	1.2733	0.00026063	0.0014074
evm.TU.scaffold2423.1	M1	AGP12; arabinogalactan protein 12	564.756	1276.49	-1.1765	1.7074e-05	6.8917e-05	DOWN	624.413	91.7027	2.7675	0.00015567	0.0022456	UP	709.348	1379.26	-0.95933	0.16936	0.30264	FALSE	560.247	348.479	0.68499	0.15857	0.30498	FALSE	442.972	530.867	-0.26114	0.60635	0.94996	FALSE	437.408	1163.4	-1.4113	2.6091e-05	0.00010703	DOWN	508.742	50.6324	3.3288	7.5953e-05	0.00039043	UP	393.409	133.331	1.561	0.018844	0.058878
evm.TU.scaffold2444.3	M1	hypothetical protein	200.61	1151.13	-2.5206	1.7586e-21	4.2447e-20	DOWN	220.791	454.14	-1.0405	0.00015552	0.0022446	DOWN	252.548	309.462	-0.29321	0.3628	0.5436	FALSE	198.452	481.52	-1.2788	1.8143e-06	1.1301e-05	DOWN	65.9987	187.366	-1.5053	0.00027969	0.0072454	DOWN	64.6693	1049.25	-4.0201	8.7754e-26	3.999e-24	DOWN	74.3541	197.702	-1.4108	0.0017802	0.0062516	DOWN	58.6895	279.132	-2.2498	4.0832e-08	4.3428e-07
evm.TU.scaffold245.13	M1	AAE17; acyl-activating enzyme 17	590.753	106.308	2.4743	2.2793e-12	2.3632e-11	UP	649.9	490.631	0.40558	0.11527	0.32356	FALSE	743.94	611.981	0.2817	0.59586	0.77759	FALSE	584.245	825.254	-0.49826	0.040339	0.099114	FALSE	776.849	551.409	0.49451	0.15965	0.51521	FALSE	764.788	96.8882	2.9807	3.6393e-16	6.6011e-15	UP	886.275	2214.77	-1.3213	0.00085565	0.0032946	DOWN	690.474	1005.41	-0.54213	0.12932	0.27768
evm.TU.scaffold245.14	M1	CaS; calcium sensing receptor	393.07	3390.02	-3.1084	5.0921e-32	2.6414e-30	DOWN	432.578	632.249	-0.54753	0.036458	0.14596	FALSE	494.386	383.861	0.36505	0.30912	0.48348	FALSE	388.801	361.485	0.1051	0.80502	0.94806	FALSE	665.027	367.119	0.85716	0.017082	0.13666	FALSE	654.416	3089.86	-2.2393	4.0322e-11	4.0592e-10	DOWN	758.265	410.904	0.8839	0.024699	0.060826	FALSE	591.235	411.819	0.52172	0.1344	0.2859
evm.TU.scaffold245.42	M1	hypothetical protein	1999.58	144.283	3.7927	1.1835e-41	1.145e-39	UP	2202.14	1583.91	0.47541	0.060576	0.20859	FALSE	2517.65	945.806	1.4125	1.5828e-05	9.5827e-05	UP	1978.9	1074.46	0.88108	0.00042546	0.0017703	UP	1958.15	1869.15	0.067107	0.86771	1	FALSE	1930.9	131.489	3.8763	1.3706e-15	2.3622e-14	UP	2243.96	789.703	1.5067	0.00017208	0.00080872	UP	1740.2	961.224	0.85631	0.015001	0.048653
evm.TU.scaffold2455.2	M1	OPT4; oligopeptide transporter 4	1196.82	163.532	2.8716	5.9183e-14	7.3219e-13	UP	1322.09	409.73	1.6901	9.378e-07	3.3166e-05	UP	1506.03	1972.77	-0.38947	0.32469	0.50108	FALSE	1186.73	1122.34	0.080479	0.65293	0.84719	FALSE	753.606	1123.45	-0.57605	0.19626	0.57788	FALSE	737.886	149.032	2.3078	0.0024808	0.0066421	UP	848.006	1931.03	-1.1872	0.0037202	0.011937	DOWN	670.377	580.094	0.20868	0.62336	0.83086
evm.TU.scaffold2477.5	M1	PSBR; photosystem II subunit R; K03541 photosystem II 10kDa protein	1970.67	20474.5	-3.3771	2.4084e-37	1.7575e-35	DOWN	2171.5	6001.33	-1.4666	1.8889e-08	1.0923e-06	DOWN	2478.63	9202.79	-1.8925	8.2765e-09	8.6516e-08	DOWN	1950.86	6903.87	-1.8233	4.1289e-13	5.2902e-12	DOWN	1640.33	1843.72	-0.16864	0.67256	0.98449	FALSE	1609.63	18661.7	-3.5353	4.0732e-23	1.4654e-21	DOWN	1856	3974.33	-1.0985	0.0053657	0.01638	DOWN	1458.65	1905.78	-0.38574	0.30809	0.52891
evm.TU.scaffold249.23	M1	Tautomerase/MIF superfamily protein	29.1526	815.238	-4.8055	3.5513e-52	6.4718e-50	DOWN	32.1157	57.8789	-0.84976	0.033592	0.13761	FALSE	36.6908	48.596	-0.40542	0.40141	0.58722	FALSE	28.856	28.7851	0.0035504	1	1	FALSE	20.3204	27.2636	-0.42404	0.47374	0.86635	FALSE	19.921	743.056	-5.2211	4.2039e-35	4.14e-33	DOWN	22.9343	26.692	-0.2189	0.77373	0.9091	FALSE	18.072	15.6688	0.20586	0.73953	0.92828
evm.TU.scaffold249.28	M1	CYP81F2; cytochrome P450, family 81, subfamily F, polypeptide 2; K00517 [EC:1.14.-.-]	10697.9	610.566	4.131	1.6882e-49	2.5615e-47	UP	11775.9	6412.85	0.8768	0.00057681	0.0064266	UP	13459.2	7584.22	0.82752	0.011086	0.031908	UP	10583.5	8173.39	0.37281	0.13789	0.27314	FALSE	12588	9994.47	0.33284	0.32752	0.73844	FALSE	12397.8	556.526	4.4775	1.7817e-32	1.4479e-30	UP	14375.4	6088.24	1.2395	0.0012005	0.0044285	UP	11187.3	4703.24	1.2501	0.00039453	0.0020368
evm.TU.scaffold25.27	M1	GDSL esterase/lipase	447.088	3340.44	-2.9014	1.489e-23	4.2489e-22	DOWN	491.018	815.711	-0.73228	0.027887	0.12009	FALSE	561.702	1774.18	-1.6593	3.46e-06	2.384e-05	DOWN	441.623	317.217	0.47735	0.43721	0.64974	FALSE	353.587	416.469	-0.23614	0.78218	1	FALSE	349.93	3044.54	-3.1211	7.931e-19	1.9148e-17	DOWN	408.625	172.818	1.2415	0.16288	0.28749	FALSE	313.983	344.992	-0.13587	0.77933	0.94607
evm.TU.scaffold25.28	M1	GDSL esterase/lipase	363.85	1206.27	-1.7291	3.0073e-07	1.6094e-06	DOWN	400.122	571.963	-0.51548	0.052355	0.18873	FALSE	457.472	213.956	1.0964	0.0065283	0.02027	UP	359.719	304.159	0.24204	0.47794	0.69283	FALSE	156.016	339.499	-1.1217	0.0044366	0.054794	FALSE	153.137	1099.42	-2.8439	1.5134e-13	2.0756e-12	DOWN	176.774	70.8856	1.3183	0.0020135	0.006978	UP	138.766	154.242	-0.15255	0.73684	0.92658
evm.TU.scaffold2507.9	M1	LTP6; lipid-transfer protein 6	134.955	1229.99	-3.1881	2.0853e-30	9.7853e-29	DOWN	148.567	267.827	-0.85019	0.0052161	0.034923	DOWN	170.034	32.8752	2.3707	7.7249e-07	5.9811e-06	UP	133.53	57.6046	1.2129	0.0016874	0.006161	UP	43.1211	126.075	-1.5478	0.00072069	0.014698	DOWN	42.2594	1120.93	-4.7293	3.7353e-32	2.9663e-30	DOWN	48.5667	40.757	0.25292	0.63049	0.80128	FALSE	38.3353	24.1434	0.66704	0.2318	0.43085
evm.TU.scaffold2512.4	M1	LHB1B1; light-harvesting chlorophyll protein complex II subunit B1; K08912 light-harvesting complex II chlorophyll a/b binding protein 1	733.533	45497.6	-5.9548	1.2575e-87	2.5479e-84	DOWN	808.964	2733.89	-1.7568	4.5506e-08	2.3675e-06	DOWN	921.613	2274.92	-1.3036	7.2365e-05	0.00038149	DOWN	726.504	2209.31	-1.6046	3.0277e-10	2.9669e-09	DOWN	1000.67	687.139	0.54229	0.22851	0.62226	FALSE	980.927	41464.5	-5.4016	1.2926e-43	2.731e-41	DOWN	1129.46	1364.88	-0.27313	0.53899	0.71197	FALSE	890.031	1408.34	-0.66207	0.092804	0.21487
evm.TU.scaffold2519.2	M1	hypothetical protein	361.948	1825.24	-2.3342	5.0407e-19	9.9324e-18	DOWN	399.185	462.106	-0.21117	0.44664	0.74968	FALSE	455.19	477.012	-0.067557	0.86122	0.98172	FALSE	358.509	244.633	0.55139	0.03105	0.079232	FALSE	196.199	339.038	-0.78913	0.037773	0.22436	FALSE	192.676	1663.55	-3.11	5.3134e-18	1.1783e-16	DOWN	222.336	284.801	-0.35721	0.42959	0.60707	FALSE	174.422	250.779	-0.52383	0.19436	0.37817
evm.TU.scaffold2526.4	M1	peptidyl-prolyl cis-trans isomerase FKBP16-3; K01802 peptidylprolyl isomerase [EC:5.2.1.8]	21.4375	456.131	-4.4112	3.651e-41	3.4358e-39	DOWN	23.578	52.7943	-1.1629	0.0048528	0.033048	DOWN	26.9777	68.1549	-1.337	0.0043295	0.014271	DOWN	21.1971	189.93	-3.1635	2.8729e-19	5.897e-18	DOWN	25.7399	20.0046	0.36367	0.48078	0.87099	FALSE	25.2452	415.716	-4.0415	8.2565e-23	2.8958e-21	DOWN	29.0912	112.659	-1.9533	9.3151e-05	0.00046843	DOWN	22.8922	131.361	-2.5206	4.4878e-08	4.7396e-07
evm.TU.scaffold2535.6	M1	RCA; ribulose bisphosphate carboxylase/oxygenase activase	1428.95	7370.16	-2.3667	4.4667e-17	7.4719e-16	DOWN	1584.29	1262.91	0.32709	0.53722	0.82641	FALSE	1796.28	3244.2	-0.85285	0.059238	0.13018	FALSE	1420.15	770.176	0.88278	0.15074	0.2929	FALSE	663.38	1348.12	-1.023	0.15707	0.51047	FALSE	650.397	6716.92	-3.3684	5.1969e-21	1.5504e-19	DOWN	748.518	1383.14	-0.88584	0.03119	0.07408	FALSE	589.871	492.758	0.25952	0.4736	0.70418
evm.TU.scaffold256.7	M1	CRB; chloroplast stem-loop binding protein	675.601	10236.8	-3.9215	7.7242e-48	1.0684e-45	DOWN	741.914	1502.94	-1.0185	7.7767e-05	0.0012812	DOWN	850.231	333.373	1.3507	0.0041683	0.013814	UP	667.367	1010.96	-0.59917	0.0099045	0.029561	DOWN	363.473	629.13	-0.79151	0.063899	0.30597	FALSE	358.479	9330.38	-4.702	8.8497e-36	9.3775e-34	DOWN	416.531	39.5966	3.395	7.2131e-10	9.1471e-09	UP	322.96	296.895	0.1214	0.76878	0.94089
evm.TU.scaffold2564.4	M1	PTR2; peptide transporter PTR2	605.499	139.219	2.1208	2.03e-06	9.4922e-06	UP	665.283	467.02	0.51048	0.13479	0.36028	FALSE	762.205	1401.72	-0.87895	0.0047904	0.015563	DOWN	598.331	1680.5	-1.4899	2.1815e-09	1.9369e-08	DOWN	1256.13	564.237	1.1546	0.0011416	0.02055	UP	1235.22	126.894	3.2831	4.1416e-19	1.0328e-17	UP	1430.37	3717.89	-1.3781	0.00043945	0.0018339	DOWN	1117.05	1994.38	-0.83625	0.017061	0.054186
evm.TU.scaffold2568.14	M1	ETFQO; electron-transfer flavoprotein--ubiquinone oxidoreductase; K00311 electron-transferring-flavoprotein dehydrogenase [EC:1.5.5.1]	1423.9	87.9085	4.0177	1.0119e-08	6.7026e-08	UP	1563.9	286.283	2.4496	1.4463e-05	0.00032618	UP	1793.68	805.755	1.1545	0.093769	0.18942	FALSE	1406.76	1923.3	-0.4512	0.2467	0.42881	FALSE	4607	1326.09	1.7967	0.00016522	0.0048169	UP	4545.47	80.1308	5.8259	9.1842e-16	1.6057e-14	UP	5289.92	5312.71	-0.0062029	0.99373	1	FALSE	4094.68	4751.54	-0.21465	0.47755	0.7078
evm.TU.scaffold257.78	M1	GSTU20; glutathione S-transferase TAU 20; K00799 glutathione S-transferase [EC:2.5.1.18]	192.798	1510.7	-2.97	8.0581e-28	3.1647e-26	DOWN	212.578	544.606	-1.3572	2.02e-06	6.3268e-05	DOWN	242.454	513.855	-1.0836	0.0015798	0.0059147	DOWN	190.934	478.535	-1.3255	0.0068347	0.02134	DOWN	165.527	180.533	-0.12519	0.82889	1	FALSE	162.05	1376.87	-3.0869	1.8039e-17	3.793e-16	DOWN	186.166	372.299	-0.99987	0.019309	0.049267	DOWN	147.243	320.245	-1.121	0.020911	0.064242
evm.TU.scaffold2575.4	M1	SAH7; protein SAH7	288.627	828.597	-1.5215	9.7246e-09	6.4562e-08	DOWN	318.394	518.787	-0.70433	0.0095245	0.054714	FALSE	362.975	125.951	1.527	1.9588e-05	0.0001164	UP	285.927	325.315	-0.18619	0.55632	0.76311	FALSE	103.335	270.443	-1.388	0.00034765	0.0085607	DOWN	101.433	755.166	-2.8963	2.9988e-15	4.9688e-14	DOWN	117.126	50.5792	1.2114	0.0089392	0.025486	UP	91.9163	134.693	-0.55128	0.18756	0.36744
evm.TU.scaffold258.107	M1	PYK10; beta-glucosidase 23; K01188 beta-glucosidase [EC:3.2.1.21]	16311.2	1254.63	3.7005	4.4917e-27	1.66e-25	UP	17958.4	9774.18	0.87761	0.0006447	0.0069955	UP	20511.3	18425.6	0.15471	0.69747	0.85459	FALSE	16138.3	22217.8	-0.46123	0.051322	0.12158	FALSE	29615.6	15243.5	0.95816	0.17045	0.535	FALSE	28969.7	1143.36	4.6632	9.4652e-05	0.00034738	UP	33249.7	17919.9	0.89178	0.1785	0.30955	FALSE	26350.5	11852.7	1.1526	0.13672	0.28952
evm.TU.scaffold2588.19	M1	FBA2; fructose-bisphosphate aldolase 2; K01623 fructose-bisphosphate aldolase, class I [EC:4.1.2.13]	6071.5	47588.5	-2.9705	2.5979e-30	1.2059e-28	DOWN	6685.44	10740.6	-0.68398	0.0068945	0.042774	DOWN	7635.35	5923.44	0.36626	0.26426	0.42849	FALSE	6007.63	9364.84	-0.64046	0.0064192	0.020172	DOWN	4348.78	5674.97	-0.384	0.29557	0.70611	FALSE	4282.82	43371.3	-3.3401	3.2013e-21	9.7494e-20	DOWN	4965.23	4843.79	0.035726	0.93061	1	FALSE	3864.85	5094.89	-0.39864	0.23461	0.43472
evm.TU.scaffold260.14	M1	2-Cys peroxiredoxin BAS1; K03386 peroxiredoxin (alkyl hydroperoxide reductase subunit C) [EC:1.11.1.15]	1101.86	4372.15	-1.9884	1.3488e-15	1.9512e-14	DOWN	1211.04	1675.5	-0.46834	0.067551	0.22483	FALSE	1386.6	775.09	0.83912	0.047518	0.10875	FALSE	1089.02	1444.32	-0.40736	0.072315	0.16158	FALSE	580.873	1027.26	-0.8225	0.031207	0.20018	FALSE	570.448	3984.79	-2.8043	1.0911e-15	1.8963e-14	DOWN	658.422	390.324	0.75434	0.053503	0.11633	FALSE	516.44	260.559	0.98699	0.0056332	0.021088
evm.TU.scaffold261.5	M1	P-loop containing nucleoside triphosphate hydrolases superfamily protein	393.697	190.315	1.0487	0.012381	0.028138	UP	432.863	509.039	-0.23387	0.37532	0.67956	FALSE	495.109	499.853	-0.013757	0.83008	0.95696	FALSE	389.184	631.264	-0.69779	0.005116	0.016525	DOWN	449.729	367.246	0.29231	0.36642	0.77755	FALSE	441.684	173.431	1.3487	8.7432e-05	0.00032285	UP	510.127	419.189	0.28326	0.49761	0.67466	FALSE	399.917	1408.63	-1.8165	5.0574e-07	4.594e-06
evm.TU.scaffold2625.5	M1	MLP423; MLP-like protein 423	302.292	741.174	-1.2939	1.8867e-07	1.0431e-06	DOWN	332.113	1022.49	-1.6223	1.1166e-09	8.89e-08	DOWN	380.131	288.496	0.39794	0.40134	0.58717	FALSE	298.681	355.889	-0.25282	0.33578	0.53828	FALSE	58.0644	281.696	-2.2784	3.8972e-05	0.0015531	DOWN	57.2414	675.539	-3.5609	6.0214e-21	1.7816e-19	DOWN	66.4937	47.9159	0.47271	0.34234	0.51309	FALSE	51.6032	45.6923	0.17551	0.7549	0.93761
evm.TU.scaffold2649.5	M1	SRPBCC ligand-binding domain-containing protein	44.5337	368.447	-3.0485	2.1294e-23	5.9434e-22	DOWN	49.0604	125.872	-1.3593	3.4529e-05	0.00066898	DOWN	56.0865	53.5424	0.066974	0.91522	1	FALSE	44.0826	130.271	-1.5632	3.9095e-06	2.3212e-05	DOWN	35.8928	41.6453	-0.21446	0.76531	1	FALSE	35.1388	335.798	-3.2565	4.8201e-16	8.6751e-15	DOWN	40.3071	41.472	-0.041105	0.98334	1	FALSE	31.9114	72.102	-1.176	0.014849	0.048273
evm.TU.scaffold265.20	M1	TIM; triosephosphate isomerase; K01803 triosephosphate isomerase (TIM) [EC:5.3.1.1]	174.329	2701.84	-3.9541	7.3346e-46	9.1864e-44	DOWN	191.758	490.326	-1.3545	1.0606e-06	3.6862e-05	DOWN	219.29	149.398	0.55367	0.1551	0.28314	FALSE	172.383	233.362	-0.43695	0.095457	0.20275	FALSE	41.6344	162.71	-1.9665	4.5486e-06	0.00025872	DOWN	40.8761	2462.53	-5.9127	1.5416e-46	4.4787e-44	DOWN	47.1868	78.2515	-0.72974	0.13274	0.24467	FALSE	37.0249	64.2045	-0.79418	0.097348	0.22328
evm.TU.scaffold2652.1	M1	PSAF; photosystem I subunit F; K02694 photosystem I subunit III	12290.1	117639	-3.2588	3.1986e-35	2.0031e-33	DOWN	13539.1	23003.7	-0.76474	0.0026114	0.020594	DOWN	15458.1	12436	0.31385	0.33071	0.50811	FALSE	12164.5	18576.5	-0.6108	0.010866	0.031966	DOWN	10894.3	11494.3	-0.077346	0.86454	1	FALSE	10697.4	107216	-3.3252	5.6368e-21	1.6724e-19	DOWN	12349	8340.14	0.56625	0.13477	0.24774	FALSE	9687.2	7645.35	0.3415	0.28998	0.50562
evm.TU.scaffold266.27	M1	OEP16-1; outer plastid envelope protein 16-1	3422.28	11978.1	-1.8074	2.9903e-13	3.407e-12	DOWN	3765.82	10612.4	-1.4947	6.0132e-09	3.9895e-07	DOWN	4306.24	3069.36	0.48849	0.15725	0.28622	FALSE	3384.94	3027.7	0.16091	0.54831	0.75635	FALSE	1204.82	3195.68	-1.4073	0.00011791	0.0037143	DOWN	1185.85	10916.7	-3.2025	9.0137e-20	2.4172e-18	DOWN	1374.16	805.045	0.77141	0.048906	0.1078	FALSE	1071	737.166	0.5389	0.12515	0.27076
evm.TU.scaffold269.16	M1	IVD; isovaleryl-CoA-dehydrogenase; K00253 isovaleryl-CoA dehydrogenase [EC:1.3.8.4]	12369.2	743.635	4.056	7.1267e-37	5.0197e-35	UP	13613.8	7991.79	0.76847	0.0021226	0.017603	UP	15573.8	4906.17	1.6665	2.6397e-07	2.2013e-06	UP	12236.4	12958	-0.082674	0.69974	0.88689	FALSE	16653.8	11552.7	0.52762	0.12973	0.46025	FALSE	16388.3	677.801	4.5957	4.6547e-34	4.2259e-32	UP	18985.6	10609.8	0.83951	0.028985	0.069642	FALSE	14804.8	12193.8	0.27992	0.39842	0.63156
evm.TU.scaffold27.42	M1	indole glucosinolate o-methyltransferase 1	1131.11	181.865	2.6368	4.6254e-16	6.9752e-15	UP	1248.7	1435	-0.20062	0.47935	0.77825	FALSE	1422.19	3187.55	-1.1643	0.00042693	0.0018662	DOWN	1121.06	945.981	0.24498	0.29261	0.48662	FALSE	1351.57	1060.94	0.34929	0.48438	0.87409	FALSE	1323.83	165.734	2.9978	0.00017813	0.00061544	UP	1521.82	2041.59	-0.4239	0.60514	0.77795	FALSE	1202.14	375.178	1.68	0.01171	0.039493
evm.TU.scaffold27.43	M1	Indole glucosinolate O-methyltransferase 4	1296.79	445.183	1.5425	4.3972e-09	3.0628e-08	UP	1427.56	1775.82	-0.31494	0.24348	0.52356	FALSE	1630.87	2200.38	-0.43211	0.16457	0.29608	FALSE	1282.94	3530.25	-1.4603	3.8785e-09	3.3494e-08	DOWN	2100.64	1211.67	0.79383	0.023476	0.16751	FALSE	2065.88	405.787	2.348	1.518e-11	1.6168e-10	UP	2390.97	1748.46	0.45152	0.21415	0.35643	FALSE	1867.58	1672.61	0.15906	0.60878	0.82224
evm.TU.scaffold27.87	M1	FNR2; ferredoxin--NADP reductase, leaf isozyme 2; K02641 ferredoxin--NADP+ reductase [EC:1.18.1.2]	328.69	5987.45	-4.1871	3.127e-51	5.3319e-49	DOWN	362.158	1600.29	-2.1436	4.7223e-15	1.163e-12	DOWN	413.493	980.514	-1.2457	0.0001725	0.00083478	DOWN	325.373	404.806	-0.31514	0.2283	0.40418	FALSE	165.269	307.477	-0.89566	0.021247	0.1575	FALSE	162.305	5457.24	-5.0714	4.2345e-39	6.075e-37	DOWN	187.195	192.548	-0.040676	0.99687	1	FALSE	146.897	147.407	-0.0050002	0.95663	1
evm.TU.scaffold270.23	M1	CYP83B1; cytochrome P450 83B1; K11818 cytochrome P450, family 83, subfamily B, polypeptide 1 [EC:1.14.-.-]	6091.23	1719.38	1.8248	2.8858e-05	0.00011186	UP	6733.34	7870.38	-0.22511	0.48626	0.78458	FALSE	7657.09	19945.9	-1.3812	3.0769e-05	0.00017558	DOWN	6042.12	8648.94	-0.51747	0.047008	0.11295	FALSE	7661.36	5723.66	0.42066	0.56701	0.931	FALSE	7490.61	1566.95	2.2571	0.026838	0.055402	FALSE	8585.38	9895.46	-0.20488	0.84885	0.96915	FALSE	6815.75	2497.01	1.4487	0.10159	0.23069
evm.TU.scaffold2716.1	M1	50S ribosomal protein L21; K02888 large subunit ribosomal protein L21	432.152	4869.59	-3.4942	6.7248e-39	5.4887e-37	DOWN	475.541	1088.18	-1.1943	8.8296e-06	0.00021653	DOWN	543.728	511.735	0.087487	0.86016	0.98089	FALSE	427.44	633.573	-0.56779	0.023832	0.063122	FALSE	703.281	403.551	0.80135	0.060195	0.29548	FALSE	689.625	4438.56	-2.6862	1.1468e-14	1.7928e-13	DOWN	793.946	564.94	0.49094	0.17765	0.30834	FALSE	625.36	393.528	0.66822	0.10809	0.24197
evm.TU.scaffold2736.6	M1	XF1; probable squalene epoxidase 1; K00511 squalene monooxygenase [EC:1.14.13.132]	1245.02	146.975	3.0825	9.8133e-29	4.1421e-27	UP	1370.5	627.719	1.1265	1.6102e-05	0.00035609	UP	1567.39	1140.03	0.4593	0.1616	0.29229	FALSE	1231.76	1151.43	0.097294	0.74239	0.91306	FALSE	2034.6	1163.09	0.80678	0.024663	0.17317	FALSE	2004.92	133.956	3.9037	1.6509e-25	7.3691e-24	UP	2328.26	1268	0.8767	0.025663	0.062745	FALSE	1808.52	2052.97	-0.1829	0.57211	0.79595
evm.TU.scaffold2737.1	M1	PSAG; photosystem I subunit G; K08905 photosystem I subunit V	913.769	20422	-4.4822	1.958e-58	5.9157e-56	DOWN	1004.29	2801.75	-1.4802	1.3056e-08	7.9247e-07	DOWN	1149.97	1672.75	-0.54062	0.073029	0.15457	FALSE	903.11	1858.91	-1.0415	2.0803e-05	0.00010975	DOWN	906.865	851.864	0.090265	0.7425	1	FALSE	892.204	18612.5	-4.3828	3.0341e-32	2.4316e-30	DOWN	1033.53	1647.4	-0.67262	0.078652	0.15961	FALSE	806.285	1011.08	-0.32653	0.37512	0.60492
evm.TU.scaffold274.11	M1	metal tolerance protein C4; K14696 solute carrier family 30 (zinc transporter), member 9	210.455	1153.58	-2.4545	8.9455e-16	1.3139e-14	DOWN	231.336	594.119	-1.3608	6.8264e-07	2.5155e-05	DOWN	264.682	519.625	-0.97321	0.0027786	0.0097243	DOWN	208.012	561.474	-1.4326	3.8609e-06	2.2949e-05	DOWN	165.342	196.25	-0.24724	0.55033	0.91998	FALSE	162.794	1051.57	-2.6914	1.7955e-14	2.7334e-13	DOWN	189.013	625.694	-1.727	2.236e-05	0.00012937	DOWN	147.045	545.391	-1.891	4.1363e-07	3.8108e-06
evm.TU.scaffold2740.9	M1	transketolase; K00615 transketolase [EC:2.2.1.1]	1957.52	14052	-2.8437	1.9253e-27	7.3195e-26	DOWN	2159.8	2566.8	-0.24907	0.43274	0.73774	FALSE	2463.49	1065.26	1.2095	0.00014529	0.00071559	UP	1939.51	1239	0.64652	0.0081954	0.025016	UP	2791.9	1834.5	0.60586	0.29658	0.70738	FALSE	2733.63	12806.5	-2.228	9.5883e-11	9.2084e-10	DOWN	3139.52	4017	-0.35557	0.46948	0.64588	FALSE	2483.02	984.647	1.3344	0.053121	0.13811
evm.TU.scaffold2763.4	M1	EBP; ethylene-responsive transcription factor RAP2-3; K09286 EREBP-like factor	1058.64	83.3089	3.6676	1.0168e-25	3.437e-24	UP	1164.97	770.894	0.59569	0.040937	0.15846	FALSE	1331.52	1150.3	0.21107	0.59874	0.78031	FALSE	1047.1	537.886	0.96103	0.00023814	0.0010357	UP	1333.05	988.663	0.43118	0.19847	0.58163	FALSE	1307.58	75.9273	4.1061	4.1816e-13	5.4538e-12	UP	1507.81	908.182	0.7314	0.048179	0.10653	FALSE	1185.76	1183.28	0.0030189	0.95837	1
evm.TU.scaffold277.33	M1	GLP5; germin-like protein 5	4513.37	402.558	3.4869	5.6809e-38	4.3099e-36	UP	4967.67	2227.29	1.1573	3.8793e-06	0.00010877	UP	5680.2	3359.63	0.75764	0.28846	0.4589	FALSE	4464.89	6745.03	-0.5952	0.0115	0.033586	DOWN	3626.95	4215.85	-0.21707	0.58429	0.94075	FALSE	3556.54	366.871	3.2771	1.4291e-08	1.0108e-07	UP	4099.34	3563.04	0.20228	0.59441	0.76754	FALSE	3226.4	5309.3	-0.7186	0.040053	0.10982
evm.TU.scaffold277.98	M1	PSAO; photosystem I subunit O; K14332 photosystem I subunit PsaO	1640.16	32600	-4.313	4.4381e-55	1.0191e-52	DOWN	1804.59	3021.44	-0.74357	0.0035447	0.026158	DOWN	2061.61	1560.71	0.40156	0.30176	0.47442	FALSE	1622.04	1857.17	-0.1953	0.37082	0.58105	FALSE	1855.52	1531.5	0.27688	0.39607	0.80748	FALSE	1826.55	29710.6	-4.0238	2.4989e-28	1.4119e-26	DOWN	2116.84	1485.19	0.51127	0.19909	0.33739	FALSE	1649.36	1214.55	0.44148	0.18644	0.36588
evm.TU.scaffold28.49	M1	LHT1; Lysine histidine transporter 1	8341.41	811.643	3.3614	3.946e-36	2.6391e-34	UP	9193.57	5295.26	0.79592	0.0013952	0.012782	UP	10497.9	8085.76	0.37664	0.22097	0.37438	FALSE	8259.04	13488.1	-0.70764	0.0038369	0.012819	DOWN	10365.3	7805.91	0.40912	0.25141	0.65213	FALSE	10212.5	739.78	3.7871	1.3935e-21	4.3688e-20	UP	11844.9	1905.41	2.6361	4.6805e-11	7.0763e-10	UP	9210.52	12788.7	-0.47352	0.1668	0.3363
evm.TU.scaffold280.23	M1	FLA13; fasciclin-like arabinogalactan protein 13	1495.57	655.002	1.1911	0.017115	0.037565	UP	1655.42	129.152	3.6801	3.6079e-06	0.00010293	UP	1881.81	2082.73	-0.14636	0.96665	1	FALSE	1484.86	699.891	1.0851	0.033369	0.084392	FALSE	351.734	1407.68	-2.0008	0.0033685	0.045079	DOWN	343.967	596.957	-0.79536	0.080135	0.14314	FALSE	395.257	350.539	0.17322	0.75715	0.89875	FALSE	313.146	40.8516	2.9384	0.0097475	0.03381
evm.TU.scaffold280.28	M1	hypothetical protein	2190.36	395.708	2.4687	2.9253e-07	1.5682e-06	UP	2406.76	1026.21	1.2298	0.0016359	0.014382	UP	2758.18	1294.86	1.0909	0.01327	0.037178	UP	2164.55	1138.97	0.92633	0.008486	0.025782	UP	4463.04	2041.17	1.1286	0.0015768	0.026297	UP	4401.3	360.669	3.6092	8.2687e-13	1.0347e-11	UP	5117.48	2225.93	1.201	0.0024485	0.0082712	UP	3966.77	1507.7	1.3956	9.2277e-05	0.00055177
evm.TU.scaffold2807.5	M1	UBQ1; ubiquitin extension protein 1; K02927 large subunit ribosomal protein L40e	239.93	735.683	-1.6165	6.3183e-10	4.9091e-09	DOWN	264.458	423.157	-0.67816	0.012221	0.066217	FALSE	301.682	853.875	-1.501	8.1098e-06	5.1964e-05	DOWN	237.558	384.802	-0.69584	0.40713	0.6195	FALSE	193.107	224.569	-0.21776	0.59865	0.94638	FALSE	189.279	670.56	-1.8249	1.9663e-07	1.1726e-06	DOWN	217.976	832.479	-1.9332	2.9269e-06	2.0455e-05	DOWN	171.777	291.924	-0.76505	0.33778	0.56265
evm.TU.scaffold282.64	M1	PIFI; post-illumination chlorophyll fluorescence increase protein	889.546	6878.71	-2.951	2.2378e-30	1.0458e-28	DOWN	977.568	2072.25	-1.0839	2.21e-05	0.00046359	DOWN	1119.32	832.87	0.42646	0.24362	0.40235	FALSE	879.107	1046.36	-0.25127	0.25967	0.44564	FALSE	981.817	829.186	0.24376	0.43314	0.84034	FALSE	965.48	6269.87	-2.6991	4.4565e-15	7.2599e-14	DOWN	1117	1225.94	-0.13426	0.7436	0.88955	FALSE	872.829	755.384	0.20849	0.53133	0.76057
evm.TU.scaffold282.83	M1	MFP1; MAR-binding filament-like protein 1	142.725	1222.25	-3.0982	2.1244e-29	9.3331e-28	DOWN	157.374	176.078	-0.16202	0.64764	0.90955	FALSE	179.566	146.851	0.29017	0.45398	0.6415	FALSE	141.353	42.3997	1.7372	2.4087e-07	1.6901e-06	UP	95.1075	133.646	-0.49078	0.22909	0.62269	FALSE	93.2231	1114.05	-3.579	7.0536e-22	2.2853e-20	DOWN	107.355	68.5167	0.64786	0.14745	0.26617	FALSE	84.6016	41.7782	1.0179	0.030879	0.088669
evm.TU.scaffold282.91	M1	PSAH-1; photosystem I subunit H-1; K02695 photosystem I subunit VI	2009.26	14191.3	-2.8203	5.6405e-28	2.2538e-26	DOWN	2208.49	5205.43	-1.237	1.4523e-06	4.753e-05	DOWN	2529.04	713.898	1.8248	8.2964e-06	5.3059e-05	UP	1985.95	2650.57	-0.41647	0.065854	0.14973	FALSE	272.724	1873.33	-2.7801	1.4898e-12	6.3824e-10	DOWN	268.389	12933.6	-5.5907	1.3015e-45	3.3859e-43	DOWN	310.69	552.719	-0.83107	0.042378	0.095873	FALSE	242.373	227.625	0.090572	0.76365	0.93922
evm.TU.scaffold283.29	M1	LTP5; pathogenesis-related protein LTP5	1609.33	10374.9	-2.6886	8.9961e-25	2.8092e-23	DOWN	1776.2	8138.18	-2.1959	5.4087e-08	2.7554e-06	DOWN	2021.73	1607.74	0.33055	0.43747	0.6243	FALSE	1594.69	688.408	1.2119	0.0047529	0.015459	UP	361.745	1509.15	-2.0607	0.000597	0.012724	DOWN	353.188	9454.8	-4.7425	2.5214e-35	2.5702e-33	DOWN	404.156	613.898	-0.60309	0.42692	0.60426	FALSE	321.949	163.725	0.97556	0.29771	0.51588
evm.TU.scaffold283.6	M1	G4; chlorophyll synthase; K04040 chlorophyll synthase [EC:2.5.1.62]	105.496	997.854	-3.2416	4.5484e-31	2.2221e-29	DOWN	116.049	135.012	-0.21836	0.37615	0.68028	FALSE	132.727	379.905	-1.5172	0.032804	0.079831	FALSE	104.323	1892.97	-4.1815	6.7761e-40	4.2725e-38	DOWN	130.153	98.4697	0.40246	0.28792	0.6975	FALSE	128.386	909.426	-2.8245	4.8696e-15	7.9033e-14	DOWN	149.087	442.095	-1.5682	0.11344	0.21532	FALSE	115.608	1596.77	-3.7878	4.4532e-14	9.6028e-13
evm.TU.scaffold2859.2	M1	hypothetical protein	55.7983	589.398	-3.4009	1.7116e-30	8.0757e-29	DOWN	61.4463	130.567	-1.0874	0.08232	0.25741	FALSE	70.4064	56.9307	0.3065	0.63448	0.81172	FALSE	55.2254	74.1223	-0.42458	0.44944	0.66219	FALSE	60.9832	52.1408	0.226	0.68679	0.98817	FALSE	59.8721	537.197	-3.1655	6.1279e-17	1.2187e-15	DOWN	69.1093	80.5144	-0.22037	0.71082	0.86029	FALSE	54.2301	47.0558	0.20472	0.64552	0.85057
evm.TU.scaffold289.1	M1	TRAF-like family protein	1034.9	3192.77	-1.6253	3.3601e-10	2.7148e-09	DOWN	1144.54	3433.64	-1.585	5.6439e-07	2.1256e-05	DOWN	1302.33	2240.37	-0.78265	0.024166	0.061824	FALSE	1026.93	740.047	0.47265	0.18203	0.33947	FALSE	532.545	972.963	-0.86948	0.29384	0.70424	FALSE	518.504	2910.08	-2.4886	1.5473e-12	1.8632e-11	DOWN	590.594	1332.21	-1.1736	0.08752	0.17435	FALSE	474.115	222.866	1.0891	0.41276	0.6472
evm.TU.scaffold289.13	M1	PKT3; 3-ketoacyl-CoA thiolase 2; K07513 acetyl-CoA acyltransferase 1 [EC:2.3.1.16]	7233.86	1160.42	2.6401	1.2537e-24	3.8833e-23	UP	7976.79	9289.63	-0.21981	0.46164	0.76162	FALSE	9104.48	10051.9	-0.14282	0.73462	0.88612	FALSE	7164.71	5664.16	0.33905	0.14966	0.2911	FALSE	10280.7	6773.92	0.60188	0.26969	0.674	FALSE	10065.6	1057.62	3.2506	0.00022227	0.00075291	UP	11567.2	25602.6	-1.1463	0.004752	0.014753	DOWN	9145.55	7538.96	0.2787	0.54097	0.77006
evm.TU.scaffold29.86	M1	COL5; zinc finger protein CONSTANS-LIKE 5	12129.4	2150.77	2.4956	4.2994e-23	1.1716e-21	UP	13387.4	11800.2	0.18207	0.45757	0.75841	FALSE	15264	17306.3	-0.18116	0.65187	0.82485	FALSE	12020.4	16038.4	-0.41604	0.11163	0.23001	FALSE	5957.54	11372.4	-0.93275	0.0078313	0.081235	FALSE	5859.83	1960.16	1.5799	1.3743e-06	7.1234e-06	UP	6781.05	9968.55	-0.55588	0.16146	0.28574	FALSE	5295.76	9229.49	-0.80141	0.024223	0.072443
evm.TU.scaffold2915.1	M1	hypothetical protein	3668.62	370.706	3.3069	1.3305e-29	5.913e-28	UP	4038.91	1835.38	1.1379	8.9153e-06	0.00021847	UP	4619.31	2442.24	0.91948	0.004523	0.01481	UP	3629.9	3292.79	0.14062	0.60224	0.80166	FALSE	6450.73	3427.76	0.9122	0.042102	0.23982	FALSE	6368.11	337.931	4.2361	1.3701e-08	9.7159e-08	UP	7415.37	685.295	3.4357	1.768e-06	1.2917e-05	UP	5732.35	5484.81	0.063684	0.93164	1
evm.TU.scaffold292.11	M1	HPR; hydroxypyruvate reductase; K15893 hydroxypyruvate reductase 1	1090.28	11071.6	-3.3441	6.624e-37	4.6752e-35	DOWN	1198.79	2137.83	-0.83457	0.0011097	0.010689	DOWN	1372.15	1212.06	0.17898	0.7026	0.85907	FALSE	1077.86	1568.49	-0.54121	0.020538	0.055496	FALSE	698.709	1017	-0.54155	0.14297	0.48491	FALSE	689.762	10090.9	-3.8708	8.9026e-27	4.4592e-25	DOWN	802.687	712.291	0.17237	0.72306	0.87135	FALSE	620.757	742.059	-0.2575	0.45995	0.69314
evm.TU.scaffold292.52	M1	hypothetical protein	3857.17	35.7089	6.7551	3.0874e-95	9.6673e-92	UP	4249.65	994.885	2.0947	2.9637e-14	6.3812e-12	UP	4851.22	5639.39	-0.21719	0.48613	0.67246	FALSE	3818.03	2442.12	0.6447	0.0098371	0.029384	UP	479.758	3608.01	-2.9108	1.9611e-14	1.5631e-11	DOWN	473.484	32.5436	3.8629	7.2585e-09	5.3737e-08	UP	551.136	145.986	1.9166	0.0010744	0.0040134	UP	426.352	332.922	0.35686	0.39857	0.63167
evm.TU.scaffold2924.4	M1	ALDH6B2; Methylmalonate-semialdehyde dehydrogenase [acylating]; K00140 malonate-semialdehyde dehydrogenase (acetylating) / methylmalonate-semialdehyde dehydrogenase [EC:1.2.1.18 1.2.1.27]	2328.69	374.857	2.6351	3.8444e-24	1.1534e-22	UP	2567	405.402	2.6627	3.023e-22	2.5872e-19	UP	2931.41	3906.71	-0.41436	0.585	0.76741	FALSE	2305.97	8542.35	-1.8893	9.2007e-14	1.25e-12	DOWN	4156.42	2179.61	0.93127	0.0099139	0.094884	FALSE	4087.23	341.612	3.5807	2.3906e-23	8.7543e-22	UP	4731.42	13715.7	-1.5355	0.072749	0.14983	FALSE	3695.81	11357.8	-1.6197	5.0265e-06	3.868e-05
evm.TU.scaffold293.21	M1	MLP28; MLP-like protein 28	1649.47	1336.64	0.30339	0.28151	0.42005	FALSE	1816.61	2316.17	-0.3505	0.1402	0.36907	FALSE	2074.41	1764.12	0.23375	0.51772	0.70277	FALSE	1632.32	633.496	1.3655	1.0368e-07	7.6055e-07	UP	1577.32	1542.13	0.032545	0.88665	1	FALSE	1548.41	1218.4	0.34579	0.30604	0.44349	FALSE	1787.4	1527.66	0.22654	0.48638	0.66314	FALSE	1402.79	292.673	2.2609	6.8346e-09	8.113e-08
evm.TU.scaffold293.24	M1	DELTA-OAT; ornithine-delta-aminotransferase; K00819 ornithine--oxo-acid transaminase [EC:2.6.1.13]	3262.85	289.781	3.4931	3.6283e-26	1.2726e-24	UP	3591.88	2457.61	0.54748	0.02785	0.12	FALSE	4108.79	702.347	2.5485	4.0022e-14	7.9391e-13	UP	3228.26	638.784	2.3374	3.2839e-17	5.8443e-16	UP	6250.88	3048.25	1.0361	0.0035645	0.046998	UP	6144.21	264.111	4.54	3.2928e-33	2.8344e-31	UP	7108.17	2939.68	1.2738	0.0008938	0.0034208	UP	5558.56	930.533	2.5786	1.5428e-12	2.8114e-11
evm.TU.scaffold294.14	M1	hypothetical protein	2657.1	496.087	2.4212	1.2251e-07	6.9476e-07	UP	2937.6	3644.59	-0.31112	0.42297	0.72895	FALSE	3342.27	5579.65	-0.73934	0.033698	0.081622	FALSE	2636.01	2833.53	-0.10425	0.80623	0.94862	FALSE	1748.99	2497.04	-0.5137	0.41417	0.82218	FALSE	1709	452.119	1.9184	0.066309	0.1218	FALSE	1957.34	2124.59	-0.11829	0.94102	1	FALSE	1556.19	1491.54	0.061218	0.8601	0.99021
evm.TU.scaffold296.6	M1	GPT2; glucose-6-phosphate/phosphate translocator 2; K15283 solute carrier family 35, member E1	3496.7	943.696	1.8896	5.218e-10	4.1042e-09	UP	3849.02	3004.03	0.35759	0.17354	0.42163	FALSE	4396.96	5194.24	-0.24041	0.5339	0.71536	FALSE	3459.18	3352.46	0.045206	0.89518	1	FALSE	3983.02	3266.92	0.28593	0.395	0.80671	FALSE	3918.34	860.187	2.1875	1.8895e-10	1.7468e-09	UP	4538.4	1718.19	1.4013	0.0003469	0.0014938	UP	3541.28	1437.13	1.3011	0.00020927	0.0011537
evm.TU.scaffold299.29	M1	PPL1; PsbP-like protein 1; K02717 photosystem II oxygen-evolving enhancer protein 2	226.445	4070.25	-4.1679	5.8831e-51	9.789e-49	DOWN	249.01	316.414	-0.34561	0.24184	0.52105	FALSE	284.871	221.255	0.3646	0.37184	0.55355	FALSE	223.875	207.301	0.11097	0.79663	0.9411	FALSE	196.429	211.266	-0.10505	0.85224	1	FALSE	193.154	3710.04	-4.2636	2.5399e-30	1.6963e-28	DOWN	223.444	108.02	1.0486	0.012956	0.035093	UP	174.622	108.451	0.6872	0.072315	0.17627
evm.TU.scaffold3.199	M1	MAPKKK-like kinase	1172.04	105.417	3.4748	0.00033861	0.001078	UP	1299.12	876.8	0.56722	0.27697	0.56676	FALSE	1474.32	2429.64	-0.72069	0.11482	0.22287	FALSE	1164.67	889.226	0.3893	0.40946	0.62202	FALSE	491.53	1105.28	-1.1691	0.083135	0.35882	FALSE	483.891	96.069	2.3325	1.093e-10	1.042e-09	UP	560.7	892.856	-0.6712	0.085594	0.1712	FALSE	436.867	627.307	-0.52198	0.14414	0.30133
evm.TU.scaffold3.215	M1	CRK20; putative cysteine-rich receptor-like protein kinase 20	61.6226	1557.83	-4.6599	1.1292e-32	6.1734e-31	DOWN	67.7929	303.489	-2.1624	1.9761e-12	3.075e-10	DOWN	77.521	141.129	-0.86436	0.020615	0.054089	FALSE	60.9405	49.0412	0.31341	0.45305	0.66604	FALSE	47.5771	57.5261	-0.27395	0.56995	0.93276	FALSE	46.9137	1420.03	-4.9198	2.595e-34	2.4189e-32	DOWN	54.5172	97.0776	-0.83243	0.095749	0.18764	FALSE	42.2817	41.7921	0.016804	0.98141	1
evm.TU.scaffold304.8	M1	SAG20; senescence associated protein 20	2622.42	101.705	4.6884	1.2424e-57	3.4511e-55	UP	2890.04	818.173	1.8206	3.9256e-12	5.7903e-10	UP	3298.37	881.614	1.9035	6.7708e-09	7.1621e-08	UP	2596.26	2697.23	-0.05504	0.88379	1	FALSE	3676.78	2453.91	0.58336	0.1052	0.40855	FALSE	3624.37	92.6959	5.2891	8.3495e-30	5.2732e-28	UP	4209.86	789.378	2.415	2.6171e-09	3.082e-08	UP	3267.73	2216.13	0.56024	0.48054	0.71133
evm.TU.scaffold308.13	M1	putative glucan endo-1,3-beta-glucosidase	4477.11	738.232	2.6004	3.0868e-23	8.5328e-22	UP	4928.63	2493.55	0.98298	0.00010647	0.0016507	UP	5637.1	2509.74	1.1674	0.00030454	0.0013823	UP	4429.63	3418.94	0.37364	0.13618	0.27047	FALSE	3530.3	4182.76	-0.24466	0.50015	0.88765	FALSE	3476.23	672.868	2.3691	7.0315e-12	7.7894e-11	UP	4030.22	1903.69	1.0821	0.0050998	0.015702	UP	3137.8	1943.23	0.6913	0.052003	0.13578
evm.TU.scaffold3089.2	M1	GRP-3; glycine-rich protein 3	107498	23162	2.2145	1.0884e-15	1.5877e-14	UP	118579	118833	-0.0030886	0.97965	1	FALSE	135150	75705.3	0.83609	0.0070952	0.021794	UP	106487	61016.4	0.80341	0.00094292	0.0036401	UP	90153	100722	-0.15993	0.65468	0.97794	FALSE	88530.9	21107.5	2.0684	4.1148e-10	3.6298e-09	UP	102230	132101	-0.36982	0.36264	0.53506	FALSE	80168.2	49792.8	0.68709	0.036734	0.10232
evm.TU.scaffold31.10	M1	PGK1; phosphoglycerate kinase 1; K00927 phosphoglycerate kinase [EC:2.7.2.3]	301.11	5978.07	-4.3113	7.1902e-54	1.5287e-51	DOWN	331.061	547.901	-0.72682	0.0065184	0.041111	DOWN	378.513	584.663	-0.62726	0.044049	0.10205	FALSE	297.649	497.102	-0.73993	0.0037636	0.0126	DOWN	169.488	280.887	-0.72881	0.10761	0.41369	FALSE	166.516	5448.15	-5.032	1.6303e-38	2.2197e-36	DOWN	192.192	412.506	-1.1019	0.0086865	0.024866	DOWN	150.644	235.164	-0.64252	0.10169	0.23079
evm.TU.scaffold31.104	M1	2-Cys_Prx_B; 2-cysteine peroxiredoxin B; K03386 peroxiredoxin (alkyl hydroperoxide reductase subunit C) [EC:1.11.1.15]	622.758	6551.29	-3.395	1.3169e-37	9.839e-36	DOWN	684.698	1623.45	-1.2455	2.476e-06	7.4484e-05	DOWN	783.244	596.641	0.3926	0.28707	0.45718	FALSE	615.615	868.188	-0.49598	0.035341	0.088699	FALSE	105.477	580.896	-2.4614	4.0083e-09	6.7341e-07	DOWN	103.828	5971.07	-5.8457	6.0082e-48	2.0336e-45	DOWN	120.326	59.7734	1.0094	0.02863	0.068922	FALSE	93.7582	54.7677	0.77562	0.071951	0.17556
evm.TU.scaffold310.56	M1	HCF101; protein high chlorophyll fluorescence 101	106.848	840.565	-2.9758	5.0517e-27	1.8569e-25	DOWN	117.578	194.543	-0.72647	0.015897	0.080269	FALSE	134.326	144.446	-0.1048	0.73646	0.88764	FALSE	105.679	263.956	-1.3206	4.4024e-06	2.5949e-05	DOWN	129.668	99.7888	0.37787	0.31332	0.72425	FALSE	127.572	766.159	-2.5863	4.7386e-13	6.1321e-12	DOWN	147.69	248.323	-0.74965	0.074899	0.15335	FALSE	115.262	123.79	-0.10297	0.85561	0.98661
evm.TU.scaffold313.27	M1	MLP328; MLP-like protein 328	482.296	2524.79	-2.3882	5.8108e-20	1.2408e-18	DOWN	531.732	1664.85	-1.6466	6.4308e-10	5.3696e-08	DOWN	606.541	253.309	1.2597	0.00022471	0.0010591	UP	477.609	118.415	2.012	7.3646e-13	9.2244e-12	UP	142.244	451.56	-1.6666	1.5093e-05	0.00070378	DOWN	139.184	2300.99	-4.0472	3.8216e-27	1.9915e-25	DOWN	159.897	244.576	-0.61314	0.27705	0.43709	FALSE	126.576	49.2867	1.3607	0.072074	0.17578
evm.TU.scaffold3175.1	M1	PSBX; photosystem II subunit X	174.922	9223.64	-5.7206	1.3252e-81	1.6905e-78	DOWN	192.498	378.535	-0.97558	0.0013916	0.012752	DOWN	219.706	185.082	0.24741	0.64043	0.81704	FALSE	173.005	126.871	0.44746	0.38956	0.60147	FALSE	228.388	163.393	0.48314	0.17025	0.53471	FALSE	224.519	8406.28	-5.2266	3.6624e-41	6.2587e-39	DOWN	259.512	212.922	0.28547	0.48712	0.66384	FALSE	203.012	107.024	0.92362	0.014352	0.046854
evm.TU.scaffold318.12	M1	HGO; homogentisate 1,2-dioxygenase; K00451 homogentisate 1,2-dioxygenase [EC:1.13.11.5]	8273.8	344.948	4.5841	6.8546e-13	7.4713e-12	UP	9090.81	3067.58	1.5673	0.00030507	0.0038575	UP	10420.8	3144.04	1.7288	0.0022212	0.0079976	UP	8176.17	8076.44	0.017706	0.94838	1	FALSE	13090.9	7709.6	0.76384	0.027512	0.18525	FALSE	12898.1	314.386	5.3585	1.8443e-42	3.5134e-40	UP	14974.4	11321	0.40349	0.28566	0.44716	FALSE	11636.5	10115.9	0.20203	0.57067	0.79537
evm.TU.scaffold318.7	M1	tyrosine aminotransferase; K00815 tyrosine aminotransferase [EC:2.6.1.5]	9020.1	187.907	5.585	2.027e-58	6.0708e-56	UP	9926.35	3319.76	1.5802	5.7318e-10	4.8331e-08	UP	11355.8	6139.04	0.88734	0.098701	0.19739	FALSE	8922.41	11354.7	-0.34778	0.13959	0.27553	FALSE	14737.5	8423.25	0.80704	0.019558	0.14898	FALSE	14460.9	171.275	6.3997	3.0552e-28	1.7157e-26	UP	16680.2	13603.7	0.29414	0.37595	0.54968	FALSE	13107.4	6380.38	1.0387	0.003225	0.012999
evm.TU.scaffold32.25	M1	P5CS1; delta1-pyrroline-5-carboxylate synthase 1; K12657 delta-1-pyrroline-5-carboxylate synthetase [EC:2.7.2.11 1.2.1.41]	1347.3	396.685	1.764	1.7619e-10	1.4776e-09	UP	1483.95	3583.95	-1.2721	9.1697e-06	0.00022302	DOWN	1696.8	1767.19	-0.058641	0.86513	0.98457	FALSE	1333.48	2727.7	-1.0325	3.3001e-05	0.00016851	DOWN	459.936	1259.57	-1.4534	6.8005e-05	0.0024128	DOWN	453.058	361.545	0.32552	0.34117	0.48386	FALSE	525.662	424.303	0.30904	0.47915	0.65592	FALSE	408.808	1339.35	-1.712	1.8033e-06	1.4964e-05
evm.TU.scaffold32.41	M1	SBPASE; Sedoheptulose-1,7-bisphosphatase; K01100 sedoheptulose-bisphosphatase [EC:3.1.3.37]	887.637	12292.3	-3.7916	2.0124e-45	2.4406e-43	DOWN	975.166	1547.47	-0.66619	0.0085241	0.050434	FALSE	1116.75	1122.14	-0.0069426	0.84746	0.97132	FALSE	877.037	735.767	0.25339	0.5643	0.77094	FALSE	931.593	827.072	0.17169	0.66439	0.98432	FALSE	919.744	11203.8	-3.6066	5.3466e-24	2.0642e-22	DOWN	1069.44	596.27	0.84282	0.12846	0.2383	FALSE	827.368	280.76	1.5592	0.0076409	0.027412
evm.TU.scaffold320.6	M1	hypothetical protein	442.402	3435.37	-2.957	4.7413e-29	2.0413e-27	DOWN	487.452	563.437	-0.209	0.484	0.78284	FALSE	556.184	390.674	0.50959	0.13121	0.24793	FALSE	437.922	417.65	0.068381	0.82714	0.96159	FALSE	460.766	413.883	0.15481	0.65226	0.97629	FALSE	452.967	3130.96	-2.7891	1.4889e-15	2.5531e-14	DOWN	523.966	163.059	1.6841	3.9258e-05	0.00021569	UP	409.676	155.622	1.3964	0.00013478	0.00077693
evm.TU.scaffold326.38	M1	APX6; L-ascorbate peroxidase; K00434 L-ascorbate peroxidase [EC:1.11.1.11]	34.9078	620.835	-4.1526	1.5134e-41	1.448e-39	DOWN	38.3511	75.9273	-0.98535	0.0048675	0.033102	DOWN	43.9593	40.0954	0.13273	0.90353	1	FALSE	34.4935	68.1303	-0.98198	0.0082061	0.025046	DOWN	27.2581	32.5237	-0.25481	0.69413	0.99286	FALSE	26.8257	565.879	-4.3988	3.2237e-27	1.6824e-25	DOWN	31.046	31.8745	-0.037996	0.96879	1	FALSE	24.2219	64.7085	-1.4176	0.0049892	0.01897
evm.TU.scaffold33.132	M1	TIP2; aquaporin TIP1-2; K09873 aquaporin TIP	423.714	1076.03	-1.3446	4.8635e-07	2.5213e-06	DOWN	468.079	261.178	0.84172	0.048814	0.17984	FALSE	533.232	569.95	-0.096073	0.99355	1	FALSE	420.151	757.402	-0.85015	0.0018174	0.0065793	DOWN	353.86	397.75	-0.16868	0.7451	1	FALSE	346.211	980.615	-1.502	1.8221e-05	7.7063e-05	DOWN	397.597	905.127	-1.1868	0.08846	0.17583	FALSE	314.87	385.166	-0.29072	0.69885	0.89407
evm.TU.scaffold33.19	M1	LHCB2.3; photosystem II light harvesting complex protein 2.3; K08913 light-harvesting complex II chlorophyll a/b binding protein 2	672.235	23936.4	-5.1541	6.62e-71	4.0717e-68	DOWN	741.432	1198.05	-0.6923	0.0097778	0.055826	FALSE	845.676	1713.12	-1.0184	0.034564	0.08332	FALSE	665.882	5076.84	-2.9306	2.6466e-28	9.3694e-27	DOWN	258.01	629.706	-1.2873	0.00050026	0.01125	DOWN	253.875	21816	-6.4251	1.2045e-55	7.6725e-53	DOWN	293.913	1218.03	-2.0511	5.1291e-07	4.132e-06	DOWN	229.324	1685.7	-2.8779	1.9347e-14	4.3137e-13
evm.TU.scaffold33.2	M1	tetratricopeptide repeat domain-containing protein	1322.54	74.0573	4.1585	8.7486e-09	5.8476e-08	UP	1463.22	291.95	2.3253	0.00015137	0.0021967	UP	1664.27	2225.27	-0.41909	0.58979	0.77189	FALSE	1312.68	1274.12	0.043016	0.76605	0.92396	FALSE	351.994	1244.03	-1.8214	0.0016897	0.027801	DOWN	345.246	67.4891	2.3549	2.4681e-06	1.2213e-05	UP	397.775	796.907	-1.0025	0.05009	0.10998	FALSE	313.024	343.765	-0.13515	0.74856	0.93572
evm.TU.scaffold330.23	M1	XTH9; xyloglucan endotransglucosylase/hydrolase 9; K08235 xyloglucan:xyloglucosyl transferase [EC:2.4.1.207]	73.854	605.816	-3.0361	8.7043e-27	3.1426e-25	DOWN	81.184	90.8292	-0.16196	0.69651	0.93646	FALSE	92.8198	91.1088	0.026842	0.95977	1	FALSE	72.995	150.339	-1.0424	0.00058261	0.0023608	DOWN	32.9141	68.8772	-1.0653	0.060811	0.29701	FALSE	32.5032	552.183	-4.0865	9.8047e-25	4.0936e-23	DOWN	37.8085	49.5164	-0.3892	0.47749	0.65413	FALSE	29.2311	140.41	-2.2641	0.00048179	0.0024365
evm.TU.scaffold330.36	M1	PETC; cytochrome b6-f complex iron-sulfur subunit; K02636 cytochrome b6-f complex iron-sulfur subunit [EC:1.10.9.1]	1835.96	23367.4	-3.6699	9.2588e-43	9.693e-41	DOWN	2020.39	3826.66	-0.92145	0.00029036	0.0037035	DOWN	2309.77	5917.62	-1.3573	0.00047707	0.0020612	DOWN	1815.99	2282.16	-0.32965	0.37585	0.58637	FALSE	1268.28	1714.58	-0.43499	0.2515	0.65218	FALSE	1246.75	21297	-4.0944	5.1734e-29	3.0673e-27	DOWN	1441.36	2826.75	-0.97172	0.014151	0.03782	DOWN	1127.46	949.687	0.24755	0.4552	0.68892
evm.TU.scaffold333.5	M1	hypothetical protein	3477.65	156.179	4.4768	3.2074e-07	1.7109e-06	UP	3815.07	800.854	2.2521	0.00081489	0.008423	UP	4378.22	779.739	2.4893	0.00059882	0.0025262	UP	3433.08	985.616	1.8004	0.0038068	0.012728	UP	4381.22	3233.8	0.4381	0.36668	0.77772	FALSE	4325.57	142.386	4.925	6.1098e-09	4.5748e-08	UP	5039.81	405.571	3.6353	4.1655e-06	2.8206e-05	UP	3893.81	812.835	2.2601	0.00030076	0.0016034
evm.TU.scaffold3336.3	M1	thiamin diphosphate-binding fold protein; K00166 2-oxoisovalerate dehydrogenase E1 component alpha subunit [EC:1.2.4.4]	24425.2	1017.05	4.5859	1.6504e-23	4.6671e-22	UP	26858.6	8223.3	1.7076	5.1513e-07	1.9704e-05	UP	30753.9	14283.6	1.1064	0.009452	0.027796	UP	24148.9	27779.8	-0.20208	0.34061	0.54402	FALSE	34962.6	22785	0.61773	0.075711	0.33881	FALSE	34460.4	927.021	5.2162	1.7437e-32	1.4203e-30	UP	40025.4	17846.2	1.1653	0.0025143	0.008475	UP	31074.8	24688.1	0.33193	0.33724	0.56208
evm.TU.scaffold3353.4	M1	PIFI; post-illumination chlorophyll fluorescence increase protein	243.484	4399	-4.1753	6.8732e-51	1.1327e-48	DOWN	268.063	660.068	-1.3	2.6939e-06	8.0124e-05	DOWN	306.468	428.818	-0.48463	0.15324	0.28052	FALSE	240.911	341.606	-0.50383	0.065068	0.1482	FALSE	267.257	227.511	0.23229	0.52051	0.9003	FALSE	263.171	4009.64	-3.9294	5.5871e-27	2.8602e-25	DOWN	305.036	334.194	-0.13171	0.76331	0.9017	FALSE	237.519	152.009	0.64389	0.08995	0.21001
evm.TU.scaffold337.13	M1	RCA; ribulose bisphosphate carboxylase/oxygenase activase	462.959	14168.9	-4.9357	1.0514e-65	4.8935e-63	DOWN	511.41	746.112	-0.54491	0.056866	0.19989	FALSE	582.178	1008.22	-0.79228	0.053067	0.11897	FALSE	459.032	302.067	0.60373	0.037982	0.094217	FALSE	154.815	434.601	-1.4891	7.8741e-05	0.0026876	DOWN	152.284	12913.4	-6.406	6.6933e-55	3.9549e-52	DOWN	176.058	323.093	-0.8759	0.041535	0.094199	FALSE	137.568	170.578	-0.31029	0.43321	0.66675
evm.TU.scaffold3372.1	M1	CRK10; cysteine-rich receptor-like protein kinase 10	1652.61	370.877	2.1557	1.2735e-10	1.0849e-09	UP	1821.25	948.895	0.94061	0.0015826	0.014043	UP	2077.35	6268.72	-1.5934	9.4077e-07	7.156e-06	DOWN	1636.07	1080.36	0.59872	0.12922	0.25897	FALSE	3678.79	1546.51	1.2502	0.00050713	0.011313	UP	3616.55	338.02	3.4194	1.8691e-21	5.7973e-20	UP	4186.11	2380.42	0.81439	0.0615	0.13063	FALSE	3271.61	763.526	2.0992	5.8601e-09	7.0325e-08
evm.TU.scaffold3399.3	M1	PGM; phosphoglucomutase; K01835 phosphoglucomutase [EC:5.4.2.2]	190.308	2263.12	-3.5719	2.5107e-38	1.9698e-36	DOWN	209.784	528.955	-1.3342	1.439e-06	4.723e-05	DOWN	239.409	340.876	-0.50977	0.14145	0.26313	FALSE	188.444	331.159	-0.81339	0.0033808	0.011445	DOWN	145.044	178.138	-0.2965	0.46642	0.86099	FALSE	142.355	2062.65	-3.8569	2.6919e-25	1.1775e-23	DOWN	164.15	294.326	-0.8424	0.049071	0.10812	FALSE	128.966	355.049	-1.461	0.00012769	0.00073962
evm.TU.scaffold340.14	M1	CIPK7; CBL-interacting serine/threonine-protein kinase 7	2675.76	468.814	2.5129	4.2461e-22	1.0683e-20	UP	2949.3	9714.71	-1.7198	1.676e-06	5.3873e-05	DOWN	3365.1	4411.87	-0.39074	0.23421	0.39111	FALSE	2649.34	2662.23	-0.0070053	0.95273	1	FALSE	2380.8	2504.4	-0.073017	0.85	1	FALSE	2338.05	427.251	2.4521	9.8006e-13	1.2125e-11	UP	2700.84	10754.8	-1.9935	5.0853e-07	4.0989e-06	DOWN	2117.34	3025.98	-0.51515	0.16213	0.32888
evm.TU.scaffold342.110	M1	PR4; pathogenesis-related 4	4438.77	2114.47	1.0699	0.060955	0.11451	FALSE	4897.96	3194.05	0.6168	0.25833	0.54295	FALSE	5573.58	1542.71	1.8531	0.0062482	0.019552	UP	4397.67	2629.45	0.74198	0.15508	0.29952	FALSE	9938.48	4161.44	1.2559	0.003907	0.050339	FALSE	9750.57	1927.02	2.3391	1.2789e-07	7.89e-07	UP	11248.6	7165.7	0.65057	0.22592	0.37113	FALSE	8840.47	1655.91	2.4165	1.5354e-07	1.4996e-06
evm.TU.scaffold342.84	M1	Major facilitator superfamily protein	1004.33	193.11	2.3787	1.7105e-18	3.2192e-17	UP	1106.25	1691.1	-0.61228	0.020871	0.097634	FALSE	1264.12	587.475	1.1055	0.00073431	0.0030208	UP	994.028	1281	-0.36591	0.13957	0.27552	FALSE	1982	939.061	1.0777	0.0023966	0.035741	UP	1944.94	176.022	3.4659	8.4632e-13	1.0579e-11	UP	2242.72	3427.48	-0.6119	0.13365	0.24605	FALSE	1762.48	1488.84	0.24342	0.43477	0.66822
evm.TU.scaffold3436.1	M1	CRK39; putative cysteine-rich receptor-like protein kinase 39	1504.41	8890.19	-2.563	1.0293e-23	2.9743e-22	DOWN	1658.2	1902.95	-0.19862	0.41779	0.72455	FALSE	1890.73	5975.39	-1.6601	2.9857e-07	2.4628e-06	DOWN	1489.49	2513.01	-0.75459	0.0023481	0.0082686	DOWN	1042.01	1408.16	-0.43444	0.32537	0.73617	FALSE	1020.94	8103.41	-2.9886	1.3275e-17	2.8479e-16	DOWN	1174.79	601.535	0.96569	0.1169	0.22056	FALSE	926.921	423.763	1.1292	0.036222	0.10114
evm.TU.scaffold3441.2	M1	PAR1 protein	421.204	273.754	0.62164	0.078045	0.14191	FALSE	463.527	251	0.88496	0.0025369	0.020146	UP	529.682	626.866	-0.24303	0.38719	0.57114	FALSE	416.618	215.694	0.94974	0.01185	0.034453	UP	2229.97	393.388	2.503	8.1999e-08	8.9502e-06	UP	2197.78	249.493	3.139	1.8538e-09	1.487e-08	UP	2555.33	343.001	2.8972	2.1897e-07	1.8833e-06	UP	1982.83	569.515	1.7998	8.6063e-05	0.00051727
evm.TU.scaffold35.12	M1	PAP10; purple acid phosphatase 10	5699.48	341.008	4.063	2.2083e-48	3.1301e-46	UP	6272.32	589.125	3.4124	5.3777e-34	1.841e-30	UP	7174.04	909.78	2.9792	3.1237e-18	9.0092e-17	UP	5637.81	1033.39	2.4477	6.2401e-21	1.4476e-19	UP	8100.24	5322.7	0.60581	0.083947	0.36095	FALSE	7968.37	310.755	4.6804	6.1156e-35	5.9223e-33	UP	9232.04	333.241	4.792	2.4839e-27	1.8861e-25	UP	7202.84	2517.35	1.5167	1.94e-05	0.00013308
evm.TU.scaffold35.38	M1	NIR1; Ferredoxin--nitrite reductase; K00366 ferredoxin-nitrite reductase [EC:1.7.7.1]	286.7	5918.08	-4.3675	8.8713e-54	1.8631e-51	DOWN	316.683	217.562	0.54162	0.032076	0.13324	FALSE	360.825	40.0543	3.1713	1.5461e-14	3.2036e-13	UP	284.269	147.401	0.94752	0.00095922	0.0036956	UP	293.703	269.089	0.12627	0.7741	1	FALSE	288.546	5393.95	-4.2245	5.3101e-30	3.4602e-28	DOWN	333.232	93.6271	1.8315	1.8731e-05	0.00011013	UP	261.104	129.484	1.0119	0.0072864	0.026329
evm.TU.scaffold350.38	M1	NUDT16; nudix hydrolase-like protein 16	1394.07	162.595	3.0999	2.0445e-26	7.2297e-25	UP	1536.11	637.676	1.2684	1.3439e-06	4.4709e-05	UP	1752.82	1092.33	0.68228	0.037167	0.088603	FALSE	1380.01	517.203	1.4159	4.5601e-08	3.4901e-07	UP	1441.63	1304.28	0.14444	0.69011	0.99052	FALSE	1419.38	148.207	3.2596	5.5362e-19	1.364e-17	UP	1646.38	399.201	2.0441	3.8238e-07	3.1638e-06	UP	1281.68	180.386	2.8289	9.9336e-14	2.0644e-12
evm.TU.scaffold352.21	M1	ABC1 protein kinase 6; K08869 aarF domain-containing kinase	546.958	1758.57	-1.6849	1.1412e-10	9.7777e-10	DOWN	604.509	619.744	-0.035909	0.92527	1	FALSE	687.967	419.873	0.71239	0.036194	0.086614	FALSE	542.505	285.065	0.92835	0.0036522	0.012274	UP	170.745	513.796	-1.5894	0.00014545	0.0043672	DOWN	167.427	1602.72	-3.2589	2.9084e-19	7.4116e-18	DOWN	192.863	366.746	-0.9272	0.025392	0.062217	FALSE	151.858	85.4255	0.82999	0.037972	0.10523
evm.TU.scaffold353.30	M1	SNAP33; soluble N-ethylmaleimide-sensitive factor adaptor protein 33	2680.09	450.517	2.5726	1.0667e-06	5.2292e-06	UP	2943.66	948.674	1.6336	0.00027085	0.0034937	UP	3373.18	1341.7	1.3301	0.0028024	0.0097948	UP	2647.74	340.489	2.9591	3.4305e-08	2.6681e-07	UP	5012.16	2496.3	1.0056	0.026976	0.18333	FALSE	4946.77	410.623	3.5906	8.9743e-08	5.6667e-07	UP	5759.73	925.326	2.638	3.3492e-05	0.00018673	UP	4454.57	772.831	2.5271	1.0826e-05	7.8519e-05
evm.TU.scaffold355.39	M1	SIP2; putative galactinol--sucrose galactosyltransferase 2; K06617 raffinose synthase [EC:2.4.1.82]	7886.83	1531.84	2.3642	3.09e-13	3.5125e-12	UP	8675.06	2220.99	1.9657	1.8246e-11	2.2549e-09	UP	9929.11	6600.06	0.58919	0.32986	0.50725	FALSE	7799.01	11417.9	-0.54994	0.018437	0.050679	FALSE	8119.53	7360.2	0.14165	0.67752	0.98449	FALSE	8001.55	1396.43	2.5185	8.7342e-13	1.0886e-11	UP	9295.08	11680.7	-0.32959	0.55604	0.72858	FALSE	7217.88	5175.56	0.47986	0.17183	0.34424
evm.TU.scaffold356.10	M1	Target of Myb protein 1	1703.66	243.409	2.8072	5.2128e-25	1.6548e-23	UP	1874.49	942.17	0.99244	0.00011809	0.0017999	UP	2144.45	1702.07	0.33332	0.33095	0.50837	FALSE	1685	1572.53	0.099654	0.75373	0.9166	FALSE	3322.56	1590.57	1.0628	0.0029541	0.040983	UP	3277.2	221.857	3.8848	5.9868e-13	7.6536e-12	UP	3810.18	1492.12	1.3525	0.0029456	0.0097119	UP	2952.66	2832.38	0.060003	0.91313	1
evm.TU.scaffold356.27	M1	DHAR3; glutathione S-transferase DHAR3	207.322	3159.11	-3.9296	4.4647e-46	5.738e-44	DOWN	227.771	647.902	-1.5082	3.3471e-08	1.8102e-06	DOWN	260.962	78.9681	1.7245	0.00018575	0.00089229	UP	204.855	301.276	-0.55648	0.026797	0.06989	FALSE	74.2842	193.171	-1.3788	0.0018734	0.029916	DOWN	72.7746	2879.31	-5.3061	1.1626e-40	1.8765e-38	DOWN	83.7428	49.5887	0.75595	0.10714	0.20528	FALSE	66.0846	66.4788	-0.0085784	0.99563	1
evm.TU.scaffold36.102	M1	hypothetical protein	6738.78	2259.04	1.5768	3.4942e-10	2.8166e-09	UP	7420.33	3540.01	1.0677	3.0282e-05	0.00060377	UP	8481.42	2662.08	1.6718	2.8526e-07	2.3642e-06	UP	6668.29	1585.77	2.0721	4.2975e-16	7.0041e-15	UP	7699.01	6298.24	0.28972	0.41273	0.82063	FALSE	7579.55	2059.09	1.8801	2.6061e-08	1.7759e-07	UP	8790.02	3506.01	1.326	0.00070782	0.0027861	UP	6844.7	1038.53	2.7204	1.1516e-13	2.374e-12
evm.TU.scaffold362.25	M1	PGK1; phosphoglycerate kinase 1; K00927 phosphoglycerate kinase [EC:2.7.2.3]	247.755	6876.16	-4.7946	1.9018e-63	7.36e-61	DOWN	272.336	617.179	-1.1803	0.00028728	0.0036725	DOWN	311.591	442.431	-0.5058	0.10882	0.21338	FALSE	244.878	538.551	-1.137	1.2608e-05	6.8974e-05	DOWN	96.0442	231.032	-1.2663	0.002024	0.031806	DOWN	94.4585	6266.96	-6.0519	4.8748e-50	1.9095e-47	DOWN	109.162	166.093	-0.60553	0.17577	0.30572	FALSE	85.3418	136.816	-0.68092	0.60247	0.81858
evm.TU.scaffold366.20	M1	CIPK1; CBL-interacting serine/threonine-protein kinase 1	722.008	139.032	2.3766	6.4164e-18	1.1469e-16	UP	794.896	433.214	0.87569	0.00079945	0.0083033	UP	908.759	681.528	0.41512	0.23037	0.38623	FALSE	714.379	1387.89	-0.95813	0.00014372	0.00065381	DOWN	1623.26	674.649	1.2667	0.00051356	0.011385	UP	1600.77	126.707	3.6592	2.8721e-13	3.8319e-12	UP	1861.06	1108.03	0.74813	0.057352	0.12333	FALSE	1442.73	1175.43	0.29561	0.38446	0.61593
evm.TU.scaffold366.31	M1	CNBT1; cyclic nucleotide-binding transporter 1; K05391 cyclic nucleotide gated channel, other eukaryote	410.427	1619.98	-1.9808	2.1159e-14	2.7647e-13	DOWN	453.581	167.446	1.4377	0.00021804	0.0029376	UP	515.981	986.282	-0.93468	0.0063433	0.019803	DOWN	407.056	627.029	-0.62331	0.08508	0.18465	FALSE	131.425	385.529	-1.5526	0.00016489	0.0048137	DOWN	129.262	1476.67	-3.514	6.4873e-22	2.1097e-20	DOWN	149.524	89.5018	0.74039	0.09805	0.19147	FALSE	116.816	53.0449	1.1389	0.0057163	0.021341
evm.TU.scaffold371.14	M1	F-box/kelch-repeat protein	2139.39	103.847	4.3647	1.0896e-07	6.2425e-07	UP	2348.15	337.727	2.7976	5.5713e-05	0.00098874	UP	2695.05	466.527	2.5303	0.00044382	0.0019314	UP	2112.72	702.357	1.5888	0.0057067	0.018163	UP	4525.44	1990.59	1.1849	0.033332	0.20801	FALSE	4469.6	94.644	5.5615	1.2974e-09	1.0685e-08	UP	5205.15	721.677	2.8505	0.00016575	0.00078196	UP	4020.3	879.696	2.1922	0.0005726	0.0028487
evm.TU.scaffold38.104	M1	hypothetical protein	33.8294	780.981	-4.5289	1.4082e-48	2.021e-46	DOWN	37.2009	113.378	-1.6077	4.2064e-06	0.00011604	DOWN	42.6173	131.503	-1.6256	8.7026e-05	0.00045105	DOWN	33.4485	192.023	-2.5213	3.8683e-14	5.417e-13	DOWN	31.4045	31.5572	-0.0070012	1	1	FALSE	30.911	711.894	-4.5255	2.0035e-29	1.2297e-27	DOWN	35.816	72.2728	-1.0129	0.041003	0.093191	FALSE	27.9149	84.1806	-1.5925	0.00062605	0.0030867
evm.TU.scaffold38.11	M1	receptor-like protein kinase-related family protein	4731.91	452.916	3.3851	1.3423e-35	8.6415e-34	UP	5215.46	2907.68	0.84292	0.0019731	0.016675	UP	5954.09	4606.16	0.37032	0.22885	0.38422	FALSE	4685.21	512.263	3.1932	1.6118e-32	7.2719e-31	UP	10476.7	4428.38	1.2423	0.038616	0.22746	FALSE	10260.9	412.887	4.6353	7.9918e-07	4.3062e-06	UP	11797.4	2474.66	2.2532	0.00097112	0.0036761	UP	9319.34	238.726	5.2868	1.1891e-07	1.1815e-06
evm.TU.scaffold38.111	M1	NAC3; NAC domain-containing protein 3	1782.95	297.101	2.5852	6.063e-12	6.0338e-11	UP	1968.33	1935.15	0.024529	0.85891	1	FALSE	2244.71	2458.1	-0.13101	0.79032	0.92401	FALSE	1767.25	956.87	0.88511	0.00089002	0.0034541	UP	1740.48	1672.13	0.057795	0.89939	1	FALSE	1706.91	270.798	2.6561	5.113e-07	2.8475e-06	UP	1966.71	4753.04	-1.2731	0.0014961	0.0053707	DOWN	1547.93	867.249	0.83582	0.032005	0.091329
evm.TU.scaffold38.43	M1	2-oxoglutarate (2OG) and Fe(II)-dependent oxygenase superfamily protei	543.534	85.1484	2.6743	6.4448e-13	7.0536e-12	UP	600.077	1020.86	-0.76656	0.0065133	0.041102	DOWN	684.262	1423.14	-1.0565	0.0019996	0.0072856	DOWN	538.762	403.167	0.41827	0.086654	0.18745	FALSE	1227.46	509.787	1.2677	0.088855	0.37205	FALSE	1201.08	77.6129	3.9519	0.00020342	0.00069513	UP	1379.28	4703.33	-1.7698	1.2522e-05	7.6468e-05	DOWN	1092.1	472.41	1.209	0.087191	0.20474
evm.TU.scaffold38.79	M1	BR6OX2; brassinosteroid-6-oxidase 2; K12640 brassinosteroid-6-oxidase 2 [EC:1.14.-.-]	1052.81	84.2185	3.644	4.9892e-06	2.198e-05	UP	1164.84	619.264	0.9115	0.063279	0.21508	FALSE	1325.61	2211.34	-0.73826	0.098735	0.19741	FALSE	1045.02	801.055	0.38356	0.32266	0.52318	FALSE	581.347	990.296	-0.76846	0.33825	0.749	FALSE	567.033	76.7427	2.8853	0.068602	0.12541	FALSE	647.403	2872.24	-2.1494	1.0259e-06	7.8299e-06	DOWN	517.347	151.263	1.7741	0.1797	0.35581
evm.TU.scaffold38.94	M1	alpha-glucan phosphorylase 1; K00688 starch phosphorylase [EC:2.4.1.1]	143.364	5131.51	-5.1616	3.7488e-69	2.1167e-66	DOWN	157.775	356.969	-1.1779	3.3272e-05	0.00065013	DOWN	180.298	218.882	-0.27977	0.37951	0.56251	FALSE	141.807	311.877	-1.137	3.8489e-05	0.00019425	DOWN	152.454	133.902	0.18719	0.58941	0.94371	FALSE	149.956	4676.77	-4.9629	8.8865e-38	1.1307e-35	DOWN	173.515	240.395	-0.47035	0.26517	0.42179	FALSE	135.513	224.589	-0.72886	0.051919	0.13563
evm.TU.scaffold380.7	M1	EBF2; EIN3-binding F-box protein 2; K14515 EIN3-binding F-box protein	1168.81	163.154	2.8407	1.5086e-25	5.0253e-24	UP	1288.96	1161.71	0.14995	0.56115	0.84594	FALSE	1471.38	3168.81	-1.1068	0.0079942	0.024104	DOWN	1157.71	1299.75	-0.16696	0.52449	0.7393	FALSE	957.589	1094.59	-0.19291	0.57354	0.93404	FALSE	940.95	148.706	2.6617	9.2328e-14	1.2974e-12	UP	1087.83	3788.65	-1.8002	6.4994e-06	4.2193e-05	DOWN	851.512	878.452	-0.044936	0.94345	1
evm.TU.scaffold383.17	M1	URH1; Uridine nucleosidase 1; K01240 uridine nucleosidase [EC:3.2.2.3]	1859.09	175.925	3.4016	3.0085e-12	3.083e-11	UP	2043.9	1282.26	0.67264	0.048759	0.17975	FALSE	2341.35	1493.73	0.64842	0.058981	0.12973	FALSE	1837.85	524.505	1.809	5.3838e-06	3.1248e-05	UP	1716.06	1733.74	-0.014791	0.98861	1	FALSE	1692.03	160.356	3.3994	9.0468e-14	1.2728e-12	UP	1966.59	605.781	1.6988	2.8255e-05	0.00016017	UP	1525.21	152.618	3.321	6.1216e-15	1.4452e-13
evm.TU.scaffold3834.3	M1	O-methyltransferase-like protein	1778.5	296.162	2.5862	1.6897e-14	2.2247e-13	UP	1956	1173.76	0.73677	0.0048831	0.033168	UP	2238.92	1449.79	0.62696	0.063724	0.13828	FALSE	1758.55	373.482	2.2353	2.7279e-12	3.2414e-11	UP	3539.82	1659.46	1.093	0.0022265	0.03402	UP	3488	269.959	3.6916	6.2293e-19	1.5293e-17	UP	4052.19	1319.65	1.6185	4.6786e-05	0.0002532	UP	3147.06	308.138	3.3524	7.0981e-17	1.9786e-15
evm.TU.scaffold384.25	M1	GCH; GTP cyclohydrolase-2; K14652 3,4-dihydroxy 2-butanone 4-phosphate synthase / GTP cyclohydrolase II [EC:4.1.99.12 3.5.4.25]	1807.9	341.181	2.4057	8.0696e-20	1.7115e-18	UP	1989.73	780.34	1.3504	1.9979e-07	8.6579e-06	UP	2275.95	6412.46	-1.4944	3.4715e-06	2.3906e-05	DOWN	1788.42	5238.21	-1.5504	5.074e-10	4.8469e-09	DOWN	1196.71	1688.5	-0.49667	0.17099	0.53574	FALSE	1179.88	310.947	1.9239	5.3225e-07	2.9561e-06	UP	1370.16	2405.58	-0.81204	0.036979	0.085351	FALSE	1063.34	1644.86	-0.62936	0.071154	0.17408
evm.TU.scaffold384.29	M1	Aldolase-type TIM barrel family protein	1157.69	132.116	3.1314	3.6427e-07	1.9273e-06	UP	1272.01	671.513	0.92162	0.055912	0.19755	FALSE	1458.47	1014.23	0.52407	0.28072	0.44956	FALSE	1144.05	743.962	0.62085	0.11816	0.24097	FALSE	765.774	1078.72	-0.49433	0.31029	0.72213	FALSE	756.304	120.431	2.6508	0.00034556	0.0011251	UP	880.327	877.67	0.0043618	0.94584	1	FALSE	680.187	291.826	1.2208	0.02519	0.074766
evm.TU.scaffold384.39	M1	peroxidase 71; K00430 peroxidase [EC:1.11.1.7]	1724.28	212.621	3.0196	3.0025e-05	0.00011607	UP	1908.85	192.677	3.3085	1.804e-05	0.00039104	UP	2167.79	3845.2	-0.82683	0.16405	0.29537	FALSE	1712.01	7383.86	-2.1087	9.0738e-16	1.4442e-14	DOWN	1289.16	1623.42	-0.33261	0.62643	0.96279	FALSE	1259.73	193.801	2.7005	0.021158	0.044997	UP	1443.48	1702.92	-0.23845	0.92547	1	FALSE	1147.21	9675.02	-3.0761	1.0349e-11	1.7208e-10
evm.TU.scaffold3857.1	M1	TGG1; myrosinase 1; K01237 myrosinase [EC:3.2.1.147]	716.912	4113.26	-2.5204	5.1131e-07	2.6404e-06	DOWN	786.943	1271.13	-0.69178	0.16921	0.41472	FALSE	901.761	41.5691	4.4392	7.897e-08	7.1681e-07	UP	707.96	230.002	1.622	0.0062414	0.019692	UP	235.935	667.253	-1.4998	0.030032	0.19553	FALSE	233.907	3747.93	-4.0021	8.5056e-12	9.351e-11	DOWN	273.597	35.7165	2.9374	0.06025	0.12856	FALSE	209.377	58.415	1.8417	0.15221	0.31403
evm.TU.scaffold386.2	M1	calcium-dependent lipid-binding domain-containing protein	803.703	4859.88	-2.5962	0.00012407	0.00042863	DOWN	885.638	575.993	0.62067	0.013473	0.07107	FALSE	1012	447.53	1.1772	0.00029051	0.0013285	UP	795.692	596.045	0.41679	0.092133	0.19686	FALSE	201.675	751.868	-1.8984	4.6545e-07	3.7982e-05	DOWN	198.065	4429.76	-4.4832	4.1318e-08	2.7322e-07	DOWN	228.848	68.4779	1.7407	6.7633e-05	0.00035208	UP	179.363	161.266	0.15343	0.65137	0.85534
evm.TU.scaffold387.19	M1	GDSL esterase/lipase	5014.38	910.3	2.4617	1.0168e-05	4.2627e-05	UP	5539.14	1672.36	1.7278	0.0005712	0.0063901	UP	6315.91	5931.87	0.090505	0.67204	0.83603	FALSE	4972.3	6696.7	-0.42954	0.22714	0.40265	FALSE	602.47	4706.35	-2.9656	2.6923e-06	0.00016746	DOWN	589.85	829.607	-0.49208	0.25003	0.37448	FALSE	677.747	1889.92	-1.4795	0.0017374	0.0061202	DOWN	535.931	458.629	0.22472	0.63789	0.84334
evm.TU.scaffold393.16	M1	TIP2; aquaporin TIP1-2; K09873 aquaporin TIP	1542.38	12871.9	-3.061	3.6312e-31	1.7893e-29	DOWN	1699.63	913.05	0.89645	0.00060746	0.0066932	UP	1939.73	1676.24	0.21063	0.51788	0.70286	FALSE	1526.9	7298.86	-2.2571	3.8536e-15	5.8441e-14	DOWN	275.337	1443.11	-2.3899	2.7461e-10	6.6749e-08	DOWN	270.58	11730.6	-5.4381	9.8025e-44	2.1493e-41	DOWN	312.949	232.9	0.42621	0.25994	0.41483	FALSE	244.856	2358.71	-3.268	1.01e-17	3.0205e-16
evm.TU.scaffold397.15	M1	LHCB3; light-harvesting chlorophyll B-binding protein 3; K08914 light-harvesting complex II chlorophyll a/b binding protein 3	719.788	58864	-6.3537	1.1085e-80	1.2726e-77	DOWN	792.395	1773.24	-1.1621	6.0925e-06	0.00015837	DOWN	904.444	1396.1	-0.6263	0.058456	0.1288	FALSE	712.081	1328.89	-0.90011	0.00026367	0.001138	DOWN	1127.09	672.638	0.7447	0.077529	0.34374	FALSE	1105.32	53642.9	-5.6008	7.0129e-46	1.8952e-43	DOWN	1273.43	2454.95	-0.94697	0.029234	0.070147	FALSE	1002.39	1259.87	-0.32984	0.40235	0.63557
evm.TU.scaffold4.116	M1	NAP; NAC transcription factor protein family	4372.59	479.081	3.1901	1.4771e-32	8.0247e-31	UP	4818	3848.81	0.32402	0.17336	0.42147	FALSE	5505.01	3295.39	0.74029	0.018833	0.050198	FALSE	4328.76	4814.82	-0.15353	0.54041	0.7511	FALSE	6309.94	4090.23	0.62544	0.077322	0.34323	FALSE	6198.24	436.685	3.8272	1.4572e-25	6.5296e-24	UP	7161.84	5130.35	0.48127	0.19185	0.32777	FALSE	5611.16	3892.68	0.52754	0.11124	0.24765
evm.TU.scaffold4.77	M1	AMY3; alpha-amylase-like 3	506.879	2333.09	-2.2025	2.6057e-18	4.8278e-17	DOWN	556.451	699.282	-0.32962	0.36365	0.66628	FALSE	638.312	303.236	1.0738	0.040358	0.094723	FALSE	500.616	624.348	-0.31864	0.28652	0.47934	FALSE	485.707	471.772	0.041998	0.8805	1	FALSE	479.224	2126.43	-2.1497	2.1365e-10	1.9606e-09	DOWN	557.669	185.533	1.5877	0.0013514	0.004918	UP	431.68	289.872	0.57455	0.13251	0.28271
evm.TU.scaffold403.2	M1	ATPRX_Q; peroxiredoxin Q; K03564 peroxiredoxin Q/BCP [EC:1.11.1.15]	570.202	7391.83	-3.6964	4.4268e-43	4.75e-41	DOWN	626.9	1654.88	-1.4004	1.0277e-07	4.8061e-06	DOWN	717.122	443.913	0.69194	0.050604	0.11442	FALSE	563.653	1067.75	-0.92169	0.00017088	0.00076646	DOWN	247.518	531.857	-1.1035	0.0071127	0.076066	FALSE	244.308	6737.17	-4.7854	2.0481e-36	2.2739e-34	DOWN	283.991	118.499	1.261	0.025143	0.061712	FALSE	219.842	199.823	0.13774	0.73353	0.92419
evm.TU.scaffold406.26	M1	AGAL1; alpha-galactosidase 1; K07407 alpha-galactosidase [EC:3.2.1.22]	1174.65	154.13	2.93	2.098e-20	4.6531e-19	UP	1295.83	1404.77	-0.11645	0.80016	0.99576	FALSE	1478.95	1625.33	-0.13617	0.71831	0.87268	FALSE	1163.76	3304.17	-1.5055	3.8894e-09	3.3564e-08	DOWN	654.719	1100.54	-0.74926	0.068	0.31799	FALSE	641.125	140.474	2.1903	0.0043131	0.010911	UP	736.628	897.552	-0.28506	0.56775	0.74064	FALSE	582.323	1011.73	-0.79693	0.040004	0.10973
evm.TU.scaffold406.6	M1	ATAF2; protein ATAF2	2100.96	517.073	2.0226	4.121e-05	0.00015538	UP	2308.33	1085.28	1.0888	0.010351	0.058386	FALSE	2646.15	1812.41	0.54599	0.16398	0.29527	FALSE	2076.11	1483.8	0.48459	0.17178	0.32498	FALSE	2355.56	1957.58	0.267	0.54926	0.91909	FALSE	2326.13	471.323	2.3031	0.0004463	0.0014192	UP	2709.85	647.501	2.0653	0.0016876	0.0059672	UP	2093.1	1173.34	0.83502	0.093611	0.21642
evm.TU.scaffold41.35	M1	XTH24; xyloglucan endotransglucosylase/hydrolase protein 24; K08235 xyloglucan:xyloglucosyl transferase [EC:2.4.1.207]	3132.73	109.007	4.8449	1.2694e-44	1.4771e-42	UP	3456.03	978.077	1.8211	2.7512e-12	4.1129e-10	UP	3943.91	8501.16	-1.108	0.00068173	0.0028286	DOWN	3103.74	3683.46	-0.24705	0.38956	0.60147	FALSE	1938.83	2935.25	-0.5983	0.092794	0.38153	FALSE	1902.63	99.3415	4.2595	9.4638e-15	1.4942e-13	UP	2193.44	1877.27	0.22456	0.50331	0.68013	FALSE	1723.93	293.032	2.5566	7.871e-08	8.0398e-07
evm.TU.scaffold415.16	M1	APL1; glucose-1-phosphate adenylyltransferase large subunit 1; K00975 glucose-1-phosphate adenylyltransferase [EC:2.7.7.27]	118.923	1468.69	-3.6264	1.9927e-38	1.5706e-36	DOWN	130.786	351.655	-1.427	9.643e-07	3.3858e-05	DOWN	149.639	296.509	-0.98659	0.0045255	0.014817	DOWN	117.582	514.786	-2.1303	1.8299e-14	2.6268e-13	DOWN	79.6096	110.963	-0.47906	0.31601	0.72693	FALSE	78.6809	1338.56	-4.0885	3.9811e-27	2.0622e-25	DOWN	91.6131	77.3988	0.24324	0.69434	0.8448	FALSE	70.6856	270.734	-1.9374	1.124e-06	9.626e-06
evm.TU.scaffold417.50	M1	LHB1B1; light-harvesting chlorophyll protein complex II subunit B1; K08912 light-harvesting complex II chlorophyll a/b binding protein 1	4710.91	66385.7	-3.8168	3.222e-46	4.2037e-44	DOWN	5184.91	15742	-1.6022	0.043709	0.16596	FALSE	5915.72	48224.4	-3.0271	0.00024674	0.0011484	DOWN	4659.61	35533.8	-2.9309	0.0057155	0.018189	DOWN	6563.16	4401.26	0.57647	0.13822	0.47633	FALSE	6444.58	60509.1	-3.231	2.953e-20	8.249e-19	DOWN	7445.63	44879.9	-2.5916	1.6176e-10	2.258e-09	DOWN	5837.61	30541.2	-2.3873	0.00040393	0.0020815
evm.TU.scaffold42.10	M1	COL5; zinc finger protein CONSTANS-LIKE 5	7902.99	601.606	3.7155	6.6465e-43	7.0222e-41	UP	8713.06	5613.26	0.63434	0.013807	0.072186	FALSE	9946.79	6313.85	0.65571	0.035398	0.085021	FALSE	7826.54	5632.67	0.47455	0.045835	0.11049	FALSE	6277.81	7398.67	-0.23701	0.47967	0.87002	FALSE	6180.38	548.282	3.4947	2.056e-22	7.027e-21	UP	7166.18	3690.57	0.95736	0.012997	0.035189	UP	5580.89	5657.58	-0.019688	0.98419	1
evm.TU.scaffold42.4	M1	TCH4; xyloglucan endotransglucosylase/hydrolase protein 22; K14504 xyloglucan:xyloglucosyl transferase TCH4 [EC:2.4.1.207]	4360.24	573.733	2.926	2.0485e-28	8.4398e-27	UP	4802.56	710.082	2.7577	5.4458e-24	6.2144e-21	UP	5485.92	4134.11	0.40816	0.38269	0.56605	FALSE	4315.31	1007.1	2.0993	2.0257e-16	3.3954e-15	UP	5824.23	4076.88	0.5146	0.15432	0.50586	FALSE	5734.26	522.931	3.4549	2.2866e-19	5.8786e-18	UP	6655.96	550.902	3.5948	7.8931e-17	2.2413e-15	UP	5179.32	463.659	3.4816	1.6613e-19	5.7224e-18
evm.TU.scaffold42.43	M1	MES18; methyl esterase 18	99.6666	855.909	-3.1023	7.3018e-16	1.0808e-14	DOWN	110.061	117.014	-0.088371	0.97808	1	FALSE	125.398	217.1	-0.79185	0.090445	0.18411	FALSE	98.8036	301.549	-1.6098	1.9121e-07	1.357e-06	DOWN	111.661	93.5151	0.25585	0.55951	0.92666	FALSE	109.808	780.114	-2.8287	1.7193e-14	2.6277e-13	DOWN	126.999	364.257	-1.5201	0.06476	0.13628	FALSE	99.251	63.0667	0.6542	0.098908	0.22602
evm.TU.scaffold423.14	M1	LHCA4; chlorophyll a-b binding protein 4; K08910 light-harvesting complex I chlorophyll a/b binding protein 4	4042.98	98700.9	-4.6096	7.2939e-61	2.5635e-58	DOWN	4454.96	7045.1	-0.66121	0.010174	0.05761	FALSE	5084.02	3964.74	0.35874	0.26682	0.43174	FALSE	4002.26	5303.01	-0.406	0.095631	0.20306	FALSE	3767.42	3782.58	-0.0057956	0.98184	1	FALSE	3702.85	89957.2	-4.6025	8.6425e-35	8.2546e-33	DOWN	4279.7	3139.4	0.44702	0.23593	0.38424	FALSE	3349.21	3120.79	0.10191	0.72488	0.91671
evm.TU.scaffold423.8	M1	PS3; putative glycerol-3-phosphate transporter 1; K13783 MFS transporter, OPA family, solute carrier family 37 (glycerol-3-phosphate transporter), member 1/2	5256.33	729.667	2.8487	4.947e-28	1.9859e-26	UP	5799.4	2862.66	1.0185	6.3497e-05	0.0010932	UP	6611.47	2338.02	1.4997	3.3432e-06	2.3125e-05	UP	5207.77	2196.03	1.2458	4.208e-07	2.8628e-06	UP	5620.34	4926.18	0.19019	0.62768	0.96393	FALSE	5532.07	664.964	3.0565	3.4198e-18	7.7017e-17	UP	6413.74	2223.43	1.5284	0.00013516	0.00065281	UP	4996.86	2216.23	1.1729	0.00079573	0.0038177
evm.TU.scaffold430.1	M1	RBCS1A; ribulose bisphosphate carboxylase small chain 1A; K01602 ribulose-bisphosphate carboxylase small chain [EC:4.1.1.39]	2581.29	98570.8	-5.255	7.4687e-75	5.5923e-72	DOWN	2834.08	1376.31	1.0421	0.021098	0.098534	FALSE	3248.08	1505.8	1.1091	0.091988	0.18663	FALSE	2549.48	4132.65	-0.69686	0.034236	0.086255	FALSE	3971.93	2403.11	0.72494	0.10486	0.40809	FALSE	3920.75	89837.1	-4.5181	3.9666e-34	3.639e-32	DOWN	4564.59	673.441	2.7609	2.8853e-05	0.00016311	UP	3529.54	3648.91	-0.047984	0.82882	0.96962
evm.TU.scaffold434.43	M1	BZIP53; basic region/leucine zipper motif 53 protein	862.502	128.879	2.7425	5.7473e-23	1.5501e-21	UP	949.358	488.263	0.95929	0.00032998	0.0041108	UP	1085.47	1759.74	-0.69704	0.11175	0.2179	FALSE	853.26	3115.02	-1.8682	1.8484e-08	1.4788e-07	DOWN	968.444	805.692	0.26544	0.46376	0.85901	FALSE	955.517	117.464	3.0241	4.7119e-08	3.0988e-07	UP	1111.6	1048.32	0.084551	0.84984	0.96998	FALSE	860.63	2070.67	-1.2666	0.11847	0.25981
evm.TU.scaffold436.9	M1	probable glycine cleavage system H protein 2; K02437 glycine cleavage system H protein	1175.26	6755.41	-2.5231	1.5285e-23	4.3489e-22	DOWN	1290.26	1728.22	-0.42162	0.12782	0.34807	FALSE	1479.58	662.43	1.1593	0.024236	0.061979	FALSE	1160.75	1854.97	-0.67634	0.0036859	0.01237	DOWN	970.022	1093.97	-0.17348	0.76047	1	FALSE	958.369	6157.11	-2.6836	4.0479e-15	6.6408e-14	DOWN	1117.42	211.013	2.4048	0.002063	0.0071276	UP	861.914	908.891	-0.076563	0.7905	0.94833
evm.TU.scaffold437.2	M1	LHCB2.1; photosystem II light harvesting complex protein 2.1; K08913 light-harvesting complex II chlorophyll a/b binding protein 2	2312.73	28177	-3.6069	8.5737e-41	7.8539e-39	DOWN	2554.15	2956.43	-0.21101	0.49397	0.79181	FALSE	2908.19	4518.23	-0.63564	0.31786	0.49333	FALSE	2292.76	4649.3	-1.0199	6.4829e-05	0.00031494	DOWN	1084.98	2170.37	-1.0003	0.0047858	0.058185	FALSE	1066.19	25681.2	-4.5902	1.5206e-34	1.4366e-32	DOWN	1232.22	1487.88	-0.272	0.51964	0.69403	FALSE	964.652	1279.32	-0.4073	0.26656	0.47613
evm.TU.scaffold439.73	M1	FBA2; fructose-bisphosphate aldolase 2; K01623 fructose-bisphosphate aldolase, class I [EC:4.1.2.13]	4125.62	59623.7	-3.8532	4.6103e-46	5.9031e-44	DOWN	4546.15	9074.23	-0.99713	0.00010352	0.0016152	DOWN	5186.17	7184.88	-0.47029	0.12944	0.24526	FALSE	4084.06	8168.17	-1	3.4342e-05	0.00017478	DOWN	2150.65	3860.19	-0.8439	0.021691	0.15967	FALSE	2112.8	54340.4	-4.6848	1.5489e-35	1.6071e-33	DOWN	2438.39	2473.27	-0.020491	0.97884	1	FALSE	1911.55	2984.58	-0.64278	0.080788	0.19251
evm.TU.scaffold443.12	M1	hypothetical protein	46.4832	1202.14	-4.6927	1.9696e-54	4.3767e-52	DOWN	51.0592	88.077	-0.78659	0.059311	0.20582	FALSE	58.4214	60.7361	-0.056056	0.84421	0.96903	FALSE	45.921	127.033	-1.468	5.8574e-06	3.3806e-05	DOWN	53.199	43.3078	0.29677	0.58978	0.94397	FALSE	52.5513	1095.62	-4.3819	1.4008e-29	8.7051e-28	DOWN	61.2833	110.518	-0.85071	0.18448	0.31755	FALSE	47.2782	172.313	-1.8658	8.3209e-06	6.1525e-05
evm.TU.scaffold444.4	M1	GER3; germin-like protein subfamily 3 member 3	282.011	3666.65	-3.7006	3.9145e-43	4.2133e-41	DOWN	309.135	280.145	0.14206	0.84875	1	FALSE	354.49	76.7456	2.2076	0.028507	0.07096	FALSE	278.234	178.255	0.64236	0.41051	0.62319	FALSE	112.828	262.01	-1.2155	0.16457	0.52384	FALSE	111.611	3341.82	-4.9041	3.7579e-37	4.502e-35	DOWN	130.262	34.296	1.9253	0.037978	0.087205	FALSE	100.202	38.826	1.3678	0.094882	0.21874
evm.TU.scaffold446.30	M1	photosystem II reaction center PsbP family protein	74.4935	544.389	-2.8695	9.3946e-24	2.726e-22	DOWN	81.9202	163.127	-0.99371	0.0011188	0.010758	DOWN	93.7794	94.7132	-0.014294	0.91539	1	FALSE	73.6532	61.0531	0.27068	0.5181	0.73293	FALSE	80.6359	69.4985	0.21444	0.55351	0.92187	FALSE	79.1149	496.181	-2.6488	9.733e-13	1.2054e-11	DOWN	91.1763	77.8453	0.22805	0.68055	0.83206	FALSE	71.6995	47.7613	0.58612	0.17016	0.34155
evm.TU.scaffold448.16	M1	C2 calcium/lipid-binding plant phosphoribosyltransferase family protein	1602.46	525.733	1.6079	3.5227e-10	2.8375e-09	UP	1763.13	1069.88	0.72069	0.0064221	0.04072	UP	2015.96	1585.35	0.34667	0.33449	0.51219	FALSE	1584.85	962.485	0.71951	0.0053531	0.017194	UP	3265.2	1496.17	1.1259	0.0016168	0.026795	UP	3219.12	479.118	2.7482	8.7933e-12	9.64e-11	UP	3741.08	2357.91	0.66595	0.097592	0.19072	FALSE	2902.18	1314.66	1.1424	0.0012055	0.0055099
evm.TU.scaffold449.48	M1	haloacid dehalogenase-like hydrolase domain-containing protein	1681.52	333.86	2.3324	1.1369e-07	6.484e-07	UP	1853.97	1759.08	0.075798	0.81702	1	FALSE	2113.05	2027.97	0.059293	0.83685	0.96262	FALSE	1665.16	2113.86	-0.34422	0.16385	0.31309	FALSE	1889.07	1574.61	0.26268	0.53116	0.90914	FALSE	1858.64	304.233	2.611	1.8449e-06	9.3427e-06	UP	2156.99	1469.82	0.55338	0.16773	0.29441	FALSE	1680.57	1326.18	0.34167	0.35812	0.58594
evm.TU.scaffold458.31	M1	PSBTN; photosystem II subunit T	790.417	14683.6	-4.2154	3.875e-53	7.7149e-51	DOWN	868.839	1520.62	-0.8075	0.0017887	0.015382	DOWN	994.18	800.383	0.31282	0.49447	0.68103	FALSE	781.244	1755.92	-1.1684	1.4745e-06	9.3168e-06	DOWN	729.471	737.057	-0.014925	0.96591	1	FALSE	717.895	13382.6	-4.2204	2.14e-30	1.443e-28	DOWN	831.848	597.24	0.47801	0.22563	0.37073	FALSE	648.497	670.659	-0.048478	0.91418	1
evm.TU.scaffold474.5	M1	MATE efflux family protein; K03327 multidrug resistance protein, MATE family	5724.53	647.627	3.1439	4.0398e-32	2.1146e-30	UP	6307.1	4939.68	0.35256	0.17334	0.42146	FALSE	7203.89	3933.03	0.87314	0.0065695	0.020381	UP	5666.68	4924.9	0.20241	0.41581	0.62835	FALSE	2634.74	5354.51	-1.0231	0.0048222	0.058482	FALSE	2587.22	590.276	2.1319	2.0449e-09	1.6317e-08	UP	2985.38	1697.73	0.81431	0.026698	0.064921	FALSE	2342.4	1579.49	0.56853	0.095843	0.22062
evm.TU.scaffold4743.1	M1	transmembrane amino acid transporter; K15015 solute carrier family 32 (vesicular inhibitory amino acid transporter)	1570.18	176.467	3.1535	4.5083e-15	6.2613e-14	UP	1734.32	421.803	2.0397	1.4823e-08	8.7949e-07	UP	1976.17	4736.81	-1.2612	0.0073533	0.022468	DOWN	1556.83	4807.51	-1.6267	0.00043588	0.0018102	DOWN	883.028	1473.65	-0.73886	0.13562	0.47139	FALSE	863.849	160.841	2.4251	0.010456	0.024032	UP	991.143	2295.75	-1.2118	0.027593	0.066691	FALSE	785.536	1946.91	-1.3094	0.010372	0.035656
evm.TU.scaffold476.9	M1	ELIP1; chlorophyll A-B binding, early light-inducible protein	709.847	124.366	2.5129	3.7962e-15	5.3259e-14	UP	783.544	921.982	-0.23472	0.63065	0.89632	FALSE	892.478	3069.06	-1.7819	0.00029857	0.0013607	DOWN	703.478	1978.44	-1.4918	6.2918e-09	5.3224e-08	DOWN	45.6869	665.702	-3.865	3.6245e-20	1.1293e-16	DOWN	44.7365	113.352	-1.3413	0.0011964	0.0034443	DOWN	51.382	165.582	-1.6882	0.00033637	0.0014538	DOWN	40.631	57.8142	-0.50884	0.36315	0.59137
evm.TU.scaffold478.19	M1	APX4; ascorbate peroxidase 4; K00434 L-ascorbate peroxidase [EC:1.11.1.11]	151.766	8039.53	-5.7272	2.9233e-81	3.472e-78	DOWN	167.12	572.268	-1.7758	2.962e-10	2.7406e-08	DOWN	190.755	192.781	-0.015239	0.93746	1	FALSE	150.17	236.306	-0.65406	0.018275	0.050268	FALSE	190.276	141.872	0.42351	0.39228	0.80421	FALSE	186.371	7327.39	-5.2971	1.0535e-41	1.8739e-39	DOWN	214.204	250.059	-0.22328	0.69341	0.84395	FALSE	169.227	180.51	-0.093114	0.9238	1
evm.TU.scaffold48.149	M1	LP1; non-specific lipid-transfer protein 1	2447.28	11630.3	-2.2486	1.0829e-17	1.8991e-16	DOWN	2708.14	6024.37	-1.1535	0.0014384	0.013079	DOWN	3077.44	2589.58	0.24902	0.40067	0.58656	FALSE	2429.26	1292.92	0.90988	0.036087	0.090294	FALSE	406.916	2302.81	-2.5006	0.0006687	0.013865	DOWN	395.843	10598.9	-4.7428	4.1837e-35	4.1318e-33	DOWN	449.994	832.048	-0.88676	0.41529	0.59225	FALSE	362.246	245.035	0.56398	0.63223	0.83874
evm.TU.scaffold48.150	M1	LTP2; non-specific lipid-transfer protein 2	813.04	1062.68	-0.3863	0.19331	0.30792	FALSE	898.883	886.124	0.020625	0.90532	1	FALSE	1022.74	638.24	0.68027	0.028442	0.070828	FALSE	806.595	425.062	0.92417	0.0074735	0.023092	UP	146.73	764.076	-2.3806	2.1618e-06	0.00013849	DOWN	143.932	968.582	-2.7505	1.7038e-14	2.6062e-13	DOWN	165.916	209.114	-0.33383	0.46235	0.64007	FALSE	130.498	98.0634	0.41225	0.28647	0.50111
evm.TU.scaffold48.35	M1	FER4; ferritin 4; K00522 ferritin heavy chain [EC:1.16.3.2]	232.491	1992.97	-3.0997	2.2048e-30	1.0332e-28	DOWN	256.448	230.761	0.15226	0.53162	0.82253	FALSE	292.352	97.5806	1.583	1.381e-05	8.4503e-05	UP	230.302	240.108	-0.060153	0.87105	0.99289	FALSE	206.931	217.822	-0.073994	0.84339	1	FALSE	203.348	1816.48	-3.1591	1.2014e-18	2.828e-17	DOWN	235.08	96.5702	1.2835	0.0029377	0.0096909	UP	183.998	198.004	-0.10584	0.8044	0.95132
evm.TU.scaffold48.73	M1	RCA; ribulose bisphosphate carboxylase/oxygenase activase	12000.9	169488	-3.82	1.3129e-44	1.5225e-42	DOWN	13258.9	21405.4	-0.69101	0.010378	0.058492	FALSE	15095	14425.9	0.065415	0.71852	0.87281	FALSE	11900.5	12072.9	-0.020749	0.98436	1	FALSE	5793.8	11267.9	-0.95964	0.012443	0.11031	FALSE	5682.45	154468	-4.7647	2.2987e-36	2.536e-34	DOWN	6541.66	11057	-0.75723	0.062956	0.13318	FALSE	5151.05	5188.55	-0.010466	0.92192	1
evm.TU.scaffold482.8	M1	PSK4; phytosulfokine 3	4529.43	244.941	4.2088	5.8318e-14	7.228e-13	UP	4983.7	864.343	2.5275	2.2933e-08	1.302e-06	UP	5706.54	507.185	3.492	8.358e-11	1.1445e-09	UP	4480.11	719.443	2.6386	1.0483e-08	8.6364e-08	UP	5049.79	4228.45	0.25609	0.46396	0.85925	FALSE	4971.75	223.254	4.477	4.1138e-32	3.252e-30	UP	5765.38	396.905	3.8605	1.804e-19	6.794e-18	UP	4489.16	450.991	3.3153	1.5927e-18	5.0699e-17
evm.TU.scaffold483.19	M1	HTB2; histone H2B; K11252 histone H2B	392.4	2407.54	-2.6172	8.0082e-25	2.5098e-23	DOWN	429.999	573.013	-0.41423	0.46322	0.7624	FALSE	493.299	145.493	1.7615	0.073268	0.15491	FALSE	387.065	99.8573	1.9546	0.043624	0.10584	FALSE	76.316	364.403	-2.2555	0.024344	0.17167	FALSE	75.1605	2194.22	-4.8676	5.7766e-36	6.2541e-34	DOWN	87.2979	348.638	-1.9977	2.7616e-06	1.9407e-05	DOWN	67.8666	26.5875	1.352	0.0065914	0.024125
evm.TU.scaffold49.87	M1	GLDP2; glycine decarboxylase P-protein 2; K00281 glycine dehydrogenase [EC:1.4.4.2]	4330.12	52473.7	-3.5991	2.3748e-41	2.2471e-39	DOWN	4772.84	12265.1	-1.3616	1.9689e-07	8.5647e-06	DOWN	5447.3	8775.46	-0.68794	0.033131	0.080527	FALSE	4287.46	9525.18	-1.1516	2.9196e-06	1.7669e-05	DOWN	2416.14	4052.74	-0.7462	0.03683	0.22087	FALSE	2378.97	47825.9	-4.3294	7.8171e-32	6.0159e-30	DOWN	2756.3	5139.86	-0.89899	0.022201	0.055488	FALSE	2147.12	5349.66	-1.317	0.00021115	0.0011625
evm.TU.scaffold495.5	M1	PSBX; photosystem II subunit X	274.263	10761.8	-5.2942	4.0987e-73	2.768e-70	DOWN	302.31	373.242	-0.30408	0.33272	0.63205	FALSE	344.606	503.423	-0.54682	0.099924	0.19917	FALSE	271.546	1532.73	-2.4968	5.7246e-21	1.3305e-19	DOWN	272.334	256.735	0.085094	0.78889	1	FALSE	267.719	9808.31	-5.1952	5.9316e-41	9.7083e-39	DOWN	309.479	201.924	0.61603	0.12367	0.23087	FALSE	242.085	694.42	-1.5203	4.5104e-05	0.00028776
evm.TU.scaffold497.40	M1	APG1; MPBQ/MSBQ methyltransferase; K12502 MPBQ/MSBQ methyltransferase [EC:2.1.1.295]	349.475	3102.63	-3.1502	1.3786e-31	7.0553e-30	DOWN	385.54	661.205	-0.77821	0.0042496	0.029955	DOWN	439.319	738.28	-0.7489	0.026951	0.067698	FALSE	346.211	809.479	-1.2253	2.9727e-06	1.7982e-05	DOWN	176.06	327.498	-0.89542	0.019353	0.14799	FALSE	172.606	2827.61	-4.034	3.1231e-27	1.6323e-25	DOWN	198.714	335.104	-0.75392	0.084086	0.16882	FALSE	156.574	351.991	-1.1687	0.0024392	0.01019
evm.TU.scaffold5.137	M1	CTR1; serine/threonine-protein kinase CTR1; K14510 serine/threonine-protein kinase CTR1 [EC:2.7.11.1]	4985.21	628.504	2.9877	5.4542e-30	2.4718e-28	UP	5498.18	5507.18	-0.0023593	0.9651	1	FALSE	6275.12	3499.99	0.84229	0.0071398	0.021907	UP	4938.16	3859.5	0.35556	0.12817	0.25727	FALSE	5379.88	4669.3	0.20437	0.58929	0.94368	FALSE	5288.2	572.818	3.2066	1.5125e-19	3.9556e-18	UP	6118.12	5202.1	0.23399	0.54021	0.71315	FALSE	4784.03	3789.59	0.33618	0.32163	0.54411
evm.TU.scaffold5.151	M1	CPSRP54; chloroplast signal recognition particle 54; K03106 signal recognition particle subunit SRP54	178.471	4405.63	-4.6256	7.4384e-59	2.3944e-56	DOWN	196.389	371.259	-0.91871	0.0012862	0.011962	DOWN	224.589	248.001	-0.14306	0.64654	0.82109	FALSE	176.526	546.825	-1.6312	1.5786e-09	1.423e-08	DOWN	355.169	166.655	1.0916	0.051959	0.27142	FALSE	347.866	4015.32	-3.5289	1.8279e-22	6.2659e-21	DOWN	400.088	523.22	-0.3871	0.36717	0.54034	FALSE	315.962	373.406	-0.241	0.63735	0.84287
evm.TU.scaffold5.165	M1	GLU1; ferredoxin-dependent glutamate synthase 1; K00284 glutamate synthase (ferredoxin) [EC:1.4.7.1]	892.56	15249.6	-4.0947	6.6165e-50	1.0359e-47	DOWN	984.769	3018.13	-1.6158	2.0139e-09	1.522e-07	DOWN	1122.71	927.656	0.27532	0.35881	0.5394	FALSE	884.311	632.318	0.4839	0.051873	0.12273	FALSE	494.699	836.486	-0.75779	0.037301	0.22257	FALSE	485.919	13898.9	-4.8381	4.1352e-37	4.8703e-35	DOWN	560.934	465.016	0.27055	0.45279	0.63105	FALSE	439.785	288.822	0.60662	0.077286	0.18585
evm.TU.scaffold5.22	M1	UNE18; oxysterol-binding protein-related protein 3A	1350.56	444.53	1.6032	7.8816e-05	0.0002828	UP	1484.1	585.824	1.3411	0.00054033	0.006115	UP	1699.29	1084.23	0.64826	0.078539	0.16403	FALSE	1334.65	1181.94	0.17531	0.6645	0.8562	FALSE	6999.52	1258.81	2.4752	0.0079732	0.082422	FALSE	6921.47	405.183	4.0944	0.00034878	0.0011345	UP	8085.88	759.676	3.4119	0.0018699	0.0065344	UP	6219.96	7261.61	-0.22338	0.59834	0.81551
evm.TU.scaffold5.78	M1	LCL1; protein LHY/CCA1-like 1	1422.74	191.056	2.8966	3.5974e-26	1.2631e-24	UP	1565.79	1355.26	0.20832	0.46309	0.76235	FALSE	1790.09	1054.34	0.7637	0.021529	0.056121	FALSE	1407.34	698.472	1.0107	7.7968e-05	0.00037261	UP	1183.5	1328.81	-0.16707	0.65224	0.97629	FALSE	1167.25	174.133	2.7448	3.4333e-09	2.661e-08	UP	1356.78	624.898	1.1185	0.0050643	0.015603	UP	1051.72	548.819	0.93835	0.010622	0.036374
evm.TU.scaffold50.97	M1	XDH1; xanthine dehydrogenase 1; K00106 xanthine dehydrogenase/oxidase [EC:1.17.1.4 1.17.3.2]	1842.17	220.003	3.0658	6.2195e-30	2.8113e-28	UP	2029.19	1523.57	0.41345	0.090694	0.27488	FALSE	2319.55	2622.64	-0.17718	0.58532	0.76752	FALSE	1823.35	764.969	1.2531	7.3386e-07	4.8161e-06	UP	2051.53	1722.47	0.25222	0.47663	0.86877	FALSE	2018.4	200.494	3.3316	2.1396e-20	6.0251e-19	UP	2337.12	3251.63	-0.47643	0.22422	0.36888	FALSE	1823.7	857.412	1.0888	0.0020456	0.0087365
evm.TU.scaffold510.10	M1	CHLI2; magnesium chelatase subunit I2; K03405 magnesium chelatase subunit I [EC:6.6.1.1]	160.477	2203.3	-3.7792	1.0416e-41	1.0134e-39	DOWN	177.017	280.372	-0.66345	0.02129	0.099285	FALSE	201.732	140.773	0.51907	0.15272	0.27981	FALSE	158.966	184.926	-0.21823	0.47024	0.68526	FALSE	249.546	150.361	0.73087	0.28713	0.6965	FALSE	244.147	2008.19	-3.0401	2.4698e-17	5.1313e-16	DOWN	280.058	205.252	0.44833	0.43267	0.6099	FALSE	221.963	182.306	0.28396	0.60862	0.82213
evm.TU.scaffold514.103	M1	SIP1;2; putative aquaporin SIP1-2; K09875 aquaporin SIP	14040.4	507.994	4.7886	5.2198e-27	1.9126e-25	UP	15450	5698.95	1.4388	8.5677e-06	0.00021087	UP	17682.8	2484.53	2.8313	2.1568e-11	3.1792e-10	UP	13888	1932.84	2.8451	1.5843e-15	2.4735e-14	UP	21244.5	13109.7	0.69646	0.046533	0.25421	FALSE	20894	463.02	5.4959	2.2473e-44	5.223e-42	UP	24189.1	8635.38	1.486	0.0001009	0.00050365	UP	18888.7	1596.84	3.5642	4.6891e-21	1.8319e-19
evm.TU.scaffold514.12	M1	hypothetical protein	3931.48	120.815	5.0242	4.8426e-14	6.0652e-13	UP	4320.28	7903.18	-0.87131	0.001697	0.014778	DOWN	4952.26	3976.11	0.31673	0.51436	0.69989	FALSE	3885.45	1718.93	1.1766	0.0035501	0.011965	UP	3996.07	3664.01	0.12516	0.69438	0.99289	FALSE	3938.43	110.122	5.1605	4.2238e-31	3.0622e-29	UP	4575.18	7085.87	-0.63112	0.099405	0.19362	FALSE	3552.07	1039.43	1.7729	6.7932e-07	6.0504e-06
evm.TU.scaffold517.1	M1	MRP4; ABC transporter C family member 4	9838.06	412.028	4.5776	1.4059e-58	4.3623e-56	UP	10839.2	8079.77	0.42388	0.07084	0.23231	FALSE	12383.6	5380.94	1.2025	0.00016438	0.00079799	UP	9738.77	9314.66	0.064237	0.82034	0.95758	FALSE	11585.9	9201.86	0.33237	0.35473	0.76553	FALSE	11405.7	375.534	4.9247	1.5548e-37	1.9289e-35	UP	13223.3	9074.01	0.54327	0.15976	0.28337	FALSE	10299.4	11832.6	-0.2002	0.53194	0.76107
evm.TU.scaffold52.151	M1	GLYR2; glyoxylate reductase 2; K18121 glyoxylate/succinic semialdehyde reductase [EC:1.1.1.79 1.1.1.-]	109.21	799.396	-2.8718	3.0796e-25	9.9974e-24	DOWN	120.208	240.843	-1.0026	0.00067867	0.0072924	DOWN	137.442	223.866	-0.70381	0.045642	0.10511	FALSE	108.04	96.4744	0.16334	0.67726	0.867	FALSE	68.8825	102.017	-0.56659	0.19118	0.56931	FALSE	67.7904	728.633	-3.426	7.9705e-20	2.144e-18	DOWN	78.4598	101.746	-0.37494	0.42167	0.59855	FALSE	61.2107	38.1781	0.68104	0.14877	0.30892
evm.TU.scaffold52.192	M1	ketose-bisphosphate aldolase class-II family protein	2124.38	289.472	2.8755	1.4187e-08	9.2146e-08	UP	2347.14	1332.65	0.81661	0.030294	0.12764	FALSE	2674.71	4129.23	-0.62649	0.12936	0.24514	FALSE	2106.76	828.874	1.3458	0.00067316	0.0026863	UP	2191.88	1994.48	0.13616	0.7833	1	FALSE	2154.34	263.772	3.0299	6.7099e-18	1.474e-16	UP	2492.75	7289.74	-1.5481	8.6717e-05	0.00043958	DOWN	1949.31	1189.33	0.71281	0.037408	0.10391
evm.TU.scaffold520.67	M1	--	2578.35	1490.06	0.79108	0.10934	0.1897	FALSE	2830.52	1595.71	0.82687	0.080388	0.25336	FALSE	3246.88	1037.81	1.6455	0.0081022	0.02436	UP	2546.5	1409.63	0.8532	0.075861	0.16789	FALSE	6487.18	2399.79	1.4347	0.029191	0.19243	FALSE	6409.57	1358.23	2.2385	0.0039487	0.010082	UP	7477.09	2278.39	1.7145	0.025291	0.062013	FALSE	5765.02	3532.39	0.70668	0.24378	0.44679
evm.TU.scaffold520.95	M1	RVE1; myb family transcription factor RVE1	436.822	118.698	1.8798	2.2577e-11	2.0988e-10	UP	481.507	424.644	0.1813	0.45932	0.75999	FALSE	549.769	2181.17	-1.9882	5.4404e-08	5.0795e-07	DOWN	432.544	3535.04	-3.0308	5.3161e-12	6.1483e-11	DOWN	288.064	408.846	-0.50517	0.16558	0.52566	FALSE	283.656	108.205	1.3904	0.0001652	0.00057482	UP	328.882	1577.96	-2.2624	3.0424e-08	3.0377e-07	DOWN	256.042	1782.23	-2.7992	1.9067e-08	2.1315e-07
evm.TU.scaffold526.27	M1	DUR; putative UDP-arabinose 4-epimerase 4; K12448 UDP-arabinose 4-epimerase [EC:5.1.3.5]	1278.14	337.298	1.9219	0.0073685	0.017755	UP	1401.95	1342.58	0.062418	0.95306	1	FALSE	1610.04	1395.33	0.2065	0.79924	0.93129	FALSE	1261.68	4076.15	-1.6919	3.2774e-07	2.2609e-06	DOWN	3288.06	1188.21	1.4685	0.03877	0.22784	FALSE	3249.89	307.445	3.402	0.00036748	0.0011887	UP	3792.72	3024.19	0.32669	0.60632	0.77898	FALSE	2921.73	11460.6	-1.9718	1.7681e-08	1.987e-07
evm.TU.scaffold527.28	M1	hypothetical protein	680.452	73.165	3.2173	0.00092718	0.0027041	UP	747.752	182.658	2.0334	0.011699	0.064193	FALSE	858.292	776.115	0.1452	0.8438	0.96874	FALSE	672.542	808.622	-0.26584	0.51379	0.72847	FALSE	786.983	634.068	0.31169	0.61802	0.95808	FALSE	775.522	66.6791	3.5399	6.5088e-06	2.9849e-05	UP	902.378	1037.36	-0.20111	0.67177	0.82524	FALSE	700.012	683.552	0.034329	0.98328	1
evm.TU.scaffold529.3	M1	GS2; glutamine synthetase 2; K01915 glutamine synthetase [EC:6.3.1.2]	2009.45	23684.9	-3.5591	1.9703e-40	1.7719e-38	DOWN	2212.82	4994.99	-1.1746	6.6808e-06	0.00017017	DOWN	2528.38	1918.59	0.39817	0.22067	0.37399	FALSE	1988.48	1946.67	0.030661	0.93999	1	FALSE	1132.4	1878.31	-0.73005	0.050521	0.26755	FALSE	1110.07	21586	-4.2814	8.0512e-31	5.7049e-29	DOWN	1277.54	1419.24	-0.15175	0.77486	0.91012	FALSE	1007.02	807.592	0.31839	0.4119	0.6465
evm.TU.scaffold53.76	M1	STZ; zinc finger protein STZ/ZAT10	565.272	479.698	0.23682	0.5478	0.7085	FALSE	621.414	1406.52	-1.1785	4.572e-06	0.00012502	DOWN	711.202	794.178	-0.1592	0.55008	0.73222	FALSE	558.754	1514.58	-1.4386	1.0895e-08	8.951e-08	DOWN	776.173	527.16	0.55814	0.10828	0.41507	FALSE	764.308	437.156	0.80601	0.016054	0.0352	UP	886.541	1099.09	-0.31005	0.42766	0.60492	FALSE	689.982	947.781	-0.45799	0.19565	0.38018
evm.TU.scaffold53.79	M1	SAT32; protein salt tolerance 32	3359.84	472.46	2.8301	7.1456e-25	2.2538e-23	UP	3698.45	1978.29	0.90267	0.00034749	0.0042853	UP	4230.4	2522.81	0.74576	0.021423	0.055879	FALSE	3324.08	3346.99	-0.0099089	0.9323	1	FALSE	3919.24	3138.68	0.32042	0.36903	0.78036	FALSE	3861.51	430.619	3.1647	7.7662e-19	1.8789e-17	UP	4483.38	2159.22	1.0541	0.0072176	0.021252	UP	3483.86	1898.77	0.87562	0.011118	0.037804
evm.TU.scaffold532.11	M1	YCF37; synechocystis YCF37-like protein	308.158	3369.16	-3.4506	6.3575e-37	4.5056e-35	DOWN	340.287	402.85	-0.24349	0.38737	0.69322	FALSE	387.447	565.851	-0.54642	0.11746	0.22692	FALSE	305.471	445.898	-0.54568	0.051242	0.12143	FALSE	369.554	289.149	0.35398	0.35583	0.76618	FALSE	362.988	3070.93	-3.0807	2.6725e-18	6.0736e-17	DOWN	419.281	331.732	0.3379	0.36878	0.54191	FALSE	328.607	277.296	0.24493	0.48089	0.71164
evm.TU.scaffold54.19	M1	PDC2; pyruvate decarboxylase-2; K01568 pyruvate decarboxylase [EC:4.1.1.1]	2482.45	232.729	3.415	2.2595e-35	1.4201e-33	UP	2733.9	4913.1	-0.84567	0.0016367	0.014385	DOWN	3123.08	4388.16	-0.49065	0.12467	0.23794	FALSE	2456.64	3515.46	-0.51703	0.09522	0.20233	FALSE	3314.99	2320.71	0.51444	0.14531	0.48892	FALSE	3262.23	212.125	3.9429	2.4739e-26	1.1896e-24	UP	3780.78	2416.73	0.64563	0.096136	0.18825	FALSE	2947.31	2053.76	0.52113	0.14361	0.30045
evm.TU.scaffold543.10	M1	SAM1; S-adenosylmethionine synthetase 1; K00789 S-adenosylmethionine synthetase [EC:2.5.1.6]	6477.15	1336.87	2.2765	4.5356e-19	8.9936e-18	UP	7133.91	7709.91	-0.11202	0.65591	0.9163	FALSE	8152.52	5308.48	0.61895	0.053002	0.11886	FALSE	6410.38	6400.08	0.0023198	0.98243	1	FALSE	6401.5	6055.6	0.080141	0.80657	1	FALSE	6296.99	1218.4	2.3697	3.4826e-12	4.0202e-11	UP	7289.13	6798.29	0.10058	0.78327	0.91584	FALSE	5690.71	6780.85	-0.25286	0.4616	0.69435
evm.TU.scaffold544.5	M1	hypothetical protein	4607.98	1198.78	1.9426	0.032649	0.066406	FALSE	5055.14	1379.11	1.874	0.03095	0.1297	FALSE	5811.19	4116.26	0.4975	0.50223	0.68885	FALSE	4549.41	7389.37	-0.69977	0.39858	0.61038	FALSE	5606.09	4284.12	0.388	0.63058	0.965	FALSE	5541.37	1092.83	2.3422	0.02997	0.061015	FALSE	6477.84	901.215	2.8456	0.015236	0.040307	UP	4984.26	5921.27	-0.24853	0.66843	0.87032
evm.TU.scaffold544.9	M1	GolS2; galactinol synthase 2; K18819 inositol 3-alpha-galactosyltransferase [EC:2.4.1.123]	2615.97	215.72	3.6001	7.9864e-05	0.00028624	UP	2868.82	2001.99	0.51902	0.42909	0.73463	FALSE	3295.58	430.825	2.9354	0.00074922	0.0030753	UP	2581.98	2022.73	0.35217	0.6195	0.81699	FALSE	1482.7	2431.25	-0.71347	0.21492	0.60344	FALSE	1461.47	196.63	2.8939	5.5511e-15	8.9676e-14	UP	1697.53	388.403	2.1278	1.3898e-07	1.239e-06	UP	1317.8	364.876	1.8527	3.1142e-07	2.9169e-06
evm.TU.scaffold548.13	M1	TGG1; myrosinase 1; K01237 myrosinase [EC:3.2.1.147]	1246.79	3700.63	-1.5696	1.7339e-05	6.9889e-05	DOWN	1369	2176.6	-0.66896	0.13923	0.36739	FALSE	1567.31	2636.07	-0.7501	0.090197	0.18373	FALSE	1231.42	1046.49	0.23476	0.68257	0.87175	FALSE	422.562	1160.99	-1.4581	0.036391	0.21896	FALSE	418.472	3372.19	-3.0105	1.6909e-13	2.3089e-12	DOWN	489.588	1338.76	-1.4513	0.014004	0.037478	DOWN	375.311	745.529	-0.99018	0.16873	0.33931
evm.TU.scaffold549.11	M1	hypothetical protein	488.963	5217.76	-3.4156	6.4264e-21	1.501e-19	DOWN	539.373	979.284	-0.86044	0.0045726	0.031624	DOWN	615.425	598.979	0.039077	0.83921	0.96496	FALSE	484.401	748.307	-0.62743	0.015475	0.043469	DOWN	842.676	458.093	0.87934	0.11389	0.42686	FALSE	825.377	4755.04	-2.5263	6.1142e-13	7.7878e-12	DOWN	948.943	706.416	0.4258	0.32231	0.48994	FALSE	749.542	366.265	1.0331	0.068658	0.16932
evm.TU.scaffold551.35	M1	UBC22; ubiquitin-conjugating enzyme E2 22; K10583 ubiquitin-conjugating enzyme E2 S [EC:6.3.2.19]	2473.54	397.09	2.639	2.8696e-08	1.7777e-07	UP	2717.74	2334.76	0.21913	0.48412	0.78284	FALSE	3113.32	1411.23	1.1415	0.0080891	0.024336	UP	2444.23	3110.74	-0.34788	0.11777	0.24028	FALSE	5570.54	2304.98	1.2731	0.021682	0.15967	FALSE	5501.64	361.918	3.9261	1.7677e-06	8.9717e-06	UP	6411.81	2680.84	1.258	0.03678	0.084976	FALSE	4950.14	5498.56	-0.15158	0.6211	0.82907
evm.TU.scaffold553.29	M1	SHM1; serine transhydroxymethyltransferase 1; K00600 glycine hydroxymethyltransferase [EC:2.1.2.1]	1310.41	11087	-3.0808	5.0408e-32	2.6187e-30	DOWN	1443.06	4271	-1.5654	2.6199e-09	1.9083e-07	DOWN	1648.48	1439.27	0.19579	0.57077	0.7533	FALSE	1296.73	1223.58	0.08377	0.79273	0.93766	FALSE	567.54	1224.95	-1.1099	0.0025947	0.037604	DOWN	558.959	10104.9	-4.1762	8.0524e-30	5.1133e-28	DOWN	647.591	111.29	2.5408	3.3216e-09	3.8616e-08	UP	504.25	253.939	0.98966	0.006294	0.023189
evm.TU.scaffold559.23	M1	ERD1; chaperone protein ClpD	17882.2	1836.74	3.2833	1.3811e-35	8.8745e-34	UP	19712.4	11112.2	0.82695	0.0007966	0.0082919	UP	22513.5	17210.6	0.3875	0.19693	0.34202	FALSE	17707.9	7339.31	1.2707	2.2109e-07	1.5593e-06	UP	13449.9	16737.4	-0.31547	0.3711	0.78302	FALSE	13197.2	1673.94	2.9789	2.4037e-11	2.503e-10	UP	15226.1	21940.4	-0.52704	0.19182	0.32774	FALSE	11963.4	4932.77	1.2782	0.00027316	0.0014697
evm.TU.scaffold56.129	M1	ribonuclease T2; K01166 ribonuclease T2 [EC:3.1.27.1]	150.408	900.051	-2.5811	2.0818e-19	4.2604e-18	DOWN	166.065	318.49	-0.9395	0.0022689	0.018547	DOWN	189.131	91.9165	1.041	0.0045176	0.014798	UP	149.083	51.1432	1.5435	1.9303e-06	1.1984e-05	UP	165.087	141.099	0.22652	0.66072	0.982	FALSE	161.64	820.226	-2.3432	8.3426e-11	8.0543e-10	DOWN	185.836	333.196	-0.84234	0.12321	0.23013	FALSE	146.876	70.2231	1.0646	0.089497	0.20923
evm.TU.scaffold56.194	M1	MATE efflux family protein; K03327 multidrug resistance protein, MATE family	2381.03	304.062	2.9691	2.39e-28	9.8349e-27	UP	2620.3	924.58	1.5029	1.0064e-08	6.3215e-07	UP	2996.14	945.759	1.6636	6.0197e-07	4.7366e-06	UP	2355.2	2085.14	0.17571	0.52049	0.7354	FALSE	3262.23	2223.66	0.55292	0.11522	0.4295	FALSE	3214.57	277.128	3.536	2.0884e-22	7.1309e-21	UP	3732.17	1172.04	1.671	2.2537e-05	0.00013029	UP	2899.56	2477.6	0.22689	0.54473	0.7738
evm.TU.scaffold56.51	M1	GAPA; glyceraldehyde-3-phosphate dehydrogenase A subunit; K05298 glyceraldehyde-3-phosphate dehydrogenase (NADP+) (phosphorylating) [EC:1.2.1.13]	3045.2	32770.7	-3.4278	3.0696e-38	2.3974e-36	DOWN	3356.32	2938.19	0.19195	0.45125	0.75302	FALSE	3828.38	1985.58	0.94717	0.0030146	0.010425	UP	3014.96	3509.38	-0.21908	0.32735	0.52855	FALSE	2933.67	2850.08	0.041701	0.86736	1	FALSE	2881.03	29868	-3.3739	1.7433e-21	5.4359e-20	DOWN	3325.21	1539.49	1.111	0.0034836	0.011262	UP	2608.21	1577.16	0.72574	0.032475	0.092437
evm.TU.scaffold57.10	M1	CCOAMT; caffeoyl-CoA 3-O-methyltransferase; K00588 caffeoyl-CoA O-methyltransferase [EC:2.1.1.104]	51013.6	10807.1	2.2389	1.1657e-15	1.697e-14	UP	56122	29206.4	0.94228	0.00023142	0.003079	UP	64185.1	28469.4	1.1728	0.00033699	0.0015139	UP	50449.6	15793.2	1.6755	3.3996e-11	3.6481e-10	UP	92903.4	47621.9	0.96411	0.0059388	0.067443	FALSE	91521.2	9851.13	3.2157	1.3718e-19	3.6176e-18	UP	106194	16294.3	2.7043	2.3514e-11	3.6866e-10	UP	82573.2	17493.6	2.2388	5.0138e-10	6.961e-09
evm.TU.scaffold57.101	M1	50S ribosomal protein L17; K02879 large subunit ribosomal protein L17	287.557	2578.23	-3.1645	5.2425e-09	3.6092e-08	DOWN	315.698	259.522	0.28269	0.93678	1	FALSE	360.168	218.618	0.72026	0.6497	0.82355	FALSE	283.926	1079.09	-1.9262	3.2346e-05	0.00016546	DOWN	328.774	267.826	0.2958	0.72439	1	FALSE	324.471	2350.52	-2.8568	2.3097e-08	1.5853e-07	DOWN	376.539	217.286	0.79321	0.2426	0.39285	FALSE	291.863	531.878	-0.8658	0.044389	0.11935
evm.TU.scaffold57.56	M1	histone H4; K11254 histone H4	209.99	702.421	-1.742	1.2712e-11	1.223e-10	DOWN	230.468	188.754	0.28806	0.5192	0.81403	FALSE	264.243	100.283	1.3978	0.018988	0.050533	FALSE	207.353	80.8493	1.3588	0.010707	0.0316	UP	82.4662	195.396	-1.2445	0.021542	0.15895	FALSE	81.3773	640.191	-2.9758	5.0917e-16	9.1498e-15	DOWN	94.7763	125.715	-0.40756	0.31462	0.48114	FALSE	73.3072	26.4354	1.4715	0.004512	0.017405
evm.TU.scaffold574.13	M1	hypothetical protein	201.01	1443.87	-2.8446	1.7947e-25	5.9553e-24	DOWN	221.787	489.172	-1.1412	0.00095314	0.0095158	DOWN	252.703	99.3751	1.3465	0.00025044	0.001164	UP	199.153	123.508	0.68927	0.014918	0.042119	UP	123.257	188.406	-0.61218	0.1044	0.40733	FALSE	121.503	1315.82	-3.4369	7.5423e-21	2.2114e-19	DOWN	141.175	14.279	3.3055	1.6459e-10	2.2957e-09	UP	109.555	81.7469	0.42241	0.27385	0.48472
evm.TU.scaffold575.21	M1	GAPA; glyceraldehyde-3-phosphate dehydrogenase A subunit; K05298 glyceraldehyde-3-phosphate dehydrogenase (NADP+) (phosphorylating) [EC:1.2.1.13]	3352.09	33309.1	-3.3128	4.1056e-36	2.7405e-34	DOWN	3692.55	2631.7	0.48862	0.05008	0.18315	FALSE	4217.06	1767	1.2549	0.00010435	0.00053121	UP	3317.77	3638.54	-0.13315	0.55758	0.76405	FALSE	2821.85	3134.75	-0.15171	0.68589	0.98746	FALSE	2775.88	30357.9	-3.4511	2.4646e-22	8.3744e-21	DOWN	3213.4	2251.47	0.51323	0.18264	0.31504	FALSE	2508.51	1454.41	0.7864	0.022576	0.068473
evm.TU.scaffold577.27	M1	hypothetical protein	258.402	1824.68	-2.82	6.1869e-27	2.2502e-25	DOWN	284.231	346.038	-0.28387	0.46761	0.76661	FALSE	324.859	195.214	0.73476	0.048511	0.11065	FALSE	255.506	254.442	0.0060183	0.97191	1	FALSE	169.625	241.19	-0.50782	0.20198	0.58701	FALSE	167.039	1663.25	-3.3157	2.6932e-20	7.5413e-19	DOWN	193.768	128.694	0.59039	0.16483	0.29048	FALSE	150.789	175.706	-0.22063	0.58558	0.80564
evm.TU.scaffold577.66	M1	TPS9; putative alpha,alpha-trehalose-phosphate synthase [UDP-forming] 9; K16055 trehalose 6-phosphate synthase/phosphatase [EC:2.4.1.15 3.1.3.12]	2951.13	744.152	1.9876	3.3841e-11	3.0852e-10	UP	3249.13	1200.2	1.4368	6.818e-06	0.00017289	UP	3715.93	2992.93	0.31216	0.5706	0.75317	FALSE	2920.06	2772.17	0.074981	0.81047	0.95174	FALSE	4041.33	2757.52	0.55146	0.12686	0.45422	FALSE	3987.11	678.288	2.5554	1.1134e-06	5.8581e-06	UP	4637.99	4852.95	-0.065362	0.91066	1	FALSE	3591.48	3709.77	-0.046751	0.83539	0.9743
evm.TU.scaffold581.1	M1	NPQ4; photosystem II subunit S; K03542 photosystem II 22kDa protein	252.875	8514.87	-5.0735	1.5352e-69	8.8127e-67	DOWN	277.841	1028.07	-1.8876	4.0466e-12	5.9201e-10	DOWN	317.979	432.004	-0.44212	0.13971	0.26059	FALSE	249.865	406.069	-0.70058	0.0052502	0.01691	DOWN	108.863	235.67	-1.1143	0.012506	0.11067	FALSE	107.2	7760.85	-6.1778	4.7255e-52	2.3715e-49	DOWN	124.308	231.205	-0.89525	0.075593	0.15451	FALSE	96.7638	118.66	-0.29429	0.45897	0.69247
evm.TU.scaffold5823.1	M1	NDPK3; nucleoside diphosphate kinase 3; K00940 nucleoside-diphosphate kinase [EC:2.7.4.6]	2157.29	730.015	1.5632	1.9267e-08	1.2251e-07	UP	2372.61	1817.28	0.38469	0.16322	0.40527	FALSE	2715.36	1130.85	1.2637	0.0031008	0.010682	UP	2133.08	228.602	3.222	2.5099e-22	6.3637e-21	UP	3266.96	2012.95	0.69864	0.045517	0.25116	FALSE	3218.55	665.419	2.2741	5.2139e-11	5.1741e-10	UP	3735.47	1471.06	1.3444	0.00069605	0.0027467	UP	2903.84	336.361	3.1099	2.2366e-16	5.9585e-15
evm.TU.scaffold59.1	M1	LHCB2.3; photosystem II light harvesting complex protein 2.3; K08913 light-harvesting complex II chlorophyll a/b binding protein 2	8403.65	45950.4	-2.451	7.387e-22	1.8291e-20	DOWN	9269.33	12013.2	-0.37408	0.14712	0.37993	FALSE	10564.6	6017.31	0.81205	0.009338	0.027499	UP	8324.28	11216.8	-0.43027	0.084675	0.18386	FALSE	6064.63	7873.35	-0.37656	0.2828	0.69079	FALSE	5966.89	41881	-2.8112	3.4805e-16	6.3428e-15	DOWN	6909.55	4768.79	0.53497	0.175	0.30462	FALSE	5391.14	3739.9	0.52759	0.11026	0.24591
evm.TU.scaffold59.78	M1	amidase family protein; K02433 aspartyl-tRNA(Asn)/glutamyl-tRNA(Gln) amidotransferase subunit A [EC:6.3.5.6 6.3.5.7]	190.093	839.193	-2.1423	4.1095e-16	6.2267e-15	DOWN	209.166	191.042	0.13076	0.68311	0.92927	FALSE	239.283	138.617	0.78761	0.039446	0.092939	FALSE	188.018	268.102	-0.51192	0.054046	0.12697	FALSE	114.69	177.488	-0.62999	0.12276	0.44574	FALSE	112.99	764.928	-2.7591	2.1259e-14	3.2166e-13	DOWN	130.905	107.691	0.28163	0.54004	0.71303	FALSE	101.878	223.944	-1.1363	0.0032609	0.01313
evm.TU.scaffold6.123	M1	cysteine/histidine-rich C1 domain-containing protein	2685.65	318.339	3.0766	1.6413e-07	9.1383e-07	UP	2953.67	2219.21	0.41246	0.31479	0.61112	FALSE	3384.16	1857.54	0.86541	0.071606	0.15207	FALSE	2655.66	3101.5	-0.2239	0.39656	0.60815	FALSE	2265.03	2505.61	-0.14563	0.71537	1	FALSE	2226.08	290.202	2.9394	2.0439e-16	3.833e-15	UP	2574.24	357.999	2.8461	4.9506e-12	8.3973e-11	UP	2014.05	2631.35	-0.3857	0.26661	0.47618
evm.TU.scaffold6.177	M1	chitinase family protein; K01183 chitinase [EC:3.2.1.14]	41435.6	669.306	5.9521	5.194e-88	1.1181e-84	UP	45698.6	35598.8	0.36032	0.18553	0.44039	FALSE	52120.8	84019.1	-0.68886	0.035066	0.084344	FALSE	41042.5	71483.1	-0.80048	0.0011433	0.0043301	DOWN	23642.8	38812.2	-0.71511	0.038701	0.22767	FALSE	23297.4	609.973	5.2553	9.5594e-40	1.4303e-37	UP	27055	21328.4	0.34312	0.37309	0.54669	FALSE	21016.2	15695.3	0.42117	0.21866	0.41153
evm.TU.scaffold6.20	M1	PI4K_GAMMA_4; phosphoinositide 4-kinase gamma 4	1410.72	253.112	2.4786	6.4957e-21	1.5148e-19	UP	1552.75	565.129	1.4582	6.1849e-08	3.1046e-06	UP	1775.5	2144.24	-0.27225	0.53392	0.71536	FALSE	1395.58	1424.56	-0.029651	0.83131	0.96451	FALSE	1604.76	1317.75	0.28428	0.41709	0.82582	FALSE	1583.19	230.659	2.779	1.8773e-07	1.1238e-06	UP	1840.27	2348.29	-0.35169	0.56214	0.73493	FALSE	1425.78	2016.96	-0.50043	0.13641	0.28905
evm.TU.scaffold6.85	M1	protease inhibitor/seed storage/lipid transfer protein (LTP) family protein	6142.72	9638.46	-0.64993	0.0055737	0.01381	DOWN	6764.38	1092.19	2.6307	6.9945e-21	5.2054e-18	UP	7724.24	5137.23	0.5884	0.069697	0.14878	FALSE	6078.37	3565.53	0.76957	0.001805	0.0065402	UP	1989.87	5742.19	-1.5289	1.9574e-05	0.00086898	DOWN	1961.03	8785.18	-2.1635	7.3658e-11	7.1528e-10	DOWN	2281.87	878.437	1.3772	0.03917	0.089511	FALSE	1769.9	1355.22	0.38515	0.43657	0.67013
evm.TU.scaffold60.169	M1	AMI1; amidase 1	78.3291	444.11	-2.5033	3.4149e-19	6.8384e-18	DOWN	85.901	55.1402	0.63957	0.27976	0.57004	FALSE	98.5637	140.37	-0.5101	0.50826	0.69418	FALSE	77.3067	322.165	-2.0591	1.0733e-06	6.8931e-06	DOWN	114.068	72.8088	0.64771	0.27204	0.67616	FALSE	112.733	404.791	-1.8443	1.8174e-07	1.0911e-06	DOWN	131.463	274.238	-1.0608	0.20702	0.34764	FALSE	101.339	631.015	-2.6385	6.0007e-12	1.0256e-10
evm.TU.scaffold60.233	M1	ECA4; calcium-transporting ATPase 4; K01537 Ca2+-transporting ATPase [EC:3.6.3.8]	3523.06	387.807	3.1834	3.9487e-33	2.2151e-31	UP	3884.39	1898.26	1.033	3.2753e-05	0.00064208	UP	4434.65	1655.4	1.4216	1.0507e-05	6.587e-05	UP	3489.13	1661.44	1.0704	1.4657e-05	7.9365e-05	UP	3763.98	3298.45	0.19047	0.62812	0.96416	FALSE	3709.22	353.412	3.3917	2.9131e-21	8.8928e-20	UP	4307.21	1892.13	1.1867	0.0022609	0.0077108	UP	3345.6	2532.23	0.40185	0.27433	0.48528
evm.TU.scaffold60.30	M1	aminomethyltransferase; K00605 aminomethyltransferase [EC:2.1.2.10]	109.566	5841.77	-5.7365	7.25e-80	7.567e-77	DOWN	120.83	295.338	-1.2894	1.1549e-05	0.00027061	DOWN	137.746	532.068	-1.9496	4.3141e-08	4.0904e-07	DOWN	108.519	591.832	-2.4472	5.7384e-18	1.0817e-16	DOWN	38.5998	102.626	-1.4107	0.001188	0.021159	DOWN	38.0015	5324.11	-7.1303	2.9481e-61	3.1144e-58	DOWN	44.0377	395.137	-3.1655	2.9676e-12	5.163e-11	DOWN	34.3074	323.322	-3.2364	1.5182e-14	3.4424e-13
evm.TU.scaffold61.76	M1	chlorophyll A-B binding family protein	72.762	1289.76	-4.1478	6.2156e-46	7.8132e-44	DOWN	80.2365	282.595	-1.8164	6.5228e-09	4.286e-07	DOWN	91.5042	445.868	-2.2847	5.2503e-10	6.486e-09	DOWN	72.0641	404.796	-2.4898	0.015381	0.043252	DOWN	109.247	68.1438	0.68094	0.16468	0.52407	FALSE	107.094	1175.61	-3.4565	8.8487e-21	2.5814e-19	DOWN	123.186	368.068	-1.5791	0.00026946	0.0011977	DOWN	97.1328	288.356	-1.5698	0.065207	0.16268
evm.TU.scaffold62.11	M1	PSAH2; photosystem I reaction center subunit H-2; K02695 photosystem I subunit VI	165.903	6108.09	-5.2023	2.078e-49	3.1254e-47	DOWN	182.589	467.385	-1.356	8.0952e-06	0.00020097	DOWN	208.508	163.061	0.35469	0.36714	0.54817	FALSE	164.1	185.733	-0.17865	0.59239	0.79323	FALSE	122.851	154.975	-0.33513	0.44789	0.85122	FALSE	120.6	5566.45	-5.5285	5.2565e-44	1.1672e-41	DOWN	139.155	150.95	-0.11738	0.82433	0.94845	FALSE	109.241	102.104	0.097477	0.7567	0.93818
evm.TU.scaffold620.4	M1	TLP18.3; thylakoid lumen protein 18.3	492.188	11127.9	-4.4988	9.6738e-58	2.7089e-55	DOWN	542.434	2040.43	-1.9114	1.7319e-12	2.7198e-10	DOWN	619.012	876.135	-0.50119	0.128	0.243	FALSE	487.288	772.79	-0.6653	0.010313	0.030607	DOWN	276.655	460.585	-0.73538	0.055897	0.28316	FALSE	270.966	10142.3	-5.2261	3.7676e-41	6.3761e-39	DOWN	311.375	428.043	-0.4591	0.42681	0.60413	FALSE	246.042	198.265	0.31147	0.49906	0.72885
evm.TU.scaffold627.4	M1	PROT2; proline transporter 2	5043.85	213.485	4.5623	2.7541e-18	5.0862e-17	UP	5551.04	1210.43	2.1972	2.1686e-08	1.2332e-06	UP	6353.99	1758.52	1.8533	9.3156e-06	5.907e-05	UP	4989.65	3386.22	0.55926	0.045305	0.10935	FALSE	4855.77	4710.25	0.043895	0.9052	1	FALSE	4787.55	194.595	4.6207	4.4934e-21	1.3516e-19	UP	5562.05	1025.84	2.4388	1.6238e-08	1.6986e-07	UP	4315.25	2501.41	0.7867	0.023877	0.07163
evm.TU.scaffold627.7	M1	SBPASE; Sedoheptulose-1,7-bisphosphatase; K01100 sedoheptulose-bisphosphatase [EC:3.1.3.37]	98.5616	2453.43	-4.6376	2.1641e-57	5.8233e-55	DOWN	108.457	209.839	-0.95216	0.0015062	0.013544	DOWN	123.999	113.93	0.12217	0.84247	0.96748	FALSE	97.4863	103.423	-0.085292	0.75024	0.916	FALSE	60.7704	92.0391	-0.59888	0.1819	0.55425	FALSE	59.8242	2236.17	-5.2242	2.195e-39	3.2425e-37	DOWN	69.2227	38.1503	0.85955	0.073813	0.15153	FALSE	53.9867	43.4243	0.3141	0.43359	0.66712
evm.TU.scaffold633.12	M1	Nuclear transport factor 2 family protein	260.403	2292.32	-3.138	5.6475e-31	2.7358e-29	DOWN	287.295	725.521	-1.3365	1.5881e-06	5.1241e-05	DOWN	327.773	307.571	0.091773	0.75471	0.90113	FALSE	258	247.675	0.058924	0.74983	0.9159	FALSE	120.988	244.013	-1.0121	0.0085659	0.086018	FALSE	118.577	2089.27	-4.1391	4.1088e-28	2.2882e-26	DOWN	136.56	275.8	-1.0141	0.017934	0.046225	DOWN	107.633	164.95	-0.6159	0.23382	0.43369
evm.TU.scaffold633.39	M1	LHCB4.1; chlorophyll a-b binding protein CP29.1; K08915 light-harvesting complex II chlorophyll a/b binding protein 4	992.892	20189.1	-4.3458	6.0738e-56	1.5159e-53	DOWN	1090.35	2320.73	-1.0898	1.5346e-05	0.00034292	DOWN	1249.14	1387.68	-0.15174	0.51126	0.69704	FALSE	980.773	3420.07	-1.802	2.2834e-13	2.9971e-12	DOWN	294.213	924.63	-1.652	0.0019049	0.030239	DOWN	290.846	18399.5	-5.9833	1.2198e-50	5.186e-48	DOWN	339.186	369.692	-0.12425	0.73216	0.8798	FALSE	261.338	882.031	-1.7549	5.5509e-05	0.00034763
evm.TU.scaffold64.44	M1	NAC3; NAC domain-containing protein 3	829.972	546.911	0.60176	0.025086	0.05263	FALSE	914.601	641.647	0.51136	0.04105	0.15877	FALSE	1044.86	2273.56	-1.1216	0.059709	0.131	FALSE	821.698	1767.39	-1.1049	1.2532e-05	6.859e-05	DOWN	1374.45	776.479	0.82383	0.022288	0.16242	FALSE	1350.71	498.567	1.4379	2.8925e-05	0.00011735	UP	1561.71	4708.44	-1.5921	6.6003e-05	0.00034455	DOWN	1222.14	1499.87	-0.29543	0.43281	0.66667
evm.TU.scaffold64.65	M1	AAA-type ATPase family protein	3237.22	496.18	2.7058	5.9696e-13	6.5586e-12	UP	3559.17	1439.47	1.306	4.5689e-05	0.00083987	UP	4074.29	2354.22	0.7913	0.021344	0.055707	FALSE	3200.2	3501.62	-0.12986	0.54333	0.75424	FALSE	3436.59	3019.34	0.18674	0.58214	0.93864	FALSE	3388.84	452.203	2.9057	3.43e-09	2.659e-08	UP	3941.27	992.426	1.9896	3.3745e-05	0.00018803	UP	3054.86	2298.89	0.41017	0.24919	0.45371
evm.TU.scaffold644.10	M1	ADG1; glucose-1-phosphate adenylyltransferase small subunit; K00975 glucose-1-phosphate adenylyltransferase [EC:2.7.7.27]	334.554	7786.22	-4.5406	1.1896e-58	3.7249e-56	DOWN	368.143	1625.09	-2.1422	3.0053e-15	7.8001e-13	DOWN	420.875	494.487	-0.23254	0.50463	0.69114	FALSE	330.903	543.907	-0.71695	0.0048264	0.015667	DOWN	136.513	312.416	-1.1944	0.0023043	0.034853	DOWN	134.174	7096.74	-5.725	9.9449e-47	2.9381e-44	DOWN	155.037	121.841	0.34761	0.4016	0.57831	FALSE	121.348	189.515	-0.64317	0.099462	0.22696
evm.TU.scaffold648.24	M1	nodulin MtN21 /EamA-like transporter family protein	64.6815	927.694	-3.8422	3.8451e-18	6.9962e-17	DOWN	71.5611	1037.59	-3.8579	1.6845e-05	0.00036966	DOWN	81.3513	80.7071	0.011469	0.85566	0.97797	FALSE	64.1972	90.7995	-0.50017	0.19173	0.35405	FALSE	386.873	60.8449	2.6687	0.19937	0.58286	FALSE	376.46	845.548	-1.1674	0.11934	0.20119	FALSE	428.202	975.897	-1.1884	0.25831	0.41283	FALSE	344.395	330.39	0.059897	0.89908	1
evm.TU.scaffold648.6	M1	CRR7; protein CHLORORESPIRATORY REDUCTION 7	32.8879	392.571	-3.5773	1.9308e-30	9.0851e-29	DOWN	36.1829	45.0625	-0.31662	0.52537	0.81862	FALSE	41.3093	55.2647	-0.41989	0.50379	0.69029	FALSE	32.5221	41.4668	-0.35054	0.38509	0.59625	FALSE	40.9383	30.7091	0.41479	0.38871	0.80003	FALSE	40.3901	357.807	-3.1471	5.4295e-16	9.7118e-15	DOWN	47.0113	68.7438	-0.54822	0.23162	0.37854	FALSE	36.3883	52.5093	-0.5291	0.2707	0.48093
evm.TU.scaffold65.40	M1	ribulose bisphosphate carboxylase small chain 1B; K01602 ribulose-bisphosphate carboxylase small chain [EC:4.1.1.39]	35030.9	185648	-2.4059	4.0851e-22	1.0301e-20	DOWN	38476.5	16244	1.2441	0.014316	0.074337	FALSE	44050.9	21719	1.0202	0.09427	0.19015	FALSE	34606.5	58690.2	-0.76208	0.0032324	0.010982	DOWN	89136.7	32632.5	1.4497	0.00010895	0.0034735	UP	87893.3	169203	-0.94493	0.0032032	0.0083522	DOWN	102182	24124.4	2.0826	1.1952e-05	7.3303e-05	UP	79227.9	61173.1	0.37311	0.29369	0.51036
evm.TU.scaffold66.36	M1	MAX2; F-box leucine-rich repeat family protein MAX2	2119.01	208.182	3.3475	4.3607e-20	9.4167e-19	UP	2338.07	867.261	1.4308	8.0827e-07	2.9096e-05	UP	2668.06	1633.75	0.7076	0.019913	0.052546	FALSE	2099.63	2689.32	-0.35711	0.17936	0.33571	FALSE	1028	1985.82	-0.9499	0.0069961	0.075174	FALSE	1012.03	189.726	2.4153	6.3461e-12	7.0864e-11	UP	1172.84	1444.81	-0.30087	0.43663	0.61416	FALSE	913.722	948.867	-0.054451	0.89292	1
evm.TU.scaffold66.38	M1	PPC2; phosphoenolpyruvate carboxylase 2; K01595 phosphoenolpyruvate carboxylase [EC:4.1.1.31]	478.265	2994	-2.6462	7.9094e-24	2.297e-22	DOWN	526.585	1150.73	-1.1278	0.038765	0.15243	FALSE	602.459	767.121	-0.34859	0.26453	0.42885	FALSE	473.256	2219.6	-2.2296	2.362e-07	1.659e-06	DOWN	98.953	446.897	-2.1751	3.2145e-08	4.0804e-06	DOWN	97.2679	2728.61	-4.8101	3.0386e-35	3.044e-33	DOWN	112.352	411.477	-1.8728	1.1625e-05	7.1568e-05	DOWN	87.943	472.959	-2.4271	4.4525e-10	6.2224e-09
evm.TU.scaffold660.9	M1	RVE2; MYB family transcription factor Circadian 1	2072.8	535.726	1.952	3.6173e-06	1.632e-05	UP	2277.91	2568.93	-0.17346	0.53302	0.82336	FALSE	2609.09	629.623	2.051	3.5759e-06	2.4543e-05	UP	2048.52	1190.22	0.78335	0.016104	0.045015	UP	1779.68	1932.08	-0.11854	0.78197	1	FALSE	1754.49	488.389	1.845	3.7945e-07	2.1569e-06	UP	2038.58	763.235	1.4174	0.00036754	0.0015696	UP	1581.75	772.503	1.0339	0.0035591	0.014187
evm.TU.scaffold67.111	M1	LBD41; LOB domain-containing protein 41	1270.03	47.631	4.7368	2.8631e-32	1.5218e-30	UP	1396.82	760.481	0.87716	0.0011416	0.010932	UP	1598.22	1072.76	0.57515	0.095691	0.19252	FALSE	1255.77	1137.08	0.14324	0.65765	0.85045	FALSE	1408.84	1185.12	0.24948	0.45753	0.85636	FALSE	1387.04	43.4212	4.9975	3.0382e-35	3.044e-33	UP	1608.6	704.734	1.1907	0.0025285	0.0085161	UP	1252.48	1086.84	0.20466	0.56139	0.78976
evm.TU.scaffold67.48	M1	RGLG1; E3 ubiquitin-protein ligase RGLG1; K16280 E3 ubiquitin-protein ligase RGLG [EC:6.3.2.19]	3187.22	188.769	4.0776	1.1064e-47	1.5121e-45	UP	3507.84	1437.11	1.2874	5.0913e-07	1.9518e-05	UP	4011.58	783.319	2.3565	1.9026e-12	3.1374e-11	UP	3152.89	844.234	1.901	1.0242e-13	1.3858e-12	UP	11333.6	2976.86	1.9287	0.00040981	0.0096712	UP	11186.6	172.032	6.0229	5.0048e-13	6.4525e-12	UP	13028.3	2219.84	2.5531	0.00013124	0.00063596	UP	10073.1	2955.12	1.7692	0.00078903	0.0037906
evm.TU.scaffold67.94	M1	RGP1; UDP-arabinose mutase 1; K13379 reversibly glycosylated polypeptide / UDP-arabinopyranose mutase [EC:2.4.1.- 5.4.99.30]	990.725	49.1288	4.3338	1.2349e-12	1.3139e-11	UP	1095.52	1088.12	0.0097725	0.81185	0.99963	FALSE	1246.38	3060.58	-1.2961	0.02041	0.05363	FALSE	982.986	1075.31	-0.12951	0.84616	0.97638	FALSE	548.619	931.265	-0.76339	0.04821	0.25951	FALSE	538.651	44.7683	3.5888	1.0554e-20	3.0534e-19	UP	621.877	392.318	0.66461	0.084318	0.16919	FALSE	487.883	184.238	1.405	0.00013879	0.00079765
evm.TU.scaffold679.18	M1	RING-H2 finger protein ATL77; K19040 E3 ubiquitin-protein ligase ATL10/75/76/77/78 [EC:6.3.2.19]	85.296	2259.06	-4.7271	2.4602e-54	5.3972e-52	DOWN	94.041	57.9575	0.69829	0.02228	0.10245	FALSE	107.309	36.5623	1.5533	0.00030913	0.0014006	UP	84.47	53.5248	0.65823	0.052213	0.12338	FALSE	49.5693	79.8591	-0.68801	0.093604	0.38343	FALSE	48.8506	2059.16	-5.3975	1.7364e-41	3.0419e-39	DOWN	56.8921	30.3904	0.90461	0.24287	0.39314	FALSE	44.1032	15.7498	1.4856	0.058295	0.14861
evm.TU.scaffold679.2	M1	2-oxoglutarate (2OG) and Fe(II)-dependent oxygenase superfamily protein	6154.28	1582.1	1.9597	1.1555e-07	6.5782e-07	UP	6800.15	6512.24	0.062414	0.62218	0.8905	FALSE	7744.35	15650.6	-1.015	0.033422	0.08108	FALSE	6103.36	13470.3	-1.1421	8.9528e-06	5.0113e-05	DOWN	7030.16	5778.93	0.28276	0.62041	0.95871	FALSE	6882.81	1441.98	2.255	0.0031984	0.008341	UP	7911.04	35040.6	-2.1471	1.1305e-07	1.024e-06	DOWN	6254.47	7549.68	-0.27153	0.68876	0.88773
evm.TU.scaffold679.31	M1	1-aminocyclopropane-1-carboxylate oxidase-like 6	17196.3	4319.53	1.9932	3.3051e-15	4.6541e-14	UP	18956.4	4937.38	1.9409	6.0137e-14	1.263e-11	UP	21632.6	8673.42	1.3185	5.0449e-05	0.00027547	UP	17028	3960.67	2.1041	1.0512e-16	1.8031e-15	UP	8267.57	16096.9	-0.96125	0.0069332	0.074697	FALSE	8130.54	3937.16	1.0462	0.0016011	0.0044899	UP	9409.25	2903.48	1.6963	2.3689e-05	0.00013642	UP	7350.22	962.725	2.9326	2.4396e-15	5.9705e-14
evm.TU.scaffold68.38	M1	XBAT34; putative E3 ubiquitin-protein ligase XBAT34	3612.26	735.461	2.2962	0.038952	0.077546	FALSE	3970.79	2949.9	0.42876	0.53428	0.824	FALSE	4560.02	2740.95	0.73436	0.37867	0.56164	FALSE	3571.16	2246.66	0.66861	0.40224	0.61432	FALSE	8131.18	3367.16	1.2719	0.0012984	0.022715	UP	8007.57	670.105	3.5789	1.2916e-23	4.8108e-22	UP	9290.76	798.069	3.5412	6.3581e-17	1.8151e-15	UP	7228.53	2836.3	1.3497	0.00015269	0.00087006
evm.TU.scaffold683.4	M1	ATPD; F-type H+-transporting ATPase subunit delta; K02113 F-type H+-transporting ATPase subunit delta	4201.58	32225.3	-2.9392	5.3238e-30	2.4159e-28	DOWN	4625.53	3245.45	0.5112	0.044205	0.16725	FALSE	5284.57	2855.46	0.88806	0.0064065	0.019967	UP	4156.9	5259.73	-0.33948	0.14357	0.28181	FALSE	4332.49	3926.07	0.14211	0.66919	0.98449	FALSE	4262.64	29371.5	-2.7846	5.4712e-16	9.7814e-15	DOWN	4939.27	1987.35	1.3135	0.00080914	0.0031343	UP	3852.26	2897.21	0.41104	0.23036	0.42863
evm.TU.scaffold687.17	M1	PSAH2; photosystem I reaction center subunit H-2; K02695 photosystem I subunit VI	1234.32	21986.5	-4.1548	1.2783e-51	2.2464e-49	DOWN	1359.41	1720.71	-0.34002	0.1815	0.43395	FALSE	1552.02	1890.41	-0.28455	0.36912	0.55045	FALSE	1221.49	1933.36	-0.66247	0.0063523	0.019993	DOWN	1456.65	1154.05	0.33595	0.31492	0.72583	FALSE	1429.78	20038	-3.8089	7.403e-26	3.3958e-24	DOWN	1649.67	1439.57	0.19654	0.58554	0.75877	FALSE	1295.36	1019.81	0.34505	0.28398	0.49784
evm.TU.scaffold688.19	M1	stress responsive A/B Barrel domain-containing protein	608.683	2504.31	-2.0407	2.0162e-15	2.8756e-14	DOWN	671.457	2403.56	-1.8398	6.5994e-12	9.1839e-10	DOWN	766.289	946.136	-0.30416	0.57733	0.76007	FALSE	603.025	201.355	1.5825	3.3517e-09	2.9112e-08	UP	91.3212	570.264	-2.6426	1.5086e-11	4.9715e-09	DOWN	89.6268	2282.67	-4.6707	5.8003e-34	5.2116e-32	DOWN	103.58	515.381	-2.3149	1.4294e-05	8.6273e-05	DOWN	81.262	178.76	-1.1374	0.0038909	0.015345
evm.TU.scaffold690.1	M1	Rossmann-fold NAD(P)-binding domain-containing protein	219.774	1946.74	-3.147	2.1161e-31	1.0609e-29	DOWN	242.121	419.35	-0.79242	0.0041864	0.029611	DOWN	276.47	228.921	0.27227	0.46394	0.65149	FALSE	217.538	340.721	-0.64732	0.016983	0.047178	DOWN	223.66	205.555	0.12178	0.7248	1	FALSE	219.915	1774.38	-3.0123	2.6418e-17	5.4751e-16	DOWN	254.298	169.427	0.58586	0.15376	0.27491	FALSE	198.812	202.201	-0.024383	0.98468	1
evm.TU.scaffold692.27	M1	Rubber elongation factor protein	2604.25	470.113	2.4698	0.00049703	0.0015319	UP	2857.51	865.666	1.7229	0.0063735	0.040496	UP	3280.49	1625.53	1.013	0.093296	0.18867	FALSE	2571.29	1887.64	0.44591	0.37887	0.58993	FALSE	3885.51	2422.16	0.68181	0.2822	0.68989	FALSE	3839.22	428.447	3.1636	0.00074485	0.0022512	UP	4481.28	936.144	2.2591	0.0098512	0.027694	UP	3453.57	3906.07	-0.17763	0.64649	0.85127
evm.TU.scaffold693.41	M1	APK3; adenosine-5'-phosphosulfate (APS) kinase 3; K00860 adenylylsulfate kinase [EC:2.7.1.25]	118.206	661.746	-2.485	8.208e-19	1.5838e-17	DOWN	130.556	195.222	-0.58044	0.089067	0.27164	FALSE	148.632	197.465	-0.40985	0.29516	0.46661	FALSE	117.191	87.4293	0.42267	0.14723	0.28729	FALSE	59.4983	110.943	-0.8989	0.15621	0.50902	FALSE	58.055	603.114	-3.3769	1.6836e-18	3.9025e-17	DOWN	66.3492	107.297	-0.69346	0.33669	0.50637	FALSE	52.9525	37.3938	0.5019	0.56808	0.79373
[truncated: 725 more rows]
[truncated: 205 more columns]
