# Supplementary material for: The Eruca sativa Genome and Transcriptome: A Targeted Analysis of Sulfur Metabolism and Glucosinolate Biosynthesis Pre and Postharvest
Source: Front Plant Sci. 2020 Oct 27;11:525102. doi: 10.3389/fpls.2020.525102 (PMC7652772; doi:10.3389/fpls.2020.525102)
Supplement: Supplementary Data File 3 — RNAseq read counts, log2-fold changes, p-values, and q-values (padj) for sulfur metabolism, glucosinolate biosynthesis, hydrolysis, and transport genes for each of the three rocket lines and the respective sample points. Significant up/down regulation is denoted by green/red highlighting, respectively. KEGG annotation numbers and UniProt gene descriptions for orthologous genes in A. thaliana are provided. [file Data_Sheet_3.XLSX]

## Sheet: READCOUNT FOLD CHANGE
Gene name	KEGG Annotation	UniProt Description	A-D0_readcount(A-D0vsA-H)	A-H_readcount(A-D0vsA-H)	log2FoldChange(A-D0vsA-H)	pval(A-D0vsA-H)	padj(A-D0vsA-H)	significant(A-D0vsA-H)	A-D0_readcount(A-D0vsA-PW)	A-PW_readcount(A-D0vsA-PW)	log2FoldChange(A-D0vsA-PW)	pval(A-D0vsA-PW)	padj(A-D0vsA-PW)	significant(A-D0vsA-PW)	A-D0_readcount(A-D0vsC-D0)	C-D0_readcount(A-D0vsC-D0)	log2FoldChange(A-D0vsC-D0)	pval(A-D0vsC-D0)	padj(A-D0vsC-D0)	significant(A-D0vsC-D0)	A-D0_readcount(A-D0vsB-D0)	B-D0_readcount(A-D0vsB-D0)	log2FoldChange(A-D0vsB-D0)	pval(A-D0vsB-D0)	padj(A-D0vsB-D0)	significant(A-D0vsB-D0)	A-D7_readcount(A-D7vsA-D0)	A-D0_readcount(A-D7vsA-D0)	log2FoldChange(A-D7vsA-D0)	pval(A-D7vsA-D0)	padj(A-D7vsA-D0)	significant(A-D7vsA-D0)	A-D7_readcount(A-D7vsA-H)	A-H_readcount(A-D7vsA-H)	log2FoldChange(A-D7vsA-H)	pval(A-D7vsA-H)	padj(A-D7vsA-H)	significant(A-D7vsA-H)	A-D7_readcount(A-D7vsC-D7)	C-D7_readcount(A-D7vsC-D7)	log2FoldChange(A-D7vsC-D7)	pval(A-D7vsC-D7)	padj(A-D7vsC-D7)	significant(A-D7vsC-D7)	A-D7_readcount(A-D7vsB-D7)	B-D7_readcount(A-D7vsB-D7)	log2FoldChange(A-D7vsB-D7)	pval(A-D7vsB-D7)	padj(A-D7vsB-D7)
Sulfur metabolism
Sulfate transport
SULTR1;2a	ath:AT1G78000	High-affinity H+/sulfate cotransporter that mediates the uptake of the environmental sulfate by plant roots. Plays a central role in the regulation of sulfate assimilation.	28.2049	33.2406	-0.237	0.60984	0.76725	FALSE	31.163	59.4844	-0.93268	0.046973	0.17488	FALSE	35.4398	91.8373	-1.3737	0.097296	0.19513	FALSE	27.9681	14.0964	0.98845	0.048835	0.11657	FALSE	7.95584	26.4869	-1.7352	0.0053855	0.063211	FALSE	7.80374	30.2986	-1.957	0.0012548	0.0035945	DOWN	9.00995	47.7542	-2.406	0.00031475	0.0013714	DOWN	7.0799	10.1363	-0.51773	0.58174	0.802
SULTR1;2b			879.576	5.48009	7.3265	6.8857e-80	7.4114e-77	UP	968.319	190.381	2.3466	5.832e-17	1.9197e-14	UP	1107.24	45.1506	4.6161	2.9672e-33	2.7145e-31	UP	870.26	1562.22	-0.84408	0.00063082	0.0025387	DOWN	1876.17	821.81	1.1909	0.00094888	0.017987	UP	1846.75	4.99296	8.5309	2.7364e-66	4.3362e-63	UP	2140.47	135.972	3.9766	1.2129e-20	5.1679e-19	UP	1667.85	1631.63	0.031673	0.90551	1
SULTR1;3	ath:AT1G22150	High-affinity H+/sulfate cotransporter that mediates the loading of sulfate into the sieve tube. Plays a central role in the regulation of sulfate assimilation.	0	5.2898	#NAME?	0.0041381	0.010591	DOWN	0	1.49459	#NAME?	0.31203	0.60845	FALSE	0	2.30466	#NAME?	0.24815	0.40792	FALSE	0	0.635287	#NAME?	0.74639	0.91306	FALSE	0.74333	0	Inf	0.67239	0.98449	FALSE	0.736686	4.82327	-2.7109	0.082048	0.14593	FALSE	0.863824	8.22567	-3.2513	0.21616	0.35869	FALSE	0.660401	0.341829	0.95007	1	1
SULTR2;1a	ath:AT5G10180	Low-affinity H+/sulfate cotransporter that may be involved in root-to-shoot translocation of sulfate. Plays a central role in the regulation of sulfate assimilation.	5.72829	46.5418	-3.0224	1.8682e-08	1.1911e-07	DOWN	6.39348	50.4828	-2.9811	0.00064048	0.0069607	DOWN	7.19867	28.9138	-2.006	0.0075882	0.023053	DOWN	5.71739	0.320508	4.1569	0.15393	0.29774	FALSE	1.07413	5.45311	-2.3439	0.28441	0.69338	FALSE	1.04808	42.4188	-5.3389	2.0875e-11	2.1867e-10	DOWN	1.2011	28.6301	-4.5751	2.6677e-06	1.8791e-05	DOWN	0.956852	2.36909	-1.308	0.60797	0.82184
SULTR2;1b			115.718	250.53	-1.1144	0.00052748	0.0016178	DOWN	128.071	645.751	-2.334	4.441e-10	3.849e-08	DOWN	145.507	532.597	-1.872	2.9339e-07	2.4243e-06	DOWN	114.876	205.022	-0.83569	0.0095268	0.02858	DOWN	26.6739	108.909	-2.0296	0.0048426	0.058544	FALSE	26.0075	228.362	-3.1343	4.2241e-14	6.1563e-13	DOWN	29.6832	482.585	-4.0231	2.6917e-08	2.7137e-07	DOWN	23.7404	69.583	-1.5514	0.048471	0.12822
SULTR3;1a	ath:AT3G51895	H+/sulfate cotransporter that may play a role in the regulation of sulfate assimilation.	0.910146	0.26942	1.7562	0.80242	0.92298	FALSE	1.0108	3.59135	-1.829	0.3299	0.62871	FALSE	1.14166	5.85413	-2.3583	0.16202	0.2929	FALSE	0.905417	4.7643	-2.3956	0.13987	0.27597	FALSE	0.710364	0.860834	-0.27718	1	1	FALSE	0.706526	0.245913	1.5226	0.94527	1	FALSE	0.825955	0.818838	0.012486	1	1	FALSE	0.628875	4.81124	-2.9356	0.097938	0.2244
SULTR3;1b			91.9954	129.701	-0.49555	0.34808	0.49947	FALSE	101.852	113.683	-0.15854	0.7871	0.98645	FALSE	115.706	950.224	-3.0378	1.6677e-16	4.137e-15	DOWN	91.3483	530.071	-2.5367	4.6281e-16	7.526e-15	DOWN	70.2103	86.6213	-0.30304	0.46709	0.8616	FALSE	69.2585	118.191	-0.77106	0.051012	0.097009	FALSE	80.5386	409.597	-2.3465	4.7383e-08	4.5648e-07	DOWN	62.394	87.7749	-0.4924	0.25535	0.46202
SULTR3;2	ath:AT4G02700		3.41648	3.10443	0.13818	1	1	FALSE	3.7508	3.75485	-0.0015584	1	1	FALSE	4.28777	6.47963	-0.59568	0.5776	0.76032	FALSE	3.37372	2.73439	0.30312	0.94186	1	FALSE	2.22999	3.1813	-0.51258	0.81523	1	FALSE	2.21006	2.83062	-0.35703	0.82067	0.93123	FALSE	2.59147	2.00772	0.36821	0.91616	1	FALSE	1.9812	0.675754	1.5518	0.61937	0.82758
SULTR3;4a	ath:AT3G15990		9.45342	3.9427	1.2617	0.12943	0.21886	FALSE	10.4485	6.70866	0.6392	0.40011	0.7062	FALSE	11.883	14.7941	-0.31612	0.74002	0.89049	FALSE	9.37633	4.77003	0.97502	0.24989	0.43314	FALSE	2.56079	8.88133	-1.7942	0.069296	0.32147	FALSE	2.52146	3.5937	-0.51121	0.75803	0.88519	FALSE	2.92875	4.11613	-0.491	0.81787	0.94331	FALSE	2.27765	3.21276	-0.49627	0.77174	0.94329
SULTR3;4b			1.169	9.34497	-2.9989	0.0071468	0.017271	DOWN	1.30027	5.41974	-2.0594	0.15779	0.39599	FALSE	1.47287	9.54973	-2.6968	0.040983	0.095924	FALSE	1.16436	0.698745	0.7367	0.86027	0.98559	FALSE	1.76012	1.10739	0.66851	0.87924	1	FALSE	1.71274	8.51585	-2.3138	0.044842	0.0866	FALSE	1.95135	10.3439	-2.4062	0.10177	0.19733	FALSE	1.56774	0.906913	0.78965	0.89426	1
SULTR3;4c			1.40425	5.44711	-1.9557	0.1133	0.19562	FALSE	1.53285	4.15271	-1.4378	0.27673	0.56634	FALSE	1.77357	5.09921	-1.5236	0.28628	0.45615	FALSE	1.38209	0	Inf	0.40787	0.62022	FALSE	1.71496	1.29654	0.40351	0.89897	1	FALSE	1.66165	4.96355	-1.5788	0.30102	0.43762	FALSE	1.87563	3.78018	-1.0111	0.63294	0.80294	FALSE	1.52722	0.683658	1.1596	0.75326	0.93737
SULTR3;5a	ath:AT5G19600		56.2115	52.0364	0.11135	0.95174	1	FALSE	61.7428	12.4935	2.3051	5.0032e-06	0.00013402	UP	70.7364	110.439	-0.64272	0.088479	0.18093	FALSE	55.5343	101.74	-0.87344	0.0077624	0.023874	DOWN	47.5195	52.3614	-0.13998	0.86929	1	FALSE	46.9285	47.4346	-0.015476	0.94337	1	FALSE	54.5514	39.5964	0.46225	0.50062	0.67759	FALSE	42.1907	51.2169	-0.27969	0.56326	0.791
SULTR3;5b			1.60475	12.3056	-2.9389	0.0012879	0.0036555	DOWN	1.76838	0	Inf	0.20443	0.46853	FALSE	2.02193	16.8931	-3.0626	0.0023494	0.0083979	DOWN	1.58883	14.0358	-3.1431	0.0010022	0.0038411	DOWN	0	1.50118	#NAME?	0.32923	0.73956	FALSE	0	11.2168	#NAME?	5.4773e-05	0.00021082	DOWN	0	18.3111	#NAME?	0.000162	0.00076571	DOWN	0	29.818	#NAME?	8.4554e-09	9.9389e-08
SULTR4;1a	ath:AT5G13550		1406.26	617.965	1.1863	4.8533e-06	2.1425e-05	UP	1551.09	1618.8	-0.061642	0.8579	1	FALSE	1769.25	1621.73	0.1256	0.67141	0.83596	FALSE	1393.02	821.842	0.76128	0.0019809	0.0071084	UP	1593.55	1317.36	0.27459	0.44395	0.84816	FALSE	1564.47	563.339	1.4736	1.7393e-05	7.3891e-05	UP	1805.86	1692.26	0.093728	0.77265	0.9083	FALSE	1417.12	836.653	0.76026	0.023594	0.070927
SULTR4;1b			0	0.649643	#NAME?	0.71674	0.86323	FALSE	0	0	NA	NA	NA	NA	0	24.9903	#NAME?	6.6591e-08	6.1236e-07	DOWN	0	1.7094	#NAME?	0.2777	0.46855	FALSE	0	0	NA	NA	NA	NA	0	0.592051	#NAME?	0.79581	0.91343	FALSE	0	15.6981	#NAME?	2.8946e-05	0.00016359	DOWN	0	0.341829	#NAME?	0.99147	1
SULTR4;2	ath:AT3G12520		4.27683	19.1971	-2.1663	0.0013984	0.0039449	DOWN	4.74686	37.5533	-2.9839	0.0037032	0.027055	DOWN	5.36407	9.19695	-0.77783	0.51015	0.69591	FALSE	4.25286	1.27917	1.7332	0.25822	0.4437	FALSE	1.77231	4.04176	-1.1894	0.4056	0.81489	FALSE	1.73368	17.4995	-3.3354	0.00019565	0.00067046	DOWN	1.9892	28.3065	-3.8309	0.0097651	0.0275	DOWN	1.57673	0.644133	1.2915	0.7408	0.92952
Primary sulfur metabolism
APS1a	ath:AT3G22890	Mediates selenate (Se) reduction, and promotes Se and sulfur (S) uptake and assimilation.	3934.48	9864.65	-1.3261	9.0013e-07	4.4744e-06	DOWN	4355.01	6873.09	-0.65828	0.13845	0.36631	FALSE	4947.07	1234.76	2.0023	0.00074509	0.0030611	UP	3906.14	819.822	2.2524	0.00036388	0.0015312	UP	4051.44	3703.58	0.12952	0.86897	1	FALSE	3964.12	8990.74	-1.1814	0.00086847	0.0025873	DOWN	4550.55	1005.11	2.1787	0.010412	0.029081	UP	3604.34	469.288	2.9412	0.0029781	0.012128
APS1b			11913.9	4947.77	1.2678	3.5642e-06	1.6106e-05	UP	13160.3	9699.17	0.44026	0.066775	0.22306	FALSE	14983.4	7468.28	1.0045	0.0011177	0.0043642	UP	11812.7	20849.8	-0.8197	0.0013067	0.0048877	DOWN	8755.19	11183.5	-0.35315	0.49543	0.88415	FALSE	8566.37	4509.55	0.9257	0.1558	0.25324	FALSE	9833.43	4865.78	1.015	0.12969	0.24023	FALSE	7789.02	5764.15	0.43433	0.43911	0.67223
APS2	ath:AT1G19920	-	230.368	261.044	-0.18035	0.57191	0.73068	FALSE	254.055	263.81	-0.054359	0.85518	1	FALSE	289.839	678.561	-1.2272	0.00034003	0.0015259	DOWN	228.177	76.3506	1.5794	1.6834e-07	1.2049e-06	UP	198.358	215.761	-0.12133	0.7658	1	FALSE	194.606	237.902	-0.28981	0.47029	0.62274	FALSE	224.322	651.45	-1.5381	0.0001989	0.00091651	DOWN	176.395	51.1676	1.7855	4.3276e-05	0.00027718
APS3	ath:AT4G14680	-	177.878	640.29	-1.8478	2.6834e-10	2.1948e-09	DOWN	196.875	567.221	-1.5266	1.9817e-07	8.6095e-06	DOWN	223.7	671.223	-1.5852	1.0386e-05	6.5214e-05	DOWN	176.59	1641.21	-3.2163	1.1716e-28	4.2752e-27	DOWN	110.592	167.418	-0.5982	0.31861	0.72968	FALSE	108.185	583.572	-2.4314	2.5323e-11	2.6259e-10	DOWN	124.198	511.307	-2.0415	0.012383	0.033745	DOWN	98.4052	414.897	-2.0759	9.0858e-08	9.1923e-07
APR1a	ath:AT4G04610	Reduces sulfate for Cys biosynthesis. Substrate preference is adenosine-5'-phosphosulfate (APS) >> 3'-phosphoadenosine-5'-phosphosulfate (PAPS). Uses glutathione or DTT as source of protons.	1247.95	2338.11	-0.90579	0.015968	0.035326	DOWN	1382.37	2026.98	-0.55218	0.26505	0.55207	FALSE	1569.62	2464.47	-0.65086	0.10284	0.20384	FALSE	1239.58	71.3229	4.1193	8.1851e-06	4.6197e-05	UP	426.71	1175.86	-1.4624	0.033338	0.20801	FALSE	417.992	2131.06	-2.35	1.1373e-11	1.2286e-10	DOWN	480.788	2817.5	-2.5509	5.5479e-10	7.1696e-09	DOWN	379.584	17.8147	4.4133	1.0373e-06	8.932e-06
APR1b			668.21	1055.52	-0.65957	0.10391	0.18147	FALSE	740.029	675.801	0.13098	0.74986	0.96571	FALSE	840.5	4390.75	-2.3851	5.3204e-12	8.327e-11	DOWN	663.641	848.471	-0.35446	0.46383	0.67809	FALSE	354.053	629.425	-0.83007	0.12648	0.4534	FALSE	347.52	962.069	-1.469	1.4657e-05	6.3108e-05	DOWN	401.028	2404.61	-2.584	3.2413e-10	4.336e-09	DOWN	314.869	237.795	0.40503	0.23813	0.43961
APR2a	ath:AT1G62180		846.559	1859.5	-1.1352	2.3344e-05	9.1858e-05	DOWN	937.122	954.387	-0.026338	0.97632	1	FALSE	1064.45	988.898	0.10622	0.63964	0.81623	FALSE	840.509	181.519	2.2111	0.00053767	0.0021965	UP	263.42	796.967	-1.5972	0.0095852	0.092838	FALSE	258.13	1694.82	-2.715	1.3868e-14	2.1449e-13	DOWN	297.218	920.276	-1.6305	6.4041e-05	0.00033514	DOWN	234.354	44.7658	2.3882	0.00026077	0.0014079
APR2b			881.22	9966.09	-3.4995	5.1235e-38	3.9042e-36	DOWN	976.395	2321.1	-1.2493	0.034976	0.14182	FALSE	1107.46	1720.66	-0.63571	0.32257	0.49878	FALSE	875.418	234.414	1.9009	0.010891	0.032032	UP	123.623	830.683	-2.7484	0.0026144	0.037766	DOWN	120.694	9083.8	-6.2339	1.5245e-52	7.8156e-50	DOWN	138.229	583.827	-2.0785	0.00047861	0.0019794	DOWN	110.058	43.6157	1.3353	0.20574	0.39415
APRL4	ath:AT1G34780	-	278.326	236.902	0.23248	0.36849	0.52153	FALSE	306.613	244.974	0.32379	0.23719	0.51461	FALSE	350.279	283.324	0.30605	0.38411	0.56769	FALSE	275.493	247.725	0.15327	0.59234	0.79323	FALSE	262.24	260.29	0.010763	0.98379	1	FALSE	258	215.904	0.25698	0.44617	0.59884	FALSE	298.883	189.603	0.6566	0.11399	0.2161	FALSE	233.159	193.491	0.26905	0.49387	0.72334
APRL5a	ath:AT3G03860	-	228.092	151	0.59506	0.04862	0.09389	FALSE	250.682	161.983	0.63002	0.037908	0.15006	FALSE	287.029	143.678	0.99836	0.01007	0.029367	UP	225.427	209.941	0.10268	0.84906	0.97845	FALSE	354.231	212.636	0.73631	0.042351	0.24082	FALSE	348.955	137.619	1.3424	0.00016115	0.00056248	UP	405.04	154.518	1.3903	0.00087727	0.0033663	UP	314.885	197.124	0.67572	0.075777	0.18293
APRL5b			279.247	208.367	0.42241	0.13177	0.22216	FALSE	307.315	245.07	0.32653	0.27054	0.55817	FALSE	351.543	291.304	0.27118	0.46661	0.65413	FALSE	276.229	316.992	-0.19858	0.41101	0.62381	FALSE	300.238	260.785	0.20325	0.56786	0.93153	FALSE	295.57	189.909	0.63819	0.067857	0.12425	FALSE	342.583	240.904	0.50799	0.2123	0.35437	FALSE	266.877	257.015	0.054321	0.90668	1
APRL5c			18.131	23.8956	-0.39829	0.33557	0.48567	FALSE	19.9127	21.4011	-0.10399	0.86838	1	FALSE	22.8074	58.5502	-1.3602	0.0050584	0.016307	DOWN	17.9108	16.6203	0.10788	0.98381	1	FALSE	31.9754	16.8871	0.92104	0.15826	0.51224	FALSE	31.6084	21.7828	0.53712	0.42069	0.57258	FALSE	36.8346	53.7441	-0.54505	0.27305	0.43205	FALSE	28.3958	12.2129	1.2173	0.09744	0.22345
APRL7a	ath:AT5G18120	-	472.325	244.423	0.9504	0.0039657	0.010193	UP	519.143	438.575	0.24331	0.47364	0.77231	FALSE	594.24	295.116	1.0098	0.0044785	0.014688	UP	466.825	252.085	0.88897	0.0049391	0.016003	UP	474.882	440.376	0.10883	0.73391	1	FALSE	468.156	222.767	1.0715	0.0021714	0.0058946	UP	544.254	149.267	1.8664	1.0681e-05	6.6238e-05	UP	422.152	216.926	0.96056	0.011316	0.038366
APRL7b			28.0054	13.1604	1.0895	0.030796	0.063148	FALSE	30.8554	31.373	-0.023997	0.90685	1	FALSE	35.2791	278.866	-2.9827	2.0845e-13	3.8233e-12	DOWN	27.724	12.5892	1.1389	0.03213	0.081682	FALSE	48.8416	26.1921	0.89898	0.067873	0.31776	FALSE	48.1643	11.9946	2.0056	0.00013445	0.00047684	UP	55.9419	253.094	-2.1777	1.1797e-06	8.8959e-06	DOWN	43.3953	13.3412	1.7017	0.0029505	0.012031
SIRa	ath:AT5G04590	Essential protein with sulfite reductase activity required in assimilatory sulfate reduction pathway during both primary and secondary metabolism and thus involved in development and growth.	627.716	1136.08	-0.85588	0.00074671	0.0022208	DOWN	692.098	1024.71	-0.56617	0.036254	0.14544	FALSE	789.427	2342.76	-1.5693	1.933e-06	1.3948e-05	DOWN	621.639	121.08	2.3601	3.1399e-17	5.5936e-16	UP	357.76	587.758	-0.71623	0.055114	0.28101	FALSE	350.748	1035.42	-1.5617	6.0752e-06	2.7993e-05	DOWN	403.929	2261.58	-2.4852	1.4625e-09	1.7772e-08	DOWN	318.195	176.515	0.85012	0.071502	0.17469
SIRb			402.381	838.592	-1.0594	6.5899e-05	0.00023971	DOWN	444.944	907.933	-1.029	0.00020033	0.002741	DOWN	506.381	837.973	-0.72668	0.040941	0.095839	FALSE	399.246	331.519	0.26819	0.49376	0.70793	FALSE	167.429	378.22	-1.1757	0.038719	0.22767	FALSE	163.705	764.351	-2.2231	4.5031e-10	3.9494e-09	DOWN	187.694	1019.48	-2.4414	7.212e-09	7.974e-08	DOWN	148.963	76.5084	0.96126	0.29208	0.50817
OASA1a	ath:AT4G14880	Acts as a major cysteine synthase, probably involved in maintaining organic sulfur level.	1886.25	1670.03	0.17564	0.45757	0.62192	FALSE	2078.79	1223.29	0.76498	0.0031379	0.023803	UP	2372.89	727.773	1.7051	2.4159e-07	2.031e-06	UP	1867.49	2431.22	-0.38058	0.12005	0.24404	FALSE	5258.76	1765.06	1.575	1.4697e-05	0.00069094	UP	5171.52	1522.06	1.7646	1.282e-07	7.9062e-07	UP	5987.73	1583.64	1.9188	1.2384e-06	9.2901e-06	UP	4676.1	3314.21	0.49664	0.14431	0.30158
OASA1b			2491.12	896.722	1.4741	2.4686e-09	1.774e-08	UP	2744.53	1196.79	1.1974	2.4789e-06	7.4507e-05	UP	3134.96	1955.56	0.68087	0.030106	0.074226	FALSE	2465.89	3537.8	-0.52075	0.035809	0.089714	FALSE	4299.08	2329.97	0.88371	0.012383	0.10988	FALSE	4222.06	817.179	2.3692	2.3994e-12	2.8278e-11	UP	4875.78	5446.84	-0.15978	0.74035	0.88749	FALSE	3822.84	7895.39	-1.0464	0.002911	0.011881
OASBa	ath:AT2G43750	Acts as a major cysteine synthase.	429.505	1726.67	-2.0072	4.788e-15	6.6311e-14	DOWN	473.292	690.606	-0.54513	0.04238	0.16251	FALSE	540.425	422.125	0.35642	0.28812	0.45854	FALSE	425.206	684.555	-0.687	0.0076973	0.023704	DOWN	355.232	401.837	-0.17785	0.69423	0.99289	FALSE	347.903	1573.84	-2.1775	3.1545e-10	2.8285e-09	DOWN	400.047	413.27	-0.046914	0.99846	1	FALSE	316.011	534.447	-0.75807	0.04441	0.11938
OASBb			660.131	2167.81	-1.7154	8.4695e-12	8.2992e-11	DOWN	727.096	1156.05	-0.66899	0.010051	0.057092	FALSE	830.745	514.166	0.69217	0.041174	0.096316	FALSE	653.337	608.081	0.10356	0.70805	0.89398	FALSE	652.735	617.213	0.080728	0.8189	1	FALSE	639.086	1975.91	-1.6284	1.6308e-06	8.3438e-06	DOWN	734.508	486.987	0.59289	0.23258	0.37985	FALSE	580.679	340.067	0.77192	0.16818	0.33846
GCL2	ath:AT2G20770	May play a role in signaling. May be not involved in abscisic acid (ABA) signaling.	60.0041	195.834	-1.7065	4.3814e-08	2.6573e-07	DOWN	66.1834	103.119	-0.63977	0.10596	0.30564	FALSE	75.4729	36.7909	1.0366	0.022189	0.057547	FALSE	59.4381	27.2263	1.1264	0.0059873	0.01897	UP	80.0696	56.2122	0.51037	0.23034	0.62465	FALSE	78.5499	178.47	-1.184	0.0023568	0.0063474	DOWN	90.5397	56.048	0.69189	0.14222	0.25851	FALSE	71.2057	46.4076	0.61763	0.1734	0.34641
GSH1a	ath:AT4G23100	Seems to play an important role in controlling the expression of resistance responses like the regulation of salicylic acid (SA) and phytoalexin (camalexin) production. Involved in resistance to fungal and bacterial pathogens. Also participates in the detoxification process, the antioxidant response and is essential for embryo development and proper seed maturation.	3817.55	2393.8	0.67334	0.0048159	0.01212	UP	4207.16	2337.22	0.84805	0.001022	0.0099993	UP	4805.12	4535.9	0.083183	0.78358	0.9182	FALSE	3779.66	7818.5	-1.0486	2.0606e-05	0.0001088	DOWN	4401.65	3571.98	0.30132	0.40743	0.81658	FALSE	4332.68	2181.61	0.98986	0.0023656	0.0063683	UP	5022.28	5310.67	-0.080553	0.85638	0.97497	FALSE	3913.02	4174.79	-0.093419	0.80711	0.95297
GSH1b			16.3748	6.54128	1.3238	0.048989	0.094475	FALSE	18.0394	5.14595	1.8096	0.0090375	0.052689	FALSE	20.5675	0.248663	6.37	5.0951e-07	4.0545e-06	UP	16.2065	24.9448	-0.62216	0.25064	0.43428	FALSE	19.8309	15.3175	0.37256	0.53427	0.91045	FALSE	19.5143	5.96191	1.7107	0.015042	0.033232	UP	22.6005	2.50721	3.1722	0.00018965	0.00088097	UP	17.6276	27.445	-0.63871	0.28259	0.49596
GSH1c			3.13609	5.2898	-0.75425	0.47877	0.64399	FALSE	3.46513	4.88027	-0.49405	0.68848	0.93075	FALSE	3.94797	3.01322	0.3898	0.79346	0.92654	FALSE	3.11017	40.0177	-3.6856	3.6041e-09	3.1199e-08	DOWN	17.1199	2.94459	2.5395	0.0019846	0.03133	UP	16.8858	4.82327	1.8077	0.022425	0.047375	UP	19.6374	8.28522	1.245	0.092102	0.18175	FALSE	15.2156	39.4369	-1.374	0.016475	0.052613
GSH2a	ath:AT5G27380	This protein is involved in step 2 of the subpathway that synthesizes glutathione from L-cysteine and L-glutamate.	308.585	250.122	0.30304	0.23039	0.35713	FALSE	340.101	181.901	0.90281	0.0011523	0.011007	UP	388.439	574.372	-0.5643	0.099363	0.19836	FALSE	305.536	1321.85	-2.1131	1.2545e-15	1.9749e-14	DOWN	158.303	288.758	-0.86717	0.023602	0.16807	FALSE	155.592	227.959	-0.551	0.14187	0.23389	FALSE	179.775	333.777	-0.89269	0.033797	0.079223	FALSE	140.713	518.145	-1.8806	6.9511e-07	6.1788e-06
GSH2b			340.551	348.772	-0.034417	0.85954	0.9706	FALSE	374.997	205.785	0.86574	0.0023646	0.019142	UP	428.58	125.063	1.7769	2.7836e-06	1.9548e-05	UP	336.989	1.27344	8.0478	1.8055e-57	2.3811e-55	UP	165.363	318.294	-0.94473	0.013592	0.11731	FALSE	162.533	317.894	-0.96781	0.0061532	0.014984	DOWN	187.969	114.617	0.71368	0.095409	0.18709	FALSE	147.036	1.01758	7.1749	2.1412e-25	1.1764e-23
GSH2c			2275.26	1333.36	0.77096	0.0025201	0.006757	UP	2504.27	1056.42	1.2452	1.4267e-06	4.6919e-05	UP	2863.85	889.714	1.6865	3.3303e-07	2.7259e-06	UP	2250.83	3088.26	-0.45634	0.05498	0.12867	FALSE	1793.99	2125.23	-0.24445	0.50465	0.89026	FALSE	1766.13	1215.31	0.53927	0.10926	0.18679	FALSE	2047.77	668.976	1.614	4.7846e-05	0.00025841	UP	1594.82	1200.13	0.41019	0.23778	0.43921
SPDS1a	ath:AT1G23820	This protein is involved in step 1 of the subpathway that synthesizes spermidine from putrescine.	3934.41	2404.72	0.71028	0.0063858	0.015605	UP	4325.94	5470.4	-0.33863	0.16903	0.41448	FALSE	4952.09	3918.76	0.33764	0.33444	0.51214	FALSE	3889.58	3852.8	0.013708	0.95002	1	FALSE	3120.91	3669.86	-0.23376	0.52922	0.90773	FALSE	3076.23	2191.82	0.48904	0.1533	0.24969	FALSE	3574.82	5403.12	-0.59592	0.10916	0.20851	FALSE	2774.27	3102.25	-0.16121	0.61724	0.82666
SPDS1b			1951.35	808.94	1.2704	6.7596e-05	0.00024536	UP	2145.14	1284.75	0.73958	0.01169	0.064161	FALSE	2456.55	1416.03	0.79479	0.037262	0.088766	FALSE	1928.91	3363.17	-0.80204	0.00071957	0.0028532	DOWN	1627.82	1819.65	-0.16072	0.68644	0.98801	FALSE	1606.18	737.296	1.1233	0.0067698	0.016314	UP	1867.67	1808.97	0.04607	0.93125	1	FALSE	1446.3	3390.81	-1.2293	0.00032562	0.0017195
SPDS1c			134.565	130.787	0.041086	0.95863	1	FALSE	147.672	72.6012	1.0243	0.050291	0.18364	FALSE	169.471	89.3457	0.92357	0.13001	0.24612	FALSE	132.873	294.593	-1.1487	2.686e-05	0.00013946	DOWN	144.268	125.183	0.20471	0.55402	0.92221	FALSE	142.135	119.211	0.25374	0.53696	0.68799	FALSE	165.094	247.699	-0.58531	0.16086	0.28488	FALSE	128.266	312.208	-1.2834	0.00060142	0.0029781
SPDS3a	ath:AT5G53120		267.68	236.745	0.17718	0.4802	0.6452	FALSE	295.056	431.47	-0.54827	0.050792	0.18496	FALSE	336.792	346.484	-0.040931	0.90238	1	FALSE	265.05	269.499	-0.024014	0.90939	1	FALSE	245.938	250.538	-0.026734	0.95343	1	FALSE	241.72	215.764	0.16388	0.6049	0.75346	FALSE	279.452	378.207	-0.43657	0.27713	0.4372	FALSE	218.66	251.728	-0.20318	0.6127	0.8245
SPDS3b			112.352	165.419	-0.5581	0.05501	0.10475	FALSE	123.723	100.412	0.30118	0.26566	0.55284	FALSE	141.298	82.0015	0.78502	0.046153	0.10607	FALSE	111.177	89.6599	0.31032	0.36347	0.5719	FALSE	84.4154	105.026	-0.31516	0.45409	0.85477	FALSE	83.2794	150.762	-0.85624	0.023632	0.049588	DOWN	96.7928	57.7507	0.74506	0.13214	0.24374	FALSE	74.9987	31.3158	1.26	0.0075471	0.027119
GPX1	ath:AT2G25080	Protects cells and enzymes from oxidative damage, by catalyzing the reduction of hydrogen peroxide, lipid peroxides and organic hydroperoxide, by glutathione.	103.569	1455.83	-3.8132	1.3786e-41	1.3227e-39	DOWN	113.887	271.166	-1.2516	1.3682e-05	0.00031082	DOWN	130.383	493.544	-1.9204	0.014937	0.041158	DOWN	102.396	997.731	-3.2845	6.8042e-31	2.8223e-29	DOWN	70.3504	96.6156	-0.4577	0.40724	0.81632	FALSE	68.824	1326.97	-4.2691	1.4571e-28	8.341e-27	DOWN	79.0072	1016.54	-3.6855	1.1995e-16	3.3474e-15	DOWN	62.5936	613.709	-3.2935	9.9308e-13	1.8459e-11
GPX2a	ath:AT2G31570	May constitute a glutathione peroxidase-like protective system against oxidative stresses.	106.672	77.7385	0.45648	0.11055	0.19151	FALSE	117.575	85.0443	0.4673	0.10008	0.2941	FALSE	134.318	22.7165	2.5638	6.1878e-09	6.5866e-08	UP	105.625	98.0877	0.10681	0.73376	0.91162	FALSE	44.0948	99.8246	-1.1788	0.005396	0.063248	FALSE	43.474	70.8369	-0.70435	0.10853	0.18572	FALSE	50.5389	13.3952	1.9157	0.0014359	0.0051774	UP	39.1958	19.0258	1.0427	0.064978	0.1622
GPX2b			738.641	660.128	0.16213	0.51267	0.67736	FALSE	813.793	766.991	0.085451	0.73305	0.95516	FALSE	929.592	1466.49	-0.6577	0.041832	0.097635	FALSE	731.169	756.726	-0.049566	0.98254	1	FALSE	1257.67	690.87	0.86427	0.016867	0.13561	FALSE	1238.61	601.632	1.0418	0.0017718	0.0049099	UP	1436.31	2401.38	-0.7415	0.066414	0.13911	FALSE	1117.81	1218.66	-0.12463	0.71942	0.9119
GPX3	ath:AT2G43350	May constitute a glutathione peroxidase-like protective system against oxidative stresses. Involved positively in abscisic acid (ABA) signaling pathway that regulates numerous ABA responses, such as stomatal closure, seed germination and inhibition of vegetative growth. Oxidizes and represses target proteins when oxidized by H2O2, probably after ABA signaling. Modulates the calcium channel activi…	85.0433	119.499	-0.49073	0.15239	0.25219	FALSE	93.9336	114.49	-0.28551	0.42061	0.72715	FALSE	107.044	97.1016	0.14064	0.67918	0.83958	FALSE	84.3209	56.4072	0.58001	0.08029	0.17595	FALSE	138.613	79.8143	0.79635	0.23116	0.62566	FALSE	135.657	108.906	0.31688	0.51581	0.66668	FALSE	155.801	110.095	0.50096	0.40118	0.5779	FALSE	123.318	61.1103	1.0129	0.12254	0.26615
GPX5a	ath:AT3G63080	May constitute a glutathione peroxidase-like protective system against oxidative stresses.	444.651	355.113	0.3244	0.24137	0.37129	FALSE	489.596	284.88	0.78124	0.0054058	0.035768	UP	559.604	1208.93	-1.1113	0.026428	0.066555	FALSE	439.983	743.551	-0.75698	0.0033831	0.011451	DOWN	339.703	415.555	-0.29076	0.44002	0.84488	FALSE	334.068	323.679	0.045576	0.91474	1	FALSE	386.766	691.897	-0.8391	0.036381	0.084233	FALSE	302.057	436.614	-0.53154	0.14686	0.30574
GPX5b			155.41	124.535	0.31953	0.27916	0.41726	FALSE	171.24	78.693	1.1217	0.00033544	0.0041728	UP	195.537	460.207	-1.2348	0.010075	0.029379	DOWN	153.846	244.378	-0.66762	0.21066	0.38063	FALSE	113.323	145.384	-0.35943	0.35399	0.76497	FALSE	111.533	113.507	-0.025312	0.93497	1	FALSE	129.343	259.203	-1.0029	0.017026	0.044269	DOWN	100.768	202.401	-1.0062	0.36437	0.5927
GPX6a	ath:AT4G11600	Protects cells and enzymes from oxidative damage, by catalyzing the reduction of hydrogen peroxide, lipid peroxides and organic hydroperoxide, by glutathione.	8080.77	3282.22	1.2998	0.00049317	0.0015205	UP	8881.78	2828.68	1.6507	9.3779e-06	0.00022737	UP	10175.7	3454.93	1.5584	0.00014414	0.00071029	UP	7987.09	5453.63	0.55045	0.0675	0.15286	FALSE	10888.8	7533.41	0.53147	0.12594	0.45249	FALSE	10720.4	2991.66	1.8413	5.2882e-08	3.444e-07	UP	12442.9	3252.17	1.9358	1.114e-06	8.4466e-06	UP	9683.08	3869.02	1.3235	0.00015746	0.00089556
GPX6b			1818.68	2066.19	-0.18408	0.42648	0.58726	FALSE	2004.67	3265.2	-0.7038	0.0067974	0.042317	DOWN	2288.92	2169.61	0.077228	0.79572	0.92848	FALSE	1800.84	1919.04	-0.091719	0.74414	0.91306	FALSE	1318.58	1702.15	-0.36837	0.31847	0.72966	FALSE	1292.43	1883.31	-0.54318	0.10349	0.17838	FALSE	1487.93	2389.17	-0.6832	0.086782	0.17316	FALSE	1172.83	959.169	0.29013	0.42768	0.66222
GPX7a	ath:AT4G31870	May constitute a glutathione peroxidase-like protective system against oxidative stresses.	8.29763	110.371	-3.7335	9.4043e-14	1.1349e-12	DOWN	9.14906	30.7365	-1.7483	0.0014013	0.012816	DOWN	10.4539	117.671	-3.4926	4.774e-12	7.5066e-11	DOWN	8.21836	16.1959	-0.97871	0.15628	0.30156	FALSE	4.03526	7.76831	-0.94494	0.31981	0.73069	FALSE	3.9739	100.617	-4.6622	2.7468e-16	5.0694e-15	DOWN	4.61854	4.15704	0.15188	1	1	FALSE	3.58946	7.09937	-0.98392	0.38632	0.6182
GPX7b			1.95205	0	Inf	0.18568	0.29792	FALSE	2.14717	0.93054	1.2063	0.5832	0.86288	FALSE	2.46206	0.796938	1.6273	0.52749	0.70976	FALSE	1.93053	0	Inf	0.22908	0.40511	FALSE	7.18675	1.82135	1.9803	0.079605	0.3498	FALSE	7.10217	0	Inf	0.0018052	0.0049922	UP	8.25962	0	Inf	0.0010804	0.0040319	UP	6.37888	1.70124	1.9067	0.15525	0.31872
GPX8	ath:AT1G63460		1.33085	24.0859	-4.1778	8.1278e-08	4.748e-07	DOWN	1.46122	3.82434	-1.388	0.38152	0.68677	FALSE	1.67768	26.0316	-3.9557	1.1576e-05	7.1909e-05	DOWN	1.31461	1.59968	-0.28315	0.96809	1	FALSE	1.46228	1.23878	0.23931	1	1	FALSE	1.43151	21.9525	-3.9388	7.1149e-06	3.2394e-05	DOWN	1.65195	28.5181	-4.1096	7.9133e-06	5.058e-05	DOWN	1.30282	0.341829	1.9303	0.68837	0.88737
GRa	ath:AT3G54660	Maintains high levels of reduced glutathione in the chloroplast.	89.1047	216.265	-1.2792	9.2019e-06	3.8846e-05	DOWN	98.1798	126.444	-0.365	0.23329	0.50938	FALSE	112.024	494.837	-2.1431	2.7415e-09	3.0774e-08	DOWN	88.2035	0.69588	6.9859	3.4892e-25	1.0557e-23	UP	114.277	83.3624	0.45507	0.3869	0.79817	FALSE	111.935	197.118	-0.8164	0.031271	0.063264	FALSE	128.586	719.9	-2.4851	7.2594e-09	8.017e-08	DOWN	101.615	0.37345	8.088	6.5397e-08	6.7429e-07
GRb			555.043	1492.68	-1.4272	4.2226e-08	2.5671e-07	DOWN	611.684	1023.56	-0.74274	0.10723	0.30803	FALSE	699.584	1609.61	-1.2021	0.00029749	0.0013563	DOWN	549.574	699.956	-0.34895	0.25347	0.43753	FALSE	283.428	519.251	-0.87345	0.066217	0.3129	FALSE	277.996	1360.32	-2.2908	6.558e-11	6.4149e-10	DOWN	320.741	1124.45	-1.8097	8.2822e-06	5.2667e-05	DOWN	252.169	363.335	-0.52691	0.16977	0.34096
GR1a	ath:AT3G24170	Maintains high levels of reduced glutathione in the cytosol.	5641.09	1970.3	1.5176	1.2453e-09	9.3165e-09	UP	6216.61	3677.28	0.75749	0.0027503	0.021467	UP	7100.46	7191.79	-0.018439	0.95794	1	FALSE	5584.98	6835.99	-0.2916	0.23309	0.41063	FALSE	8146	5277.98	0.62611	0.078743	0.34724	FALSE	8017.34	1795.82	2.1585	2.1696e-10	1.9899e-09	UP	9287.27	4864.07	0.93309	0.016895	0.043997	UP	7240.65	6463.35	0.16384	0.64015	0.84533
GR1b			2887.62	539.435	2.4204	1.4211e-20	3.2096e-19	UP	3180.22	2040.45	0.64024	0.012507	0.067183	FALSE	3635.25	1572.98	1.2086	0.00017939	0.00086466	UP	2857.77	14155.9	-2.3084	1.4619e-19	3.0672e-18	DOWN	4312.55	2699.4	0.6759	0.058819	0.29102	FALSE	4247.25	491.646	3.1108	1.9262e-18	4.4411e-17	UP	4927.29	2270.25	1.1179	0.0036291	0.01168	UP	3833.5	13667.2	-1.834	1.9739e-07	1.9001e-06
DHAR1a	ath:AT1G19570	Displays a dual function. As a soluble protein, exhibits glutathione-dependent thiol transferase and dehydroascorbate (DHA) reductase activities. Key component of the ascorbate recycling system. Involved in the redox homeostasis, especially in scavenging of ROS under oxidative stresses, subsequently to biotic or abiotic inducers	293.865	630.996	-1.1025	3.9409e-05	0.00014928	DOWN	324.59	507.164	-0.64384	0.087103	0.26748	FALSE	369.88	399.193	-0.11003	0.82306	0.95197	FALSE	291.371	17.6944	4.0415	1.3462e-16	2.2884e-15	UP	378	275.802	0.45475	0.34533	0.7565	FALSE	370.485	575.104	-0.63441	0.06506	0.1197	FALSE	426.884	518.347	-0.28007	0.49797	0.67512	FALSE	336.326	36.0006	3.2238	6.2303e-06	4.71e-05
DHAR1b			0	0	NA	NA	NA	NA	0	0	NA	NA	NA	NA	0	1.57441	#NAME?	0.43386	0.62061	FALSE	0	0	NA	NA	NA	NA	0	0	NA	NA	NA	NA	0	0	NA	NA	NA	NA	0	0.499485	#NAME?	0.91809	1	FALSE	0	0	NA	NA	NA
DHAR2a	ath:AT1G75270	Displays a dual function. As a soluble protein, exhibits glutathione-dependent thiol transferase and dehydroascorbate (DHA) reductase activities (PubMed:12077129). Exhibits glutathione-dependent thiol transferase and dehydroascorbate (DHA) reductase activities. Key component of the ascorbate recycling system. Involved in the redox homeostasis, especially in scavenging of ROS under oxidative stres…	1.3158	0	Inf	0.36882	0.52178	FALSE	1.44352	0.732977	0.97776	0.71817	0.94886	FALSE	1.66464	2.16161	-0.3769	0.95303	1	FALSE	1.29934	0	Inf	0.42011	0.6324	FALSE	6.66559	1.22292	2.4464	0.054454	0.27939	FALSE	6.58831	0	Inf	0.0023276	0.0062773	UP	7.69871	2.4497	1.652	0.18447	0.31754	FALSE	5.92562	0.604609	3.2929	0.063168	0.15856
DHAR2b			98.6771	39.6965	1.3137	0.00011984	0.00041545	UP	108.841	85.1262	0.35454	0.22708	0.50044	FALSE	124.147	78.8264	0.6553	0.099152	0.19807	FALSE	97.7486	86.4456	0.17728	0.59521	0.79606	FALSE	155.9	92.4406	0.75403	0.063068	0.30397	FALSE	153.523	36.1829	2.0851	3.0635e-07	1.7723e-06	UP	178.034	86.0612	1.0487	0.01818	0.046771	UP	138.574	130.976	0.081354	0.86141	0.9913
DHAR3	ath:AT5G16710	Displays a dual function. As a soluble protein, exhibits glutathione-dependent thiol transferase and dehydroascorbate (DHA) reductase activities. Key component of the ascorbate recycling system. Involved in the redox homeostasis, especially in scavenging of ROS under oxidative stresses	207.322	3159.11	-3.9296	4.4647e-46	5.738e-44	DOWN	227.771	647.902	-1.5082	3.3471e-08	1.8102e-06	DOWN	260.962	78.9681	1.7245	0.00018575	0.00089229	UP	204.855	301.276	-0.55648	0.026797	0.06989	FALSE	74.2842	193.171	-1.3788	0.0018734	0.029916	DOWN	72.7746	2879.31	-5.3061	1.1626e-40	1.8765e-38	DOWN	83.7428	49.5887	0.75595	0.10714	0.20528	FALSE	66.0846	66.4788	-0.0085784	0.99563	1
Secondary sulfur metabolism
APK	ath:AT2G14750	Catalyzes the synthesis of activated sulfate.	1913.2	1587.38	0.26934	0.28852	0.42879	FALSE	2110.2	2317.43	-0.13515	0.70369	0.94154	FALSE	2405.93	2711.88	-0.1727	0.61811	0.79883	FALSE	1895.12	4514.76	-1.2524	5.4777e-07	3.6684e-06	DOWN	3412.19	1792.31	0.92888	0.0092529	0.090997	FALSE	3348.59	1446.85	1.2106	0.00025508	0.00085497	UP	3863.37	1785.18	1.1138	0.0039666	0.012602	UP	3034.72	1268.68	1.2582	0.00032929	0.0017356
APK3	ath:AT3G03900	Catalyzes the synthesis of activated sulfate. Essential for plant reproduction and viability.	118.206	661.746	-2.485	8.208e-19	1.5838e-17	DOWN	130.556	195.222	-0.58044	0.089067	0.27164	FALSE	148.632	197.465	-0.40985	0.29516	0.46661	FALSE	117.191	87.4293	0.42267	0.14723	0.28729	FALSE	59.4983	110.943	-0.8989	0.15621	0.50902	FALSE	58.055	603.114	-3.3769	1.6836e-18	3.9025e-17	DOWN	66.3492	107.297	-0.69346	0.33669	0.50637	FALSE	52.9525	37.3938	0.5019	0.56808	0.79373
APK4	ath:AT5G67520		14.166	21.5668	-0.60638	0.31687	0.46357	FALSE	15.6635	14.5862	0.1028	0.81019	0.9989	FALSE	17.7961	44.3873	-1.3186	0.02012	0.053019	FALSE	14.0537	4.12901	1.7671	0.02147	0.057669	FALSE	14.9376	13.3169	0.16569	0.84138	1	FALSE	14.6597	19.6537	-0.42295	0.56059	0.71256	FALSE	16.891	93.0237	-2.4613	0.0015565	0.0055597	DOWN	13.2787	1.96402	2.7572	0.0074384	0.02679
SOT16	ath:AT1G74100	Sulfotransferase that utilizes 3'-phospho-5'-adenylyl sulfate (PAPS) as sulfonate donor to catalyze the sulfate conjugation of desulfo-glucosinolates (dsGSs), the final step in the biosynthesis of the glucosinolate core structure.	1859.43	497.925	1.9009	5.7465e-06	2.5045e-05	UP	2053.45	1826.85	0.16869	0.47669	0.77536	FALSE	2336.77	6030.93	-1.3679	3.5539e-05	0.00020004	DOWN	1843.26	3084.43	-0.74275	0.0033711	0.011416	DOWN	1547.48	1745	-0.1733	0.70501	0.99785	FALSE	1516.57	453.805	1.7407	0.0018648	0.0051416	UP	1745.25	1408.5	0.30927	0.5487	0.72127	FALSE	1376.37	379.156	1.86	0.0017162	0.0075055
SOT17a	ath:AT1G18590	Sulfotransferase that utilizes 3'-phospho-5'-adenylyl sulfate (PAPS) as sulfonate donor to catalyze the sulfate conjugation of desulfo-glucosinolates (dsGSs), the final step in the biosynthesis of the glucosinolate core structure. Increased specific activity with increasing chain length of desulfo-glucosinolate derived from methionine.	860.957	486.836	0.82251	0.10219	0.1789	FALSE	953.06	1397.65	-0.55236	0.25394	0.53729	FALSE	1081.85	1086.38	-0.006017	0.9211	1	FALSE	854.772	1016.84	-0.25049	0.5918	0.79277	FALSE	1161.73	810.581	0.51924	0.54728	0.91739	FALSE	1135.25	443.635	1.3556	0.13546	0.22466	FALSE	1300.34	542.542	1.2611	0.17204	0.30056	FALSE	1033.64	87.5776	3.561	0.0074354	0.026785
SOT18	ath:AT1G74090	Sulfotransferase that utilizes 3'-phospho-5'-adenylyl sulfate (PAPS) as sulfonate donor to catalyze the sulfate conjugation of desulfo-glucosinolates (dsGSs), the final step in the biosynthesis of the glucosinolate core structure.	1.25745	20.9798	-4.0604	8.2846e-07	4.1451e-06	DOWN	1.38959	5.20865	-1.9062	0.12345	0.33914	FALSE	1.5818	6.83391	-2.1111	0.14549	0.26933	FALSE	1.24712	13.2274	-3.4069	0.00081516	0.0031907	DOWN	1.4415	1.18101	0.28756	1	1	FALSE	1.42228	19.1232	-3.749	3.7605e-05	0.00014955	DOWN	1.65193	10.0138	-2.5998	0.036957	0.085311	FALSE	1.28028	7.24166	-2.4999	0.069383	0.17071
SOT18a			8.89988	4.17915	1.0906	0.42956	0.5907	FALSE	9.73978	1.89514	2.3616	0.11475	0.32292	FALSE	11.234	3.5952	1.6437	0.26331	0.42725	FALSE	8.77352	9.52001	-0.11781	0.8693	0.99121	FALSE	1.04117	8.2463	-2.9855	0.086236	0.36647	FALSE	1.01792	3.8102	-1.9042	0.26866	0.39702	FALSE	1.16323	1.34253	-0.20682	1	1	FALSE	0.925326	0	Inf	0.61759	0.82666
SOT18b			0.3473	0	Inf	1	1	FALSE	0.378788	0	Inf	0.97452	1	FALSE	0.440133	15.29	-5.1185	0.23583	0.3931	FALSE	0.341705	103.682	-8.2452	0.00078692	0.0030896	DOWN	0.342993	0.320173	0.099325	1	1	FALSE	0.33233	0	Inf	0.97863	1	FALSE	0.375126	1.82008	-2.2786	0.57991	0.7532	FALSE	0.305444	0.302304	0.014908	1	1
SOT18c			34.8555	95.1384	-1.4486	3.2665e-05	0.00012539	DOWN	38.4354	82.9097	-1.1091	0.0025606	0.020301	DOWN	43.8896	132.082	-1.5895	0.00016234	0.00078921	DOWN	34.5233	45.3421	-0.39328	0.37568	0.58613	FALSE	39.2348	32.6378	0.26559	0.6127	0.95376	FALSE	38.4728	86.7181	-1.1725	0.0053318	0.013198	DOWN	44.3717	85.5224	-0.94666	0.05483	0.11877	FALSE	34.9095	45.6372	-0.38659	0.48217	0.71277
SOT18d			0.547799	16.7275	-4.9324	4.4022e-05	0.00016513	DOWN	0.614321	0.231622	1.4072	0.9342	1	FALSE	0.688493	0	Inf	0.68944	0.84744	FALSE	0.548439	1.13471	-1.0489	0.97788	1	FALSE	0	0.52481	#NAME?	0.80667	1	FALSE	0	15.2449	#NAME?	5.4125e-06	2.5135e-05	DOWN	0	0	NA	NA	NA	NA	0	0	NA	NA	NA
SOT18e			0	0	NA	NA	NA	NA	0	0	NA	NA	NA	NA	0	5.25577	#NAME?	0.028565	0.071072	FALSE	0	5.66237	#NAME?	0.0057572	0.018306	DOWN	0	0	NA	NA	NA	NA	0	0	NA	NA	NA	NA	0	2.95146	#NAME?	0.15831	0.28123	FALSE	0	1.28036	#NAME?	0.4403	0.67349
SOT18f			37.4285	35.5444	0.074515	0.85331	0.96559	FALSE	41.2247	30.404	0.43925	0.26566	0.55284	FALSE	47.0834	6.58153	2.8387	3.3287e-06	2.3041e-05	UP	37.0421	2.98857	3.6316	1.9767e-08	1.5768e-07	UP	41.0434	34.996	0.22996	0.64963	0.97426	FALSE	40.446	32.394	0.32027	0.49762	0.64809	FALSE	46.97	12.4999	1.9098	0.0016301	0.0057879	UP	36.4822	5.73805	2.6686	3.8834e-05	0.00025109
SAL1a	ath:AT5G63980	Converts adenosine 3'-phosphate 5'-phosphosulfate (PAPS) to adenosine 5'-phosphosulfate (APS) and 3'(2')-phosphoadenosine 5'- phosphate (PAP) to AMP. May regulate the flux of sulfur in the sulfur-activation pathway by converting PAPS to APS. May play a role in the biosynthesis of sulfate conjugates and RNA processing. Could be considered as a negative regulator of abscisic acid (ABA)- and stress-…	1064.32	703.982	0.59632	0.013685	0.030825	UP	1174.53	1170.54	0.0049035	0.94825	1	FALSE	1338.78	2514.23	-0.9092	0.0057916	0.018328	DOWN	1054.63	463.913	1.1848	2.6357e-06	1.6081e-05	UP	1018.57	997.744	0.029807	0.9397	1	FALSE	998.031	641.62	0.63737	0.13739	0.22735	FALSE	1148.72	1226.4	-0.0944	0.89123	1	FALSE	906.116	123.075	2.8802	4.9942e-05	0.00031606
SAL1b			407.22	287.371	0.50289	0.045103	0.08809	FALSE	449.243	485.501	-0.11198	0.69392	0.9345	FALSE	512.297	309.847	0.72542	0.029721	0.073414	FALSE	403.433	117.696	1.7773	2.4165e-10	2.3928e-09	UP	455.145	381.578	0.25435	0.65071	0.97537	FALSE	445.265	261.91	0.76559	0.23111	0.35179	FALSE	510.884	267.79	0.93189	0.15386	0.27503	FALSE	404.892	44.262	3.1934	0.00282	0.011552
SAL1c*			4.06777	5.73302	-0.49505	0.63387	0.79017	FALSE	4.47214	11.0957	-1.311	0.087486	0.26811	FALSE	5.09822	4.53669	0.16836	0.9985	1	FALSE	4.02019	0	Inf	0.061422	0.14109	FALSE	17.5277	3.79558	2.2072	0.0031223	0.042634	UP	17.1787	5.22417	1.7173	0.016848	0.036738	UP	19.7819	11.0787	0.83639	0.2612	0.41652	FALSE	15.5924	0	Inf	5.6978e-06	4.3397e-05
Glucosinolate biosynthesis
Transcription & regulation
SDI1a	ath:AT5G48850	Involved in the utilization of stored sulfate under sulfur-deficient conditions.	90.1134	165.837	-0.87995	0.14246	0.23777	FALSE	99.9917	244.648	-1.2908	0.091588	0.27649	FALSE	113.301	455.32	-2.0067	0.0042785	0.014133	DOWN	89.6065	12.9503	2.7906	0.0092752	0.0279	UP	32.6204	85.1081	-1.3835	0.10863	0.41584	FALSE	31.991	151.178	-2.2405	4.2751e-05	0.00016856	DOWN	36.9415	277.431	-2.9088	3.0149e-10	4.0506e-09	DOWN	29.0341	4.10195	2.8234	0.00039938	0.0020599
SDI1b			16.5878	64.0472	-1.949	0.015557	0.034507	DOWN	18.3917	56.7271	-1.625	0.11901	0.33082	FALSE	20.8245	66.4453	-1.6739	0.0014383	0.005453	DOWN	16.4847	5.01562	1.7166	0.080395	0.17609	FALSE	6.85732	15.6525	-1.1907	0.19587	0.57711	FALSE	6.71379	58.3871	-3.1205	0.00064223	0.0019722	DOWN	7.73314	0	Inf	0.0014749	0.0053054	UP	6.10506	1.0492	2.5407	0.087097	0.20463
SDI1c			7.59838	27.4713	-1.8542	0.094388	0.16698	FALSE	8.42983	36.4333	-2.1117	0.056222	0.19836	FALSE	9.54736	34.6086	-1.858	0.16956	0.30295	FALSE	7.5545	2.09624	1.8495	0.074758	0.16586	FALSE	1.76012	7.17514	-2.0273	0.084828	0.36321	FALSE	1.71274	25.052	-3.8705	0.0095863	0.02225	DOWN	1.95135	119.218	-5.933	2.646e-10	3.5847e-09	DOWN	1.56774	1.39103	0.17253	1	1
SLIM1a	ath:AT1G73730	Probable transcription factor that may be involved in the ethylene response pathway.	434.709	99.3178	2.1299	3.7632e-08	2.3031e-07	UP	478.062	327.729	0.54469	0.060031	0.20741	FALSE	547.457	476.458	0.2004	0.61841	0.7991	FALSE	429.823	262.195	0.7131	0.012433	0.035957	UP	259.035	405.56	-0.64677	0.090343	0.3759	FALSE	254.929	90.5258	1.4937	5.862e-05	0.00022405	UP	295.31	286.144	0.04549	0.90493	1	FALSE	230.255	124.619	0.88571	0.023351	0.070338
SLIM1b			33.1615	64.2315	-0.95377	0.014693	0.03282	DOWN	36.6936	41.9195	-0.19209	0.75073	0.96611	FALSE	41.7237	111.292	-1.4154	0.0015316	0.005758	DOWN	32.9168	24.0642	0.45193	0.27089	0.46036	FALSE	18.508	31.1989	-0.75335	0.235	0.63139	FALSE	18.0919	58.5445	-1.6942	0.00052119	0.0016312	DOWN	20.7559	73.5476	-1.8252	0.00093028	0.0035428	DOWN	16.4728	11.6617	0.4983	0.50029	0.73008
SLIM1c			50.1204	50.9874	-0.024743	0.91003	1	FALSE	55.1126	75.7256	-0.4584	0.16949	0.41517	FALSE	63.1021	50.7762	0.31354	0.54602	0.72767	FALSE	49.5527	5.78069	3.0996	9.2535e-09	7.6675e-08	UP	38.0994	46.754	-0.29532	0.55991	0.92696	FALSE	37.4968	46.4709	-0.30956	0.49993	0.65073	FALSE	43.4769	63.281	-0.54153	0.27922	0.43956	FALSE	33.8766	11.7111	1.5324	0.012338	0.041333
MYC2a	ath:AT1G32640	Transcriptional activator. Common transcription factor of light, abscisic acid (ABA), and jasmonic acid (JA) signaling pathways. With MYC3 and MYC4, controls additively subsets of JA-dependent responses. In cooperation with MYB2 is involved in the regulation of ABA-inducible genes under drought stress conditions. Can form complexes with all known glucosinolate-related MYBs to regulate glucosinola…	896.529	1629.73	-0.86221	0.0018479	0.0050853	DOWN	989.84	1259.75	-0.34787	0.18894	0.44602	FALSE	1127.85	497.933	1.1796	0.00063111	0.0026421	UP	888.649	96.0983	3.209	3.8505e-25	1.163e-23	UP	354.584	840.985	-1.246	0.00065453	0.013637	DOWN	347.942	1485.12	-2.0937	2.3453e-09	1.8586e-08	DOWN	401.161	468.615	-0.22422	0.62798	0.7987	FALSE	315.306	54.0505	2.5444	4.9841e-08	5.2286e-07
MYC2b			0.2739	0.649643	-1.246	0.98989	1	FALSE	0.30716	0	Inf	0.97449	1	FALSE	0.344247	168.703	-8.9368	0.0002481	0.001154	DOWN	0.27422	292.848	-10.061	6.8333e-58	9.1798e-56	DOWN	0.342993	0.262405	0.38638	1	1	FALSE	0.33233	0.592051	-0.8331	1	1	FALSE	0.375126	256.204	-9.4157	2.7846e-30	2.7685e-28	DOWN	0.305444	150.616	-8.9458	1.4009e-26	8.5132e-25
MYC2c			845.939	1871.67	-1.1457	6.1311e-06	2.6593e-05	DOWN	932.337	1439.71	-0.62685	0.014918	0.076592	FALSE	1064.31	796.785	0.41765	0.19501	0.33948	FALSE	837.558	595.119	0.49301	0.048798	0.11652	FALSE	457.708	791.634	-0.79041	0.031026	0.19936	FALSE	449.607	1705.74	-1.9237	2.1974e-08	1.5142e-07	DOWN	519.402	863.861	-0.73395	0.068491	0.1427	FALSE	406.992	285.369	0.51217	0.12988	0.27853
IQD1	ath:AT3G09710	Modulates expression of glucosinolate pathway genes. May associate with nucleic acids and regulate gene expression at the transcriptional or post-transcriptional level	5.82788	5.31982	0.13159	0.95008	1	FALSE	6.42296	14.4187	-1.1666	0.093405	0.28037	FALSE	7.3294	16.9784	-1.2119	0.13432	0.25273	FALSE	5.76993	30.5673	-2.4054	5.258e-05	0.00025939	DOWN	8.51855	5.45384	0.64333	0.46579	0.86099	FALSE	8.33606	4.84862	0.78179	0.38302	0.53002	FALSE	9.57089	12.7738	-0.41646	0.70681	0.85659	FALSE	7.57823	68.397	-3.174	0.0001241	0.00072139
MYB28a	ath:AT5G61420	Major regulator of short-chained aliphatic glucosinolates (GLSs) biosynthesis. Together with MYB29/HAG3 and MYB76/HAG2, promotes aliphatic glucosinolate biosynthesis but represses indolic glucosinolate biosynthesis. Prevents insect performance by promoting glucosinolates.	41.6301	285.134	-2.7759	1.6129e-11	1.524e-10	DOWN	46.3353	198.644	-2.1	1.7795e-06	5.675e-05	DOWN	52.3517	59.4803	-0.18417	0.98382	1	FALSE	41.478	7.89733	2.3929	0.11542	0.23646	FALSE	8.24509	39.4792	-2.2595	0.13262	0.46562	FALSE	8.09668	259.872	-5.0043	1.9514e-26	9.5013e-25	DOWN	9.34719	57.2415	-2.6145	6.1631e-05	0.00032368	DOWN	7.33129	3.48944	1.0711	0.32271	0.54543
MYB28b			147.836	507.378	-1.7791	1.7202e-10	1.4444e-09	DOWN	163.407	530.676	-1.6994	3.4472e-09	2.4282e-07	DOWN	186.095	733.206	-1.9782	2.7043e-08	2.6373e-07	DOWN	146.648	104.895	0.48341	0.18253	0.34018	FALSE	55.9324	138.878	-1.3121	0.0035587	0.046964	DOWN	54.9352	462.449	-3.0735	5.0913e-16	9.1498e-15	DOWN	63.5618	1202.43	-4.2416	4.2138e-21	1.868e-19	DOWN	49.7664	128.103	-1.3641	0.0013911	0.0062371
MYB28c			1.53135	135.315	-6.4654	4.1971e-29	1.8093e-27	DOWN	1.69675	5.74001	-1.7583	0.12918	0.35061	FALSE	1.92604	5.16503	-1.4231	0.37949	0.5625	FALSE	1.52134	4.12615	-1.4395	0.38481	0.59591	FALSE	2.56079	1.44341	0.82711	0.73563	1	FALSE	2.52146	123.354	-5.6124	3.075e-22	1.0337e-20	DOWN	2.92875	10.9819	-1.9068	0.070581	0.14619	FALSE	2.27765	1.95612	0.21956	1	1
MYB29	ath:AT5G07690	Plays a minor rheostat role in aliphatic glucosinolates (GLSs) biosynthesis, mostly short chained. Together with MYB28/HAG1 and MYB76/HAG2, promotes aliphatic glucosinolate biosynthesis but represses indolic glucosinolate biosynthesis. Prevents insect performanceby promoting glucosinolates.	1.8636	4.99037	-1.4211	0.28972	0.43036	FALSE	2.05785	20.2227	-3.2968	0.00033652	0.0041801	DOWN	2.35314	4.59136	-0.96433	0.59394	0.77569	FALSE	1.84777	0.641017	1.5274	0.59753	0.79816	FALSE	0	1.74773	#NAME?	0.25092	0.65168	FALSE	0	4.552	#NAME?	0.038154	0.075277	FALSE	0	5.92416	#NAME?	0.017494	0.045244	DOWN	0	0	NA	NA	NA
MYB34a	ath:AT5G60890	Transcription factor involved in tryptophan gene activation and in indole-3-acetic acid (IAA) and indolic glucosinolates (IG) biosynthesis. Acts as a direct transcriptional activator of both Trp synthesis genes and Trp secondary metabolism genes.	0.910146	0	Inf	0.53477	0.6968	FALSE	1.0108	0	Inf	0.45985	0.76006	FALSE	1.14166	0	Inf	0.48054	0.66727	FALSE	0.905417	1.59108	-0.81335	0.82436	0.95913	FALSE	5.59146	0.860834	2.6994	0.11576	0.43056	FALSE	5.54023	0	Inf	0.019707	0.042233	UP	6.49761	0.2906	4.4828	0.033	0.077753	FALSE	4.96877	1.55105	1.6796	0.32293	0.54572
MYB34b			3.96245	1.07768	1.8785	0.3877	0.54267	FALSE	4.34827	6.77678	-0.64016	0.56829	0.85196	FALSE	5.00697	1.11601	2.1656	0.20605	0.35416	FALSE	3.91328	2.93944	0.41284	0.87217	0.99357	FALSE	6.26165	3.68463	0.76502	0.49727	0.88544	FALSE	6.15132	0.983651	2.6447	0.082131	0.14605	FALSE	7.13433	3.84974	0.89002	0.44481	0.62311	FALSE	5.57521	4.42198	0.33433	0.91248	1
MYB34c			0	0	NA	NA	NA	NA	0	0	NA	NA	NA	NA	0	0	NA	NA	NA	NA	0	8.79826	#NAME?	0.00026627	0.0011482	DOWN	0	0	NA	NA	NA	NA	0	0	NA	NA	NA	NA	0	0	NA	NA	NA	NA	0	6.24971	#NAME?	0.0060354	0.022373
MYB51	ath:AT1G18570	Transcription factor positively regulating indolic glucosinolate biosynthetic pathway genes.	0	2.31266	#NAME?	0.12139	0.20739	FALSE	0	0	NA	NA	NA	NA	0	11.8933	#NAME?	0.00038911	0.0017174	DOWN	0	0	NA	NA	NA	NA	0	0	NA	NA	NA	NA	0	2.10758	#NAME?	0.19414	0.30431	FALSE	0	4.92519	#NAME?	0.036176	0.083871	FALSE	0	0	NA	NA	NA
MYB51a			70.7098	99.9992	-0.50001	0.18418	0.29601	FALSE	78.2196	105.163	-0.42703	0.29687	0.59057	FALSE	88.929	155.953	-0.81038	0.053152	0.11914	FALSE	70.1738	110.65	-0.657	0.06733	0.15252	FALSE	127.235	66.5034	0.936	0.027544	0.18536	FALSE	125.048	91.1419	0.4563	0.22725	0.34677	FALSE	144.489	98.5884	0.55147	0.17414	0.30338	FALSE	113.105	63.2461	0.83861	0.046045	0.12309
MYB51b			3400.52	749.825	2.1811	4.8232e-17	8.037e-16	UP	3746.78	2543.22	0.55899	0.022843	0.10435	FALSE	4278.11	3787.38	0.17577	0.59363	0.77544	FALSE	3366.21	1136.92	1.566	4.5866e-10	4.4035e-09	UP	3102.06	3181.04	-0.036273	0.94926	1	FALSE	3046.68	683.483	2.1563	3.2926e-10	2.944e-09	UP	3517.7	1297.57	1.4388	0.00017328	0.00081407	UP	2758.11	585.658	2.2355	5.2132e-10	7.2158e-09
MYB122-1a	ath:AT1G74080	Transcription factor involved in glucosinolates biosynthesis.	33.4352	0	Inf	1.6701e-11	1.5721e-10	UP	36.9569	6.1854	2.5789	1.4579e-05	0.00032815	UP	42.0153	1.34893	4.961	3.8865e-10	4.8496e-09	UP	33.1633	11.6395	1.5106	0.0035838	0.01207	UP	201.442	31.4156	2.6808	6.1061e-10	1.308e-07	UP	198.198	0	Inf	5.1657e-38	6.7196e-36	UP	229.615	14.9524	3.9408	1.2963e-15	3.2588e-14	UP	179.099	36.874	2.2801	1.161e-07	1.1571e-06
MYB122-1b			12.3182	6.36914	0.95162	0.31565	0.46206	FALSE	13.5074	7.31756	0.88432	0.21685	0.48499	FALSE	15.4911	12.2095	0.34343	0.78959	0.92348	FALSE	12.1561	4.0021	1.6029	0.072606	0.1621	FALSE	31.1773	11.4491	1.4453	0.011192	0.10267	FALSE	30.7325	5.80558	2.4043	0.00072822	0.0022068	UP	35.6266	12.2796	1.5367	0.022696	0.056524	FALSE	27.6897	3.8569	2.8438	0.00018703	0.0010425
Aliphatic glucosinolate pathway
BCAT4	ath:AT3G19710	Converts 2-oxo acids to branched-chain amino acids. Shows activity with L-Leu, L-Ile and L-Val as amino donors and alpha-keto-glutarate as an amino acceptor, but no activity for D-isomers of Leu, Ile, Val, Asp, Glu or Ala. Acts on methionine and its derivatives and the corresponding 2-oxo acids. Catalyzes the initial deamination of methionine to 4-methylthio-2-oxobutyrate as well as the transamin…	442.579	2308.57	-2.383	8.0128e-14	9.7384e-13	DOWN	489.523	3553.22	-2.8597	0.0006496	0.0070352	DOWN	557.055	1250.4	-1.1665	0.00096764	0.0038472	DOWN	439.209	300.954	0.54537	0.14337	0.28147	FALSE	64.6294	416.145	-2.6868	3.6288e-05	0.0014676	DOWN	63.276	2104.12	-5.0554	1.4561e-37	1.8129e-35	DOWN	72.8229	1636.29	-4.4899	4.2171e-18	1.3963e-16	DOWN	57.5234	68.5245	-0.25247	0.86605	0.99493
BCAT4a			213.138	648.464	-1.6052	8.503e-10	6.4981e-09	DOWN	234.661	936.457	-1.9966	0.00086688	0.0088166	DOWN	268.41	401.833	-0.58216	0.088928	0.18168	FALSE	210.896	337.863	-0.67991	0.012402	0.035888	DOWN	132.942	199.153	-0.58308	0.2154	0.60364	FALSE	131.009	591.062	-2.1736	4.1425e-10	3.6505e-09	DOWN	152.657	939.436	-2.6215	1.8418e-10	2.5423e-09	DOWN	118.307	485.748	-2.0377	0.003243	0.013064
MAM1a	ath:AT5G23010	Determines the side chain length of aliphatic glucosinolate structures. Catalyzes exclusively the condensation reactions of both the first and second methionine carbon chain elongation.	138.345	828.199	-2.5817	1.857e-20	4.1452e-19	DOWN	152.857	1179.72	-2.9482	0.00045864	0.005377	DOWN	174.085	120	0.53675	0.53116	0.7128	FALSE	137.196	70.6047	0.95841	0.0020535	0.007341	UP	31.2972	129.899	-2.0533	1.7777e-06	0.00011762	DOWN	30.7454	754.791	-4.6176	2.9546e-30	1.9657e-28	DOWN	35.5924	87.1431	-1.2918	0.56666	0.73961	FALSE	27.8483	44.4934	-0.676	0.40515	0.63851
MAM1b			71.5022	548.131	-2.9385	4.6569e-24	1.3804e-22	DOWN	78.9898	791.949	-3.3257	0.00013012	0.001939	DOWN	89.9707	356.892	-1.988	0.043324	0.10063	FALSE	70.9009	35.7875	0.98635	0.0084819	0.025772	UP	30.1034	67.123	-1.1569	0.0099783	0.095287	FALSE	29.5977	499.616	-4.0773	2.7766e-24	1.1e-22	DOWN	34.2777	871.16	-4.6676	4.2865e-20	1.7184e-18	DOWN	26.7743	29.9962	-0.16393	0.89053	1
MAM1c			267.07	596.706	-1.1598	2.4073e-05	9.4481e-05	DOWN	295.418	1265.71	-2.0991	0.0011766	0.011183	DOWN	336.038	1030.06	-1.616	9.7081e-06	6.1319e-05	DOWN	265.043	115.202	1.2021	0.0066138	0.02071	UP	105.059	251.151	-1.2574	0.022765	0.16468	FALSE	102.816	543.842	-2.4031	5.0804e-11	5.0517e-10	DOWN	118.12	2126.77	-4.1703	5.1642e-21	2.2678e-19	DOWN	93.4776	65.679	0.50919	0.42948	0.66335
BCAT3-1a	ath:AT3G49680	Converts 2-oxo acids to branched-chain amino acids. Acts on leucine, isoleucine and valine. Also involved in methionine chain elongation cycle of aliphatic glucosinolate formation. Catalyzes the conversion of 5-methylthiopentyl-2-oxo and 6-methylthiohexyl-2-oxo acids to their respective Met derivatives, homomethionine and dihomo-methionine, respectively.	1263.91	318.413	1.9889	0.00010541	0.00036939	UP	1388.38	332.163	2.0634	4.7288e-05	0.00086201	UP	1591.94	490.031	1.6998	0.0023055	0.0082628	UP	1248.81	3809.49	-1.609	5.6969e-11	5.985e-10	DOWN	1693.28	1177.34	0.52429	0.12469	0.44987	FALSE	1667.81	290.214	2.5228	7.2502e-13	9.1347e-12	UP	1935.14	1539.91	0.32959	0.37534	0.54899	FALSE	1505.15	5122.34	-1.7669	5.9504e-07	5.3459e-06
BCAT3-1b			574.538	1706.43	-1.5705	3.2284e-10	2.6139e-09	DOWN	631.918	810.3	-0.35872	0.16287	0.40456	FALSE	723.279	327.142	1.1446	0.00096608	0.0038418	UP	568.115	780.988	-0.45912	0.060602	0.13954	FALSE	530.222	536.13	-0.015985	0.98978	1	FALSE	521.928	1555.29	-1.5753	2.9111e-06	1.4218e-05	DOWN	604.659	297.539	1.023	0.013098	0.035409	UP	471.259	511.318	-0.1177	0.75721	0.93842
CYP79F1	ath:AT1G16410	Catalyzes the conversion of the short chain elongated methionines di-, tri-, and tetrahomomethionine to their respective aldoximes 5-methylthiopentanaldoxime, 6-methylthiohexanaldoxime, and 7-methylheptanaldoxime.	133.701	1372.93	-3.3602	1.6725e-31	8.4837e-30	DOWN	147.824	930.413	-2.654	0.002739	0.021393	DOWN	168.154	732.466	-2.123	2.9593e-09	3.306e-08	DOWN	132.643	310.723	-1.2281	3.0516e-05	0.00015684	DOWN	37.9481	125.659	-1.7274	0.00013154	0.0040396	DOWN	37.29	1251.41	-5.0686	2.1418e-36	2.3704e-34	DOWN	43.1362	1123.41	-4.7028	3.4057e-24	1.9297e-22	DOWN	33.7506	129.287	-1.9376	0.0022815	0.0095965
CYP83A1	ath:AT4G13770	Involved in the metabolism of aliphatic and aromatic oximes. Involved in the biosynthesis of both short-chain and long-chain aliphatic glucosinolates	445.535	6018.77	-3.7559	2.7273e-31	1.3574e-29	DOWN	493.683	4102.16	-3.0547	0.001035	0.010106	DOWN	560.339	1403.76	-1.3249	0.031869	0.077832	FALSE	442.637	76.7872	2.5272	0.0021111	0.0075237	UP	112.917	419.981	-1.8951	0.022959	0.16534	FALSE	110.176	5485.26	-5.6377	5.4602e-45	1.3311e-42	DOWN	126.026	2052	-4.0252	2.1295e-12	3.7664e-11	DOWN	100.525	37.1902	1.4346	0.21478	0.40646
CYP83A1a			0.3473	1.56871	-2.1753	0.46113	0.62569	FALSE	0.378788	3.85297	-3.3465	0.077593	0.24734	FALSE	0.440133	1.54293	-1.8097	0.65751	0.82949	FALSE	0.341705	0	Inf	1	1	FALSE	81.4721	0.320173	7.9913	7.597e-05	0.0026194	UP	80.6968	1.43001	5.8184	0.00077098	0.0023223	UP	94.4492	1.02545	6.5252	0.00030779	0.0013458	UP	72.3642	0.341829	7.7259	0.00012052	0.0007026
GSTF11		May be involved in the conjugation of reduced glutathione to a wide number of exogenous and endogenous hydrophobic electrophiles and have a detoxification role against certain herbicides.	39.9571	129.573	-1.6972	1.204e-07	6.8384e-07	DOWN	43.845	62.9992	-0.52292	0.10605	0.30582	FALSE	50.2732	15.759	1.6736	0.010046	0.029306	UP	39.4499	7.05126	2.4841	0.00051387	0.0021057	UP	171.891	37.1707	2.2093	5.7201e-05	0.0021012	UP	169.665	118.09	0.52281	0.1972	0.30812	FALSE	197.464	54.1172	1.8674	0.00091653	0.0034961	UP	152.735	14.2047	3.4266	8.9531e-08	9.0656e-07
GSTU20	ath:AT1G78370	Exhibits glutathione-dependent thiol transferase activities. Can use glutathione (GSH) and 1-chloro-2,4-dinitrobenzene (CDNB) as substrates. Involved in the regulation of far-red light influence on development.	192.798	1510.7	-2.97	8.0581e-28	3.1647e-26	DOWN	212.578	544.606	-1.3572	2.02e-06	6.3268e-05	DOWN	242.454	513.855	-1.0836	0.0015798	0.0059147	DOWN	190.934	478.535	-1.3255	0.0068347	0.02134	DOWN	165.527	180.533	-0.12519	0.82889	1	FALSE	162.05	1376.87	-3.0869	1.8039e-17	3.793e-16	DOWN	186.166	372.299	-0.99987	0.019309	0.049267	DOWN	147.243	320.245	-1.121	0.020911	0.064242
SUR1	ath:AT2G20610	C-S lyase involved in glucosinolate biosynthesis. Converts S-(alkylacetohydroximoyl)-L-cysteine to thiohydroximate. Functions in auxin homeostasis. Probably required for glucosinolate activation in response to pathogens.	3836.81	2930.22	0.3889	0.10586	0.18447	FALSE	4238.48	4436.62	-0.065913	0.89959	1	FALSE	4823.57	4593.01	0.070661	0.74025	0.89061	FALSE	3804.29	5280.36	-0.47301	0.06625	0.15051	FALSE	4887.95	3602.05	0.44041	0.30586	0.71781	FALSE	4792.44	2670.49	0.84366	0.029146	0.059521	FALSE	5520.39	3554.05	0.63531	0.12297	0.22978	FALSE	4347.58	1107.5	1.9729	0.00017471	0.00098268
FMO GS-OX1	ath:AT1G65860	Catalyzes the conversion of methylthioalkyl glucosinolates into methylsulfinylalkyl glucosinolates. Able to S-oxygenate both desulfo- and intact 4-methylthiobutyl glucosinolates, but no activity with methionine, dihomomethionine or 5-methylthiopentaldoxime.	54.3643	16.3924	1.7296	0.054811	0.10443	FALSE	60.3314	36.3784	0.72983	0.28288	0.57403	FALSE	68.3526	0	Inf	2.1929e-06	1.569e-05	UP	54.0629	5.44864	3.3107	0.0080963	0.024745	UP	26.1843	51.3534	-0.97176	0.26843	0.6729	FALSE	25.6008	14.9334	0.77764	0.32041	0.46074	FALSE	29.3493	0	Inf	1.7925e-05	0.0001058	UP	23.2961	1.80401	3.6908	0.0049715	0.018909
FMO GS-OX2	ath:AT1G62540	Catalyzes the conversion of methylthioalkyl glucosinolates of any chain length into methylsulfinylalkyl glucosinolates.	235.15	150.276	0.64596	0.26072	0.3952	FALSE	260.665	229.014	0.18676	0.6153	0.88614	FALSE	295.818	96.9656	1.6092	0.027092	0.067962	FALSE	233.683	170.655	0.45347	0.45088	0.6637	FALSE	205.549	221.774	-0.10961	0.85194	1	FALSE	201.021	136.955	0.55364	0.40925	0.56022	FALSE	230.517	34.5421	2.7384	0.0073212	0.021512	UP	182.86	56.2639	1.7005	0.061835	0.1559
FMO GS-OX4a	ath:AT1G62600		33.8847	24.7072	0.4557	0.35426	0.50676	FALSE	37.2661	17.1668	1.1182	0.023265	0.10584	FALSE	42.5905	0	Inf	1.9136e-13	3.5332e-12	UP	33.5014	51.4123	-0.61789	0.1196	0.24329	FALSE	20.2678	31.622	-0.64174	0.25745	0.65867	FALSE	19.9815	22.5178	-0.17241	0.76844	0.89485	FALSE	23.2027	0	Inf	1.9528e-08	2.0191e-07	UP	18.0095	174.156	-3.2735	6.6186e-12	1.1217e-10
FMO GS-OX4b			564.337	512.246	0.13972	0.48615	0.65092	FALSE	623.247	948.459	-0.60578	0.028821	0.12319	FALSE	709.724	916.884	-0.36948	0.29743	0.46924	FALSE	559.467	281.072	0.99311	0.0021905	0.0077731	UP	906.763	529.592	0.77584	0.038294	0.22646	FALSE	891.464	466.807	0.93335	0.0045095	0.011354	UP	1031.71	1108.38	-0.10342	0.82465	0.94876	FALSE	806.33	603.36	0.41835	0.25036	0.45539
FMO GS-OX4c			242.853	361.384	-0.57345	0.017871	0.039075	DOWN	266.912	102.146	1.3857	8.0798e-05	0.0013172	UP	305.78	581.176	-0.92648	0.0043411	0.014299	DOWN	240.028	655.141	-1.4486	1.0524e-06	6.7682e-06	DOWN	230.126	226.39	0.023609	0.93141	1	FALSE	226.663	329.411	-0.53934	0.09693	0.16839	FALSE	263.243	231.24	0.187	0.68085	0.83234	FALSE	204.628	442.368	-1.1122	0.0017276	0.0075455
FMO GS-OX5	ath:AT1G12140		420.655	420.773	-0.00040237	0.85609	0.96746	FALSE	464.471	429.132	0.11417	0.71998	0.94932	FALSE	529.196	813.816	-0.6209	0.093459	0.18898	FALSE	416.978	349.322	0.25541	0.28481	0.47713	FALSE	285.166	394.633	-0.46871	0.39914	0.81019	FALSE	278.87	383.461	-0.45949	0.43951	0.5925	FALSE	319.645	880.896	-1.4625	0.018111	0.046624	DOWN	253.658	324.556	-0.35558	0.61293	0.82463
FMO GS-OX8a	ath:AT5G61290		4.48199	84.0516	-4.2291	3.592e-18	6.5669e-17	DOWN	4.94405	14.8097	-1.5828	0.024801	0.1106	FALSE	5.63869	9.58272	-0.76508	0.46679	0.65413	FALSE	4.44005	1.07412	2.0474	0.17413	0.3284	FALSE	1.11929	4.19922	-1.9075	0.21073	0.5988	FALSE	1.09918	76.608	-6.123	3.5195e-18	7.921e-17	DOWN	1.27682	1.6354	-0.35709	1	1	FALSE	0.997372	1.12035	-0.16775	1	1
FMO GS-OX8b			0	29.9185	#NAME?	1.1126e-05	4.6412e-05	DOWN	0	2.35433	#NAME?	0.10687	0.30742	FALSE	0	0.264407	#NAME?	1	1	FALSE	0	2.93371	#NAME?	0.078312	0.17251	FALSE	3.71665	0	Inf	0.031457	0.20133	FALSE	3.68343	27.2838	-2.8889	0.0056091	0.013803	DOWN	4.31912	1.52494	1.502	0.41991	0.59697	FALSE	3.30201	3.27601	0.011405	1	1
FMO GS-OX9a	ath:AT5G07800		14.1922	22.3751	-0.6568	0.20664	0.32536	FALSE	15.6213	38.8742	-1.3153	0.037602	0.14937	FALSE	17.831	13.2026	0.43356	0.56232	0.74489	FALSE	14.0387	13.1435	0.095059	0.90705	1	FALSE	5.15815	13.2599	-1.3621	0.087937	0.37011	FALSE	5.10571	20.3915	-1.9978	0.0049611	0.012363	DOWN	5.97105	3.13613	0.929	0.52155	0.696	FALSE	4.58229	6.91156	-0.59294	0.59727	0.81434
FMO GS-OX9b			5.35348	9.27736	-0.79324	0.27636	0.41385	FALSE	5.88027	9.20323	-0.64626	0.43249	0.73752	FALSE	6.7368	4.00044	0.75191	0.57085	0.75336	FALSE	5.28898	2.02991	1.3816	0.30579	0.50268	FALSE	0.776295	4.9868	-2.6834	0.083482	0.35963	FALSE	0.766846	8.45837	-3.4634	0.00649	0.015702	DOWN	0.901693	0.470733	0.93773	1	1	FALSE	0.691927	0.675754	0.034121	1	1
Indolic glucosinolate biosynthesis
ASA1a	ath:AT5G05730	Part of a heterotetrameric complex that catalyzes the two-step biosynthesis of anthranilate, an intermediate in the biosynthesis of L-tryptophan. In the first step, the glutamine-binding beta subunit of anthranilate synthase (AS) provides the glutamine amidotransferase activity which generates ammonia as a substrate that, along with chorismate, is used in the second step, catalyzed by the large a…	7987.72	463.397	4.1075	5.1985e-43	5.5263e-41	UP	8807.25	1971.73	2.1592	3.679e-16	1.0584e-13	UP	10043.3	949.817	3.4024	9.213e-23	3.9384e-21	UP	7910.44	12956.4	-0.71183	0.0034511	0.011661	DOWN	21304.1	7479.75	1.5101	3.1142e-05	0.0012953	UP	20974	422.371	5.6339	1.1995e-45	3.144e-43	UP	24319.3	2015.3	3.593	4.7993e-18	1.5765e-16	UP	18938.7	7414.52	1.3529	8.4364e-05	0.00050774
ASA1b			506.597	280.888	0.85084	0.00079808	0.0023599	UP	559.505	474.4	0.23805	0.35188	0.65351	FALSE	636.995	4035.7	-2.6635	6.8359e-15	1.4611e-13	DOWN	502.234	5519.12	-3.458	5.2165e-37	2.9437e-35	DOWN	548.563	475.445	0.20638	0.62297	0.96077	FALSE	537.782	256.011	1.0708	0.012143	0.027431	UP	619.434	2053.42	-1.729	0.014289	0.038147	DOWN	487.947	787.672	-0.69087	0.056648	0.14512
TSB1		Part of a heterotetrameric complex that catalyzes the two-step biosynthesis of anthranilate, an intermediate in the biosynthesis of L-tryptophan. In the first step, the glutamine-binding beta subunit of anthranilate synthase (AS) provides the glutamine amidotransferase activity which generates ammonia as a substrate that, along with chorismate, is used in the second step, catalyzed by the large a…	9157.62	1647.66	2.4746	6.8856e-18	1.2288e-16	UP	10103.4	8118.24	0.3156	0.20986	0.4757	FALSE	11513.4	5920.73	0.95947	0.0024019	0.0085639	UP	9072.58	13818.8	-0.60705	0.014194	0.040425	DOWN	11685.2	8582.47	0.44522	0.20799	0.59499	FALSE	11470.5	1501.68	2.9333	1.4301e-15	2.4608e-14	UP	13238.6	2946.61	2.1676	3.2664e-08	3.244e-07	UP	10391.9	2463.87	2.0765	3.9431e-09	4.8434e-08
CYP79B2a	ath:AT4G39950	Converts tryptophan to indole-3-acetaldoxime, a precursor for tryptophan-derived glucosinolates and indole-3-acetic acid (IAA). Involved in the biosynthetic pathway to 4-hydroxyindole-3-carbonyl nitrile (4-OH-ICN), a cyanogenic metabolite required for inducible pathogen defense	1941.66	777.019	1.3213	0.00029202	0.00093887	UP	2141.68	3125.07	-0.54515	0.045907	0.17202	FALSE	2440.14	2378.21	0.03709	0.91167	1	FALSE	1923.29	2255.77	-0.23004	0.36577	0.57473	FALSE	4722.05	1819.21	1.3761	0.0020531	0.032072	UP	4631.71	708.173	2.7094	2.3179e-07	1.364e-06	UP	5336.89	1555.66	1.7785	0.00030339	0.001329	UP	4199.26	1180.36	1.8309	0.00012334	0.00071733
CYP79B2b			1776.15	765.925	1.2135	0.0013598	0.003844	UP	1958.83	1579.02	0.31096	0.3023	0.59658	FALSE	2231.83	456.8	2.2886	7.7452e-07	5.9942e-06	UP	1759.16	596.108	1.5612	7.6334e-05	0.00036599	UP	5313.84	1663.83	1.6752	0.00066105	0.013764	UP	5210.78	698.032	2.9001	2.0335e-07	1.21e-06	UP	6003.44	1531.2	1.9711	0.00017551	0.0008231	UP	4726.22	203.614	4.5368	2.6544e-11	4.2267e-10
CYP79B2c*			3.7809	10.8655	-1.523	0.081119	0.14675	FALSE	4.20797	8.03975	-0.93403	0.44266	0.7458	FALSE	4.76287	8.23379	-0.78973	0.58565	0.76784	FALSE	3.76731	0	Inf	0.080177	0.17577	FALSE	3.44212	3.58457	-0.058504	1	1	FALSE	3.34424	9.90715	-1.5668	0.10948	0.18715	FALSE	3.78912	30.3375	-3.0012	0.13698	0.25097	FALSE	3.06344	0	Inf	0.23692	0.43807
CYP79B3	ath:AT2G22330	Converts tryptophan to indole-3-acetaldoxime, a precursor for tryptophan derived glucosinolates and indole-3-acetic acid (IAA).	54.8759	59.2336	-0.11024	0.8655	0.97614	FALSE	60.7283	43.8744	0.46899	0.29737	0.59118	FALSE	68.9492	90.6454	-0.3947	0.45053	0.63796	FALSE	54.4709	113.649	-1.061	0.021134	0.056901	FALSE	291.357	51.6448	2.4961	0.089603	0.37369	FALSE	284.288	53.9899	2.3966	0.089195	0.15663	FALSE	324.877	466.876	-0.52315	0.64865	0.81519	FALSE	259.295	45.42	2.5132	0.078926	0.18893
CYP83B1	ath:AT4G31500	Involved in the metabolism of aromatic oximes. Catalyzes the oxime metabolizing step in indole glucosinolate biosynthesis by converting indole-3-acetaldoxime into indole-3-S-alkyl-thiohydroximate. Probably required for glucosinolate activation in response to pathogens. Functions in auxin homeostasis because indole-3-acetaldoxime also serves as a precursor for auxin biosynthesis. Specifically meta…	6091.23	1719.38	1.8248	2.8858e-05	0.00011186	UP	6733.34	7870.38	-0.22511	0.48626	0.78458	FALSE	7657.09	19945.9	-1.3812	3.0769e-05	0.00017558	DOWN	6042.12	8648.94	-0.51747	0.047008	0.11295	FALSE	7661.36	5723.66	0.42066	0.56701	0.931	FALSE	7490.61	1566.95	2.2571	0.026838	0.055402	FALSE	8585.38	9895.46	-0.20488	0.84885	0.96915	FALSE	6815.75	2497.01	1.4487	0.10159	0.23069
GSTF10a	ath:AT2G30870	In vitro, possesses glutathione S-transferase activity. May be involved in the conjugation of reduced glutathione to a wide number of exogenous and endogenous hydrophobic electrophiles and have a detoxification role against certain herbicides.	3027.17	2978.58	0.023342	0.7878	0.91257	FALSE	3344.1	5522.6	-0.72373	0.0080996	0.048469	DOWN	3805.55	11726	-1.6235	8.9522e-07	6.8347e-06	DOWN	3001.51	5853.44	-0.9636	0.0044144	0.014468	DOWN	3839.74	2841.98	0.43411	0.60292	0.94823	FALSE	3749.15	2714.49	0.46588	0.5253	0.67573	FALSE	4290.3	7733.97	-0.85013	0.20361	0.34333	FALSE	3417.22	978.153	1.8047	0.11265	0.25011
GSTF10b			2662.41	3714.7	-0.48051	0.080603	0.14595	FALSE	2942.55	6050.44	-1.04	0.045142	0.16973	FALSE	3346.16	5663.65	-0.75923	0.13006	0.24621	FALSE	2640.61	2604.21	0.020027	0.88529	1	FALSE	3521.67	2501.21	0.49363	0.50053	0.88778	FALSE	3443.31	3385.61	0.024384	0.90285	1	FALSE	3948.08	3011	0.39091	0.4887	0.66571	FALSE	3133.3	969.796	1.6919	0.06377	0.15976
GSTF10c			1579.13	2023.42	-0.35766	0.21741	0.33966	FALSE	1743.94	3198.54	-0.87507	0.0070855	0.043636	DOWN	1984.21	1793.16	0.14606	0.6861	0.84574	FALSE	1565.41	3277.18	-1.0659	2.2071e-05	0.00011609	DOWN	2479.41	1482.01	0.74244	0.42355	0.83113	FALSE	2420.69	1844.1	0.3925	0.58785	0.7393	FALSE	2769.19	1299.22	1.0918	0.25658	0.41069	FALSE	2206.47	699.401	1.6575	0.14127	0.29694
UGT74B1a	ath:AT1G24100	Involved in the biosynthesis of glucosinolate. In in vitro assay, may use phenylacetothiohydroximate (PATH), but not phenylacetic acid (PAA), indole-3-acetic acid (IAA) or salicylic acid (SA) as substrate. Specific for the thiohydroximate functional group and does not glucosylate the carboxylate group or a hydroxyl group.	212.068	524.793	-1.3072	4.771e-06	2.1084e-05	DOWN	234.369	459.776	-0.97215	0.0015099	0.013563	DOWN	266.472	1156.21	-2.1174	1.0837e-09	1.2805e-08	DOWN	210.322	770.336	-1.8729	6.3406e-12	7.2863e-11	DOWN	209.601	199.218	0.073297	0.90225	1	FALSE	205.148	478.254	-1.2211	0.0010575	0.0030898	DOWN	235.555	664.313	-1.4958	0.00054776	0.0022268	DOWN	186.445	139.409	0.41943	0.43503	0.66847
CYP81F2a	ath:AT5G57220	Involved in indole glucosinolate biosynthesis. Catalyzes hydroxylation reactions of the glucosinolate indole ring. Converts indol-3-yl-methylglucosinolate (I3M) to 4-hydroxy-indol-3-yl-methylglucosinolate (4OH-I3M) and/or 1-hydroxy-indol-3-yl-methylglucosinolate (1OH-I3M) intermediates. These hydroxy intermediates are converted to 4-methoxy-indol-3-yl-methylglucosinolate (4MO-I3M) and 1-methoxy-i…	181.737	1409.18	-2.9549	1.1617e-27	4.5009e-26	DOWN	200.532	1015.54	-2.3403	2.9311e-13	5.7013e-11	DOWN	228.457	288.427	-0.33628	0.34243	0.52177	FALSE	180.062	885.118	-2.2974	4.0586e-17	7.1523e-16	DOWN	615.458	170.355	1.8531	0.018941	0.14604	FALSE	602.597	1284.44	-1.0919	0.0022478	0.0060798	DOWN	692.022	435.742	0.66734	0.29351	0.45661	FALSE	547.362	992.759	-0.85895	0.022392	0.067982
CYP81F2b			10697.9	610.566	4.131	1.6882e-49	2.5615e-47	UP	11775.9	6412.85	0.8768	0.00057681	0.0064266	UP	13459.2	7584.22	0.82752	0.011086	0.031908	UP	10583.5	8173.39	0.37281	0.13789	0.27314	FALSE	12588	9994.47	0.33284	0.32752	0.73844	FALSE	12397.8	556.526	4.4775	1.7817e-32	1.4479e-30	UP	14375.4	6088.24	1.2395	0.0012005	0.0044285	UP	11187.3	4703.24	1.2501	0.00039453	0.0020368
IGMT1a	ath:AT1G21100	Involved in indole glucosinolate biosynthesis. Catalyzes methoxylation reactions of the glucosinolate indole ring. Converts the hydroxy intermediates 4-hydroxy-indol-3-yl-methylglucosinolate (4OH-I3M) and 1-hydroxy-indol-3-yl-methylglucosinolate (1OH-I3M) to 4-methoxy-indol-3-yl-methylglucosinolate (4MO-I3M) and 1-methoxy-indol-3-yl-methylglucosinolate (1MO-I3M), respectively.	1131.11	181.865	2.6368	4.6254e-16	6.9752e-15	UP	1248.7	1435	-0.20062	0.47935	0.77825	FALSE	1422.19	3187.55	-1.1643	0.00042693	0.0018662	DOWN	1121.06	945.981	0.24498	0.29261	0.48662	FALSE	1351.57	1060.94	0.34929	0.48438	0.87409	FALSE	1323.83	165.734	2.9978	0.00017813	0.00061544	UP	1521.82	2041.59	-0.4239	0.60514	0.77795	FALSE	1202.14	375.178	1.68	0.01171	0.039493
IGMT1b			9635.95	4341.2	1.1503	7.2662e-06	3.1175e-05	UP	10610.6	7248.74	0.5497	0.033201	0.1365	FALSE	12120.6	11354.1	0.094246	0.79737	0.9298	FALSE	9534.87	11997.3	-0.33142	0.16776	0.31922	FALSE	9909.25	9006.71	0.13778	0.65656	0.97908	FALSE	9736.57	3957.22	1.2989	0.00010598	0.00038431	UP	11250.7	4080.7	1.4631	0.00012955	0.00062882	UP	8810.32	6091.45	0.53241	0.10586	0.23809
IGMT4a	ath:AT1G21130		1296.79	445.183	1.5425	4.3972e-09	3.0628e-08	UP	1427.56	1775.82	-0.31494	0.24348	0.52356	FALSE	1630.87	2200.38	-0.43211	0.16457	0.29608	FALSE	1282.94	3530.25	-1.4603	3.8785e-09	3.3494e-08	DOWN	2100.64	1211.67	0.79383	0.023476	0.16751	FALSE	2065.88	405.787	2.348	1.518e-11	1.6168e-10	UP	2390.97	1748.46	0.45152	0.21415	0.35643	FALSE	1867.58	1672.61	0.15906	0.60878	0.82224
IGMT4b			240.001	64.6078	1.8933	2.9173e-06	1.3346e-05	UP	263.812	296.721	-0.1696	0.62079	0.8895	FALSE	301.94	204.136	0.56473	0.14031	0.2614	FALSE	237.218	374.578	-0.65905	0.010066	0.029964	DOWN	861.571	223.791	1.9448	1.5604e-07	1.5236e-05	UP	848.077	58.8701	3.8486	2.8035e-24	1.1094e-22	UP	982.886	153.196	2.6816	1.06e-10	1.5113e-09	UP	765.875	866.054	-0.17735	0.62791	0.83476
IGMT4c			1120.33	40.512	4.7894	6.3855e-53	1.2287e-50	UP	1233	1497.86	-0.28073	0.22859	0.50283	FALSE	1409.64	1049.79	0.42522	0.2116	0.3617	FALSE	1108.22	24842.2	-4.4865	4.9913e-33	2.3187e-31	DOWN	793.65	1046.39	-0.39885	0.29775	0.70852	FALSE	779.766	36.9342	4.4	5.384e-28	2.942e-26	UP	900.837	236.849	1.9273	1.0406e-06	7.9274e-06	UP	705.615	5549.9	-2.9755	1.087e-15	2.7345e-14
IGMT5	ath:AT1G76790		0.6946	43.3671	-5.9643	6.3957e-11	5.6542e-10	DOWN	0.757576	0.964599	-0.34854	1	1	FALSE	0.880265	1.07709	-0.29113	1	1	FALSE	0.683411	14.6683	-4.4238	4.4709e-05	0.00022338	DOWN	0.388148	0.640347	-0.72225	1	1	FALSE	0.383423	39.5242	-6.6877	6.1281e-11	6.0231e-10	DOWN	0.450846	0.2906	0.6336	1	1	FALSE	0.345964	5.07211	-3.8739	0.048982	0.12931
Glucosinolate hydrolysis
TGG1a	ath:AT5G26000	Degradation of glucosinolates (glucose residue linked by a thioglucoside bound to an amino acid derivative) to glucose, sulfate and any of the products: thiocyanates, isothiocyanates, nitriles, epithionitriles or oxazolidine-2-thiones. These toxic degradation products can deter insect herbivores. Seems to function in abscisic acid (ABA) and methyl jasmonate (MeJA) signaling in guard cells. Functi…	1194.17	1469.53	-0.29935	0.28783	0.42796	FALSE	1313.42	2539.88	-0.95143	0.00022287	0.0029862	DOWN	1502.3	2200.28	-0.55051	0.070456	0.15014	FALSE	1180.77	1777.92	-0.59047	0.011055	0.032444	DOWN	1010.32	1114.41	-0.14148	0.71607	1	FALSE	995.505	1339.18	-0.42785	0.21245	0.32802	FALSE	1156.36	2630.5	-1.1857	0.001935	0.0067371	DOWN	898.183	1163.47	-0.37336	0.25611	0.46297
TGG1b			1246.79	3700.63	-1.5696	1.7339e-05	6.9889e-05	DOWN	1369	2176.6	-0.66896	0.13923	0.36739	FALSE	1567.31	2636.07	-0.7501	0.090197	0.18373	FALSE	1231.42	1046.49	0.23476	0.68257	0.87175	FALSE	422.562	1160.99	-1.4581	0.036391	0.21896	FALSE	418.472	3372.19	-3.0105	1.6909e-13	2.3089e-12	DOWN	489.588	1338.76	-1.4513	0.014004	0.037478	DOWN	375.311	745.529	-0.99018	0.16873	0.33931
TGG1c			18.9421	40.3207	-1.0899	0.068438	0.12672	FALSE	20.7343	27.773	-0.42166	0.64771	0.90962	FALSE	23.8008	117.494	-2.3035	3.8846e-05	0.00021666	DOWN	18.6709	50.3334	-1.4307	0.081082	0.17731	FALSE	7.82144	17.5655	-1.1672	0.33551	0.74621	FALSE	7.75028	36.7481	-2.2453	0.00040411	0.001297	DOWN	9.08909	88.9202	-3.2903	0.062148	0.13175	FALSE	6.94997	38.9606	-2.4869	0.0016428	0.0072203
TGG1d			284.778	1919.58	-2.7529	1.5243e-12	1.6055e-11	DOWN	312.225	556.175	-0.83295	0.14533	0.37721	FALSE	357.989	217.853	0.71656	0.48573	0.67208	FALSE	280.998	925.676	-1.7199	7.7029e-05	0.00036869	DOWN	131.248	264.645	-1.0118	0.25284	0.65354	FALSE	130.077	1749.25	-3.7493	7.8809e-19	1.9053e-17	DOWN	152.28	316.126	-1.0538	0.25665	0.41078	FALSE	116.537	370.396	-1.6683	0.0011169	0.005142
TGG1e			716.912	4113.26	-2.5204	5.1131e-07	2.6404e-06	DOWN	786.943	1271.13	-0.69178	0.16921	0.41472	FALSE	901.761	41.5691	4.4392	7.897e-08	7.1681e-07	UP	707.96	230.002	1.622	0.0062414	0.019692	UP	235.935	667.253	-1.4998	0.030032	0.19553	FALSE	233.907	3747.93	-4.0021	8.5056e-12	9.351e-11	DOWN	273.597	35.7165	2.9374	0.06025	0.12856	FALSE	209.377	58.415	1.8417	0.15221	0.31403
TGG1f			118.201	204.506	-0.7909	0.10794	0.18763	FALSE	129.354	164.736	-0.34883	0.68418	0.92927	FALSE	148.662	0.283869	9.0326	9.9105e-06	6.2501e-05	UP	116.497	40.0229	1.5414	0.14429	0.28289	FALSE	53.4796	109.564	-1.0347	0.31211	0.72348	FALSE	52.946	186.368	-1.8156	5.5965e-05	0.0002152	DOWN	62.0061	0.235366	8.0414	0.00019208	0.00089048	UP	47.5264	57.8005	-0.28235	0.70172	0.89663
TGG1g			14.4622	302.736	-4.3877	1.0737e-12	1.1496e-11	DOWN	15.8509	26.9148	-0.76383	0.18017	0.43199	FALSE	18.184	1.57441	3.5298	0.00373	0.01253	UP	14.2674	2.73439	2.3834	0.02272	0.060566	FALSE	4.71266	13.4335	-1.5112	0.094574	0.38545	FALSE	4.65026	275.849	-5.8904	1.0389e-16	2.0166e-15	DOWN	5.40663	0.528238	3.3555	0.063671	0.13439	FALSE	4.18681	0.683658	2.6145	0.1714	0.34354
TGG1h*			0.998594	46.9758	-5.5559	7.5514e-16	1.1158e-14	DOWN	1.10013	4.6527	-2.0804	0.15221	0.38768	FALSE	1.25058	0	Inf	0.46694	0.65413	FALSE	0.988175	0	Inf	0.56634	0.77177	FALSE	0.685985	0.934452	-0.44594	1	1	FALSE	0.664661	42.8186	-6.0095	2.5277e-12	2.971e-11	DOWN	0.750253	0	Inf	0.67275	0.82524	FALSE	0.610889	0	Inf	0.79913	0.94833
TGG1i*			0.362347	5.18065	-3.8377	0.01871	0.040681	DOWN	0.396483	1.92378	-2.2786	0.35558	0.65765	FALSE	0.453169	0	Inf	0.93738	1	FALSE	0.356978	0.756474	-1.0835	0.98477	1	FALSE	0	0.336024	#NAME?	1	1	FALSE	0	4.7217	#NAME?	0.016325	0.035741	DOWN	0	0	NA	NA	NA	NA	0	0	NA	NA	NA
TGG1j*			411.171	1921.96	-2.2248	9.2897e-07	4.6025e-06	DOWN	451.1	821.817	-0.86537	0.047894	0.17743	FALSE	517.036	435.392	0.24795	0.74897	0.89731	FALSE	405.894	518.569	-0.35344	0.3685	0.57804	FALSE	104.223	382.432	-1.8755	0.015392	0.12767	FALSE	103.215	1751.28	-4.0847	3.4363e-14	5.0653e-13	DOWN	120.574	210.977	-0.80717	0.11506	0.21773	FALSE	92.5191	404.019	-2.1266	0.0042993	0.0167
TGG1k*			3.18589	41.7143	-3.7108	6.7158e-11	5.9204e-10	DOWN	3.47987	4.69081	-0.4308	0.7886	0.9876	FALSE	4.01334	0	Inf	0.04768	0.10904	FALSE	3.13644	0.69588	2.1722	0.31063	0.50841	FALSE	0.355182	2.94496	-3.0516	0.21511	0.60347	FALSE	0.353263	38.022	-6.7499	5.2664e-12	5.9435e-11	DOWN	0.412978	0	Inf	0.93779	1	FALSE	0.314437	0.604609	-0.94323	0.98395	1
TGG2a*	ath:AT5G25980	May degrade glucosinolates (glucose residue linked by a thioglucoside bound to an amino acid derivative) to glucose, sulfate and any of the products: thiocyanates, isothiocyanates, nitriles, epithionitriles or oxazolidine-2-thiones. These toxic degradation products can deter insect herbivores. Seems to function in abscisic acid (ABA) and methyl jasmonate (MeJA) signaling in guard cells. Functiona…	2.05554	36.6211	-4.1551	9.0525e-07	4.4966e-06	DOWN	2.25419	5.91972	-1.3929	0.24859	0.53031	FALSE	2.58402	0	Inf	0.15121	0.27766	FALSE	2.02856	0	Inf	0.22046	0.3937	FALSE	0	1.91082	#NAME?	0.23443	0.6309	FALSE	0	33.3655	#NAME?	2.3371e-09	1.853e-08	DOWN	0	0.2906	#NAME?	1	1	FALSE	0	1.12035	#NAME?	0.55684	0.78571
TGG2b			296.4	1197.03	-2.0138	8.1623e-05	0.00029191	DOWN	325.41	549.345	-0.75545	0.076422	0.24481	FALSE	372.6	272.363	0.4521	0.47804	0.66557	FALSE	292.721	301.023	-0.040348	0.87637	0.99727	FALSE	40.5682	275.953	-2.766	0.00047733	0.010863	DOWN	40.1699	1090.68	-4.763	5.5525e-13	7.1297e-12	DOWN	46.9389	110.955	-1.2411	0.0069135	0.020454	DOWN	36.0196	254.754	-2.8222	0.00013562	0.00078132
TGG2c			633.828	3917.77	-2.6279	1.9719e-07	1.0863e-06	DOWN	695.135	1175.14	-0.75747	0.1234	0.33903	FALSE	797.174	434.534	0.87542	0.30179	0.47442	FALSE	625.559	18.2111	5.1023	1.1372e-06	7.2825e-06	UP	195.282	589.234	-1.5933	0.045394	0.25097	FALSE	193.594	3569.78	-4.2047	7.0173e-13	8.8509e-12	DOWN	226.593	6.93588	5.0299	0.0049933	0.015415	UP	173.347	9.71542	4.1572	0.012007	0.040391
NIT2a	ath:AT3G44300	Can convert indole-3-acetonitrile to the plant hormone indole-3-acetic acid.	10181.7	9150.02	0.15414	0.46351	0.62783	FALSE	11233.3	12225.1	-0.12206	0.68832	0.93075	FALSE	12806.5	9402.64	0.44573	0.13408	0.25236	FALSE	10087.5	15101.5	-0.58213	0.020681	0.055849	FALSE	10672.3	9541.85	0.16153	0.64624	0.97244	FALSE	10463.6	8338.95	0.32744	0.33782	0.48015	FALSE	12048.8	15828.6	-0.39365	0.36579	0.53876	FALSE	9491.38	9924.22	-0.064336	0.90301	1
NIT2b			2.04049	9.43928	-2.2098	0.020063	0.043275	DOWN	2.23649	0.926488	1.2714	0.72757	0.95111	FALSE	2.57098	1.39988	0.87701	0.73768	0.88842	FALSE	2.01329	2.09337	-0.056272	1	1	FALSE	4.52591	1.89497	1.256	0.41906	0.82681	FALSE	4.48044	8.60137	-0.94093	0.3021	0.43895	FALSE	5.25868	0	Inf	0.043434	0.09786	FALSE	4.02546	2.69511	0.57881	0.80601	0.95206
NIT2c			0.709647	1.86814	-1.3964	0.63424	0.79042	FALSE	0.775271	0.231622	1.7429	0.937	1	FALSE	0.893302	1.07709	-0.26992	1	1	FALSE	0.698683	3.49086	-2.3209	0.21641	0.38826	FALSE	6.6961	0.656197	3.3511	0.029414	0.19331	FALSE	6.59563	1.70128	1.9549	0.10209	0.17631	FALSE	7.61949	1.5779	2.2717	0.087987	0.17508	FALSE	5.94289	26.7219	-2.1688	0.0037271	0.014785
NSP5	ath:AT5G48180	Promotes simple nitriles, but not epithionitrile or thiocyanate formation.	13128.8	3923.21	1.7426	3.5981e-12	3.6611e-11	UP	14445.2	6425.61	1.1687	6.6071e-06	0.0001688	UP	16525	6457.35	1.3556	0.00011336	0.00057191	UP	12984.9	18323.4	-0.49685	0.033346	0.084346	FALSE	28960.4	12257.3	1.2404	0.0029443	0.04097	UP	28575.9	3575.49	2.9986	1.6543e-07	1e-06	UP	33254.9	28930.9	0.20096	0.6564	0.81954	FALSE	25738.1	24445.9	0.07431	0.85898	0.98937
ESM1a	ath:AT3G14210	Represses or inhibits nitriles production from methionine-derived and from indol-3-ylmethyl glucosinolates. Favors isothiocyanate production.	252.732	32204.7	-6.9935	1.5686e-59	5.2452e-57	DOWN	277.644	1376.2	-2.3094	2.4016e-17	8.3894e-15	DOWN	317.62	447.707	-0.49525	0.34347	0.52272	FALSE	249.693	257.059	-0.041945	0.84552	0.97588	FALSE	60.1133	235.505	-1.97	0.0093837	0.091678	FALSE	58.7036	29347.2	-8.9656	1.5788e-80	6.8799e-77	DOWN	67.1373	169.69	-1.3377	0.039488	0.090134	FALSE	53.4822	128.772	-1.2677	0.030282	0.087318
ESM1b			1.60475	1.99674	-0.3153	0.85089	0.9639	FALSE	1.76838	3.09136	-0.80581	0.67671	0.9249	FALSE	2.02193	571.8	-8.1436	0.0016679	0.0062023	DOWN	1.58883	1.65741	-0.060964	1	1	FALSE	4.48328	1.50118	1.5785	0.43721	0.84307	FALSE	4.36216	1.82161	1.2598	0.5914	0.74286	FALSE	4.95235	1660.93	-8.3897	3.0594e-42	7.921e-40	DOWN	3.98876	3.11599	0.35625	0.82074	0.96464
ESM1c			193.501	2327.65	-3.5885	1.3272e-37	9.8946e-36	DOWN	214.351	1943.96	-3.181	1.0175e-07	4.7649e-06	DOWN	243.203	949.407	-1.9649	0.12603	0.24	FALSE	192.2	6.16465	4.9624	2.1542e-06	1.3289e-05	UP	136.668	182.346	-0.416	0.74998	1	FALSE	132.707	2121.53	-3.9988	3.4808e-26	1.6532e-24	DOWN	150.329	1414.84	-3.2344	2.305e-09	2.7377e-08	DOWN	121.672	8.09923	3.9091	0.18768	0.36762
ESM1d			21.1642	15.7108	0.42987	0.65375	0.80899	FALSE	23.5633	18.5346	0.34632	0.64411	0.90638	FALSE	26.5853	528.248	-4.3125	0.026902	0.067594	FALSE	21.0896	12.6329	0.73935	0.51788	0.73277	FALSE	58.2083	20.0813	1.5354	0.3824	0.79412	FALSE	56.6627	14.3241	1.984	0.26144	0.38833	FALSE	64.5425	1079.89	-4.0645	7.6145e-15	1.7754e-13	DOWN	51.8292	44.8056	0.21009	0.82686	0.96828
ESM1e			2.98929	1.67951	0.83176	0.56216	0.72177	FALSE	3.32188	6.37891	-0.94131	0.43964	0.74369	FALSE	3.7562	3.47621	0.11176	0.92316	1	FALSE	2.9752	0.378237	2.9756	0.16755	0.31887	FALSE	2.08233	2.82906	-0.44212	0.83093	1	FALSE	2.03585	1.53024	0.41187	0.88141	0.98241	FALSE	2.32646	11.1125	-2.256	0.4486	0.62719	FALSE	1.85065	0.302304	2.614	0.46935	0.70043
Glucosinolate transport
GTR1a	ath:AT3G47960	High-affinity, proton-dependent glucosinolate-specific transporter. Involved in the distribution of glucosinolates within the leaf, including import into the glucosinolate-rich S-cells located adjacent to the phloem. Involved in bidirectional long-distance transport of aliphatic but not indole glucosinolates. May be involved in removal of glucosinolates from the xylem in roots.	6.81533	47.8915	-2.8129	2.5366e-08	1.5822e-07	DOWN	7.58293	13.213	-0.80113	0.29427	0.58729	FALSE	8.55817	17.5176	-1.0334	0.35342	0.53385	FALSE	6.78833	16.2536	-1.2596	0.10089	0.21214	FALSE	4.25138	6.46118	-0.60387	0.65008	0.97472	FALSE	4.14124	43.6592	-3.3982	5.6819e-08	3.6839e-07	DOWN	4.72868	7.96825	-0.75283	0.54129	0.71428	FALSE	3.78689	10.247	-1.4361	0.1615	0.32796
GTR1b			285.399	806.444	-1.4986	2.0219e-08	1.2815e-07	DOWN	315.054	285.544	0.14188	0.50461	0.80132	FALSE	359.103	304.8	0.23653	0.44988	0.63725	FALSE	282.865	330.989	-0.22667	0.47573	0.69061	FALSE	214.071	267.655	-0.32228	0.38834	0.79962	FALSE	209.933	734.97	-1.8078	3.0448e-07	1.763e-06	DOWN	241.809	207.756	0.21897	0.55831	0.73087	FALSE	190.374	149.292	0.35069	0.32968	0.55342
GTR1c			10.8577	84.1066	-2.9535	1.2971e-12	1.375e-11	DOWN	11.9813	12.0289	-0.0057168	0.97936	1	FALSE	13.6566	17.0098	-0.31677	0.68198	0.84192	FALSE	10.7584	37.8896	-1.8163	0.00043154	0.0017939	DOWN	10.9475	10.1779	0.10516	0.90865	1	FALSE	10.7369	76.6627	-2.836	1.5809e-08	1.1129e-07	DOWN	12.3482	11.6016	0.089973	0.90999	1	FALSE	9.72978	16.7437	-0.78314	0.30443	0.52455
GTR1d			5.27359	22.7088	-2.1064	0.00087479	0.0025663	DOWN	5.83014	4.51783	0.3679	0.69119	0.93269	FALSE	6.64535	4.48574	0.567	0.60261	0.78423	FALSE	5.23216	8.32184	-0.66949	0.50162	0.71572	FALSE	0.685985	4.95473	-2.8526	0.074819	0.33612	FALSE	0.664661	20.6976	-4.9607	1.5615e-06	8.0182e-06	DOWN	0.750253	2.86974	-1.9355	0.47139	0.64813	FALSE	0.610889	2.56863	-2.072	0.39964	0.63278
GTR2a	ath:AT5G62680	High-affinity, proton-dependent glucosinolate-specific transporter. Involved in apoplasmic phloem-loading of glucosinolates and in bidirectional long-distance transport of aliphatic but not indole glucosinolates. May be involved in removal of glucosinolates from the xylem in roots.	254.034	614.485	-1.2744	6.173e-06	2.6754e-05	DOWN	281.433	344.761	-0.2928	0.61179	0.88346	FALSE	319.641	364.851	-0.19085	0.82105	0.95039	FALSE	252.357	189.553	0.41286	0.35646	0.56334	FALSE	198.89	239.389	-0.26739	0.75021	1	FALSE	194.044	560.062	-1.5292	0.00034342	0.0011193	DOWN	221.672	572.231	-1.3682	0.0080794	0.023411	DOWN	176.996	154.08	0.20003	0.76656	0.94089
GTR2b			35.1791	452.014	-3.6836	2.6468e-32	1.4112e-30	DOWN	38.7573	45.8159	-0.24138	0.61417	0.88525	FALSE	44.2992	58.2397	-0.39472	0.40408	0.5902	FALSE	34.8238	118.52	-1.767	5.6945e-07	3.8037e-06	DOWN	10.3934	32.9006	-1.6625	0.0045467	0.055753	FALSE	10.1929	411.99	-5.337	4.502e-32	3.5429e-30	DOWN	11.7494	29.2505	-1.3159	0.16039	0.28421	FALSE	9.24499	31.411	-1.7645	0.087229	0.2048
GTR2c			145.051	204.68	-0.4968	0.070763	0.13039	FALSE	159.742	51.3541	1.6372	2.5241e-07	1.0615e-05	UP	182.539	167.749	0.1219	0.86666	0.98562	FALSE	143.545	146.45	-0.028903	0.90101	1	FALSE	120.34	135.594	-0.17218	0.71111	1	FALSE	118.172	186.557	-0.65873	0.078174	0.1402	FALSE	136.336	95.0264	0.52077	0.4855	0.66219	FALSE	106.981	56.5798	0.91899	0.022344	0.06786
GTR2d			197.537	231.462	-0.22865	0.45706	0.62137	FALSE	217.75	64.9729	1.7448	9.151e-09	5.8014e-07	UP	248.626	67.4916	1.8812	5.8288e-07	4.6e-06	UP	195.606	0	Inf	4.5235e-47	3.8961e-45	UP	106.139	184.891	-0.80072	0.046421	0.25397	FALSE	104.093	210.952	-1.019	0.0077531	0.018384	DOWN	119.81	117.887	0.023338	0.88588	0.99542	FALSE	94.3613	0	Inf	6.0324e-12	1.0306e-10
[truncated: 205 more columns]
